# Supplementary material for: Loss of Connectivity in Cancer Co-Expression Networks
Source: PLoS One. 2014 Jan 28;9(1):e87075. doi: 10.1371/journal.pone.0087075 (PMC3904972; doi:10.1371/journal.pone.0087075)
Supplement: Table S1 — Differential gene expression and connection. Separate sheets are provided for each tissue. For each gene, the following information is reported: gene symbol, p-value DE, FDR DE, t-test statistics DE, p-value DC, FDR DC, loss of connections. (XLSX) [file pone.0087075.s001.xlsx]

## Sheet: colon
GENE SYMBOL	P-DE	FDR-DE	T-TEST STAT DE	P-DC	FDR-DC	LOSS OF CONNECTIONS
7A5	0.006893	0.032303	3.20558	0.801	0.986106	-600
A1BG	0.132452	0.26466	-1.60522	0.924	0.994654	-319
A1CF	0.026739	0.084486	-2.497	0.606	0.956945	694
A26A1	0.813626	0.889712	0.240589	0.649	0.965592	-223
A26B1	0.385671	0.554686	-0.897698	0.535	0.940778	-253
A26C1A	0.899671	0.943243	-0.128563	0.743	0.982576	-539
A26C3	0.414009	0.580901	0.843856	0.868	0.991024	-81
A2BP1	0.5131	0.667659	-0.672405	0.71	0.976215	-1023
A2M	0.024629	0.07961	-2.54055	0.598	0.955131	1229
A2ML1	0.286096	0.452144	-1.11244	0.859	0.990993	264
A4GALT	0.922688	0.955244	-0.098949	0.623	0.961266	1000
A4GNT	0.632927	0.761771	0.489089	0.642	0.964833	323
AAA1	0.892511	0.939144	0.137799	0.019	0.315157	2208
AAAS	0.000714	0.007576	4.40247	0.225	0.800941	2115
AACS	0.092441	0.205517	1.81633	0.695	0.975832	1691
AADAC	0.429246	0.59494	-0.815915	0.425	0.910527	-411
AADACL1	0.07253	0.172809	1.95423	0.966	0.999502	-179
AADACL2	0.012818	0.050052	-2.88306	0.247	0.814035	3232
AADAT	0.001264	0.010617	4.09528	0.211	0.790058	-3669
AAK1	0.011685	0.047064	-2.93127	0.729	0.980093	685
AAMP	0.070312	0.168726	1.97166	0.938	0.996593	-192
AANAT	0.030096	0.091887	-2.43415	0.498	0.928846	-1836
AARS	0.000223	0.003988	5.04853	0.098	0.631088	2769
AARS2	0.002382	0.015916	3.75997	0.772	0.984809	734
AARSD1	0.068229	0.165213	1.98851	0.613	0.959191	-1791
AASDH	0.97714	0.986438	0.029211	0.553	0.946601	-1777
AASDHPPT	0.004836	0.025484	3.3898	0.268	0.827102	-2445
AASS	0.136335	0.270236	-1.58785	0	0	-5458
AATF	0.00116	0.010089	4.14122	0.907	0.993566	191
ABAT	0.072197	0.17218	-1.95681	0.204	0.783058	-3212
ABBA-1	0.002802	0.017694	3.67465	0.763	0.984736	546
ABCA1	0.207917	0.363631	-1.32522	0.592	0.952719	-730
ABCA10	1.7e-05	0.001305	-6.61921	0.161	0.737599	-2162
ABCA12	0.233558	0.3928	1.24937	0.554	0.946823	1072
ABCA13	0.77677	0.864173	-0.289492	0.28	0.835509	-1090
ABCA2	0.032418	0.096705	2.39448	0.217	0.794404	-1010
ABCA3	0.827306	0.899133	0.2226	0.47	0.919686	-1477
ABCA4	0.205825	0.36106	-1.33174	0.544	0.944186	2008
ABCA5	0.000459	0.005816	-4.64503	0.008	0.198857	-3162
ABCA6	7.9e-05	0.002474	-5.64972	0.504	0.931122	1118
ABCA7	0.405998	0.57322	-0.858819	0.916	0.994224	317
ABCA8	1e-06	0.000561	-8.81465	0.713	0.977236	640
ABCA9	9e-05	0.002633	-5.57746	0.821	0.986965	-437
ABCB1	0.000782	0.008013	-4.35377	1	1	-58
ABCB10	0.057024	0.144871	2.08816	0.937	0.996504	224
ABCB11	0.000204	0.003802	-5.09822	0.187	0.767225	3105
ABCB4	0.000336	0.004985	-4.81805	0.932	0.996143	-142
ABCB5	0.018873	0.065729	-2.68079	0.837	0.988061	-406
ABCB6	4e-05	0.001838	6.06812	0.115	0.664784	2980
ABCB7	0.264065	0.427204	1.16727	0.718	0.978231	-890
ABCB8	0.007019	0.032742	3.19619	0.001	0.056863	-4538
ABCB9	0.202226	0.356834	1.34308	0.652	0.966008	597
ABCC1	2e-06	0.000772	7.93591	0.578	0.951152	897
ABCC10	0.000429	0.005625	4.68154	0.325	0.867731	1932
ABCC11	0.632884	0.761771	0.489151	0.151	0.722409	-1990
ABCC12	0.975805	0.98589	-0.030918	0.043	0.456777	-3889
ABCC13	2e-05	0.001393	-6.51007	0.5	0.929686	-799
ABCC2	0.230558	0.389676	1.25789	0.381	0.895502	2141
ABCC3	0.103783	0.221741	-1.74935	0.509	0.93136	-947
ABCC4	0.29509	0.462136	-1.09098	0.178	0.754862	-3803
ABCC5	0.437339	0.601605	0.801336	0.012	0.243641	-4788
ABCC6	0.177551	0.325267	-1.4256	0.23	0.805976	-2303
ABCC8	0.080457	0.18604	-1.89564	0.273	0.8306	-2780
ABCC9	0.232577	0.391641	1.25215	0.596	0.954039	378
ABCD1	0.611173	0.745228	-0.520933	0.05	0.487122	-2220
ABCD2	0.003984	0.02237	-3.49073	0.087	0.608196	-2836
ABCD3	0.015602	0.057529	-2.78048	0.917	0.994286	280
ABCD4	0.016221	0.058972	-2.76014	0.857	0.990883	292
ABCE1	0.000195	0.003713	5.12495	0.432	0.912012	-1413
ABCF1	0.038344	0.108575	2.30441	0.099	0.633309	4385
ABCF2	0.000502	0.006111	4.59579	0.9	0.992836	237
ABCF3	0.007994	0.03584	3.12862	0.563	0.948785	1049
ABCG1	0.028803	0.089111	-2.45753	0.948	0.998438	-125
ABCG2	1e-06	0.000605	-8.42226	0.364	0.885977	1741
ABCG4	0.797723	0.878505	0.261608	0.605	0.956945	-1338
ABCG5	0.23201	0.391029	-1.25375	0.327	0.868407	-2469
ABCG8	0.305473	0.473296	-1.0668	0.392	0.898775	-2385
ABHD1	0.763222	0.854697	-0.30765	0.986	0.999747	30
ABHD10	0.03208	0.095975	2.40009	0.11	0.653912	-3081
ABHD11	0.010312	0.043017	2.99632	0.729	0.980093	945
ABHD12	0.219183	0.377415	-1.29102	0.389	0.898451	1004
ABHD12B	0.014108	0.053564	-2.83304	0.567	0.949698	530
ABHD13	0.961618	0.978317	0.049059	0.342	0.873821	-2402
ABHD14A	0.680656	0.797591	-0.420966	0.191	0.76984	-955
ABHD14B	0.295653	0.462706	1.08965	0.175	0.752595	-957
ABHD2	0.000828	0.00827	4.32255	0.802	0.986106	622
ABHD3	9.1e-05	0.002643	-5.56767	0.225	0.800941	-2108
ABHD4	0.732411	0.833299	-0.349364	0.756	0.983433	-582
ABHD5	0.065568	0.160656	-2.01073	0.82	0.986965	-502
ABHD6	0.220285	0.378826	-1.28775	0.048	0.479449	1640
ABHD7	0.001895	0.013716	3.88045	0.481	0.924489	1620
ABHD8	0.028827	0.089139	-2.45708	0.903	0.993093	-462
ABHD9	0.059704	0.149862	2.06278	0	0	-4663
ABI1	0.927573	0.958021	-0.092677	0.414	0.907483	-2107
ABI2	0.00659	0.031381	3.22895	0.352	0.879242	-2272
ABI3	0.000967	0.009062	-4.23871	0.846	0.989998	660
ABI3BP	0.002179	0.015034	-3.8068	0.401	0.903223	1768
ABL1	0.789026	0.87213	-0.273154	0.62	0.960898	-750
ABL2	0.008202	0.036468	3.11525	0.255	0.821088	-2310
ABLIM1	0.71534	0.821687	0.372751	0.009	0.212483	-1659
ABLIM2	0.04339	0.118689	2.23759	0.573	0.95072	1415
ABLIM3	0.029671	0.090908	-2.44173	0.611	0.958043	1255
ABO	0.000692	0.007411	-4.41972	0.951	0.998567	169
ABP1	0.000321	0.004852	-4.84352	0.622	0.961258	889
ABR	0.005835	0.02891	-3.29214	0.599	0.955238	-1237
ABRA	0.882766	0.932726	0.150389	0.904	0.993093	61
ABT1	0.064067	0.158033	2.02363	0.899	0.992836	309
ABTB1	0.533985	0.68499	-0.638898	0.145	0.715339	3489
ABTB2	0.901632	0.94422	-0.126036	0.028	0.383019	1465
ACAA1	0.000561	0.006529	-4.53397	0.925	0.994654	136
ACAA2	1.1e-05	0.001146	-6.86761	0.662	0.969351	664
ACACA	0.00125	0.010545	4.10132	0.584	0.951512	1273
ACACB	0.000254	0.004248	-4.97565	0.442	0.913226	-1161
ACAD10	0.782821	0.868138	-0.281416	0.167	0.745459	2342
ACAD11	0.357216	0.52594	0.954557	0.728	0.980093	1375
ACAD8	0.029254	0.090028	-2.44926	0.509	0.93136	1492
ACAD9	0.007497	0.034285	3.16199	0.809	0.986447	447
ACADL	0.225992	0.385063	-1.27103	0.201	0.780147	-1537
ACADM	4.9e-05	0.002046	-5.94515	0.586	0.951512	-1188
ACADS	7e-06	0.001002	-7.2036	0.95	0.998567	126
ACADSB	0.064582	0.158897	-2.01917	0.053	0.498486	-3560
ACADVL	2.5e-05	0.001519	-6.35433	0.151	0.722409	2204
ACAN	0.000343	0.00505	4.8061	0.07	0.556927	-2622
ACAT1	0.006983	0.032608	-3.19889	0.051	0.489195	-2820
ACAT2	0.223588	0.382594	1.27803	0.811	0.986617	746
ACBD3	0.010784	0.044402	2.97302	0.014	0.266521	-5606
ACBD4	0.001115	0.009799	-4.16268	0.809	0.986447	378
ACBD5	0.223678	0.382656	1.27777	0.432	0.912012	-2281
ACBD6	0.013358	0.051356	2.86153	0.784	0.985878	-533
ACBD7	0.067245	0.16376	1.99663	0.528	0.938619	2022
ACCN1	0.116442	0.240915	-1.68188	0.535	0.940778	641
ACCN2	0.000116	0.00288	5.42605	0.483	0.925349	1545
ACCN3	0.840073	0.907414	0.205881	0.741	0.982576	-754
ACCN4	0.433267	0.598083	-0.80865	0.593	0.953182	1858
ACCN5	0.984641	0.991201	0.019624	0.528	0.938619	-321
ACCS	0.028516	0.088431	-2.46284	0.901	0.993058	-367
ACD	0.001151	0.010032	4.14555	0.724	0.979596	-650
ACE	0.771649	0.860354	-0.296344	0.106	0.646931	-1855
ACE2	0.68262	0.798815	-0.41821	0.209	0.787143	1855
ACHE	0.018623	0.065161	-2.68776	0.971	0.999693	85
ACIN1	0.008157	0.036347	3.11813	0.885	0.991727	427
ACLY	8e-06	0.001054	7.10383	0.297	0.84899	1960
ACMSD	0.46091	0.622658	0.759837	0.756	0.983433	-122
ACN9	0.198355	0.351725	1.35546	0.457	0.915473	-1976
ACO1	0.364754	0.534326	0.939195	0.341	0.873821	2626
ACO2	0.001169	0.010134	-4.13733	0.174	0.751452	1639
ACOT11	0.034004	0.100011	-2.36893	0.016	0.289397	2791
ACOT12	0.452704	0.615364	-0.77413	0.904	0.993093	332
ACOT2	0.028962	0.089415	-2.45458	0.82	0.986965	275
ACOT4	0.585641	0.72628	-0.559034	0.623	0.961266	354
ACOT7	0.196873	0.349886	1.36025	0.475	0.920379	1710
ACOT8	0.155286	0.296366	-1.50872	0.146	0.716009	1554
ACOT9	0.000169	0.003464	5.20871	0.391	0.898732	-1564
ACOX1	0.00024	0.004131	-5.00625	0.414	0.907483	1099
ACOX2	0.566017	0.710402	-0.588907	0.477	0.921586	-781
ACOX3	0.293	0.459877	-1.09592	0.453	0.914408	-1605
ACOXL	0.228858	0.38816	-1.26276	0.805	0.986106	504
ACP1	0.018794	0.065548	2.68297	0.658	0.968384	-893
ACP2	0.061259	0.152731	-2.04853	0.988	0.999747	18
ACP5	0.036583	0.105216	-2.3297	0.057	0.512293	-2086
ACP6	0.001724	0.012883	3.93033	0.294	0.846533	-2155
ACPL2	0.000908	0.008709	4.27251	0.826	0.986965	517
ACPP	0.131795	0.263711	1.60821	0.289	0.841044	-1186
ACPT	0.341428	0.509945	-0.987486	0.412	0.907213	2233
ACR	0.095893	0.210589	-1.7952	0.79	0.986106	-361
ACRBP	0.5147	0.669026	0.669812	0.45	0.913226	-314
ACRC	0.455453	0.617973	-0.769322	0.006	0.171429	-4317
ACRV1	0.304937	0.472897	-1.06804	0.95	0.998567	-222
ACSBG1	0.219945	0.378353	-1.28876	0.303	0.853245	-3099
ACSBG2	0.302216	0.469627	-1.07432	0.08	0.589581	-3328
ACSF2	0.001225	0.010417	-4.11195	0	0	3841
ACSF3	0.267106	0.430657	1.1595	0.081	0.592932	3737
ACSL1	0.015467	0.057189	2.785	0.376	0.892795	-1345
ACSL3	0.055612	0.141906	2.10198	0.174	0.751452	-3092
ACSL4	0.000393	0.005403	4.72994	0.054	0.50246	-4354
ACSL5	0.495229	0.65295	-0.701714	0.121	0.677849	3925
ACSL6	0.59792	0.735207	0.540607	0.01	0.227451	-4335
ACSM1	0.543813	0.692452	-0.623387	0.409	0.90542	-917
ACSM2B	0.220351	0.378903	-1.28755	0.67	0.970934	-1069
ACSM3	0.084318	0.192488	-1.86899	0.186	0.766012	-2117
ACSM5	0.017412	0.062073	-2.72301	0.516	0.933112	-2143
ACSS1	0.643532	0.769373	-0.473756	0.669	0.970934	-443
ACSS2	0.002911	0.018182	-3.65467	0.998	0.999747	-37
ACSS3	0.001659	0.012538	-3.95087	0.486	0.926221	1270
ACTA1	0.851297	0.914752	-0.191233	0.869	0.991031	-420
ACTA2	0.786718	0.870584	0.276225	0.337	0.873359	-736
ACTB	0.301826	0.469201	1.07522	0.046	0.47027	-3331
ACTC1	0.35943	0.528261	0.950022	0.768	0.984809	-161
ACTG1	0.038773	0.10936	2.29842	0.856	0.990883	479
ACTG2	0.050982	0.133235	-2.14973	0.772	0.984809	518
ACTL6A	0.005569	0.027991	3.31639	0.846	0.989998	-290
ACTL6B	0.031435	0.094517	-2.41093	0.417	0.907769	-2654
ACTL7A	0.109905	0.230959	1.71587	0.256	0.821088	1148
ACTL7B	0.188067	0.339137	1.38934	0.705	0.976215	756
ACTL8	0.767244	0.85731	-0.302249	0.447	0.913226	324
ACTN1	0.000277	0.004461	4.92644	0.58	0.951178	-1036
ACTN2	0.722658	0.827199	-0.3627	0.064	0.541371	-3852
ACTN3	0.905164	0.946563	0.121485	0.004	0.135409	-5382
ACTN4	0.237813	0.397574	1.23743	0.66	0.96911	1450
ACTR10	0.950133	0.97155	-0.063758	0.302	0.852637	-2364
ACTR1A	0.629105	0.759234	-0.494645	0.345	0.875839	-2086
ACTR1B	0.531481	0.682922	-0.642875	0.044	0.462878	-4297
ACTR2	0.61293	0.746481	-0.51834	0.214	0.792585	-2868
ACTR3	0.038922	0.109687	2.29635	0.203	0.781806	-3065
ACTR3B	0.000187	0.003634	5.14947	0.029	0.389653	3545
ACTR5	0.000626	0.006993	4.47397	0.887	0.991993	269
ACTR6	0.641817	0.768136	-0.476227	0.446	0.913226	-1700
ACTR8	0.061418	0.152929	2.0471	0.565	0.949305	-1155
ACTRT1	0.374172	0.543364	-0.920313	0.024	0.356923	-3170
ACTRT2	0.025484	0.081631	-2.52249	0.24	0.811346	-3405
ACVR1	0.015265	0.056616	2.79189	0.19	0.769016	-3874
ACVR1B	0.318229	0.486614	-1.03792	0.076	0.577215	3595
ACVR2A	0.02159	0.072369	-2.61006	0.02	0.325538	-3728
ACVR2B	0.007977	0.035799	3.12975	0.739	0.981797	860
ACVRL1	6.9e-05	0.002338	-5.73125	0.105	0.645127	3133
ACY1	0.987941	0.993135	-0.015408	0.226	0.801876	3362
ACY3	0.441189	0.605464	-0.794463	0.508	0.93136	-1022
ACYP1	0.108335	0.228598	1.7243	0.346	0.875949	2035
ACYP2	0.319803	0.488335	-1.03441	0.264	0.825296	-2398
ADA	0.309918	0.478319	1.05664	0.812	0.986617	149
ADAD1	0.544297	0.692853	0.622627	0.939	0.996621	-22
ADAD2	0.653182	0.777432	-0.459904	0.15	0.722191	-3506
ADAL	0.003429	0.020196	-3.56911	0.008	0.198857	-4095
ADAM10	0.852373	0.915265	0.189832	0.301	0.852025	-2583
ADAM11	0.263466	0.426447	-1.16881	0.282	0.836339	-2798
ADAM12	0.000228	0.004028	5.03497	0.392	0.898775	1275
ADAM15	0.001181	0.010208	4.1317	0.266	0.8265	-1664
ADAM17	0.000642	0.00709	4.46044	0.175	0.752595	-2852
ADAM18	0.380173	0.549693	-0.908452	0.886	0.991727	90
ADAM19	0.034777	0.10153	2.35688	0.509	0.93136	-896
ADAM2	0.390384	0.558769	0.888562	0.255	0.821088	764
ADAM20	0.2545	0.416467	-1.19218	0.976	0.999747	-18
ADAM21	0.772606	0.86098	0.295062	0.653	0.966009	-99
ADAM22	0.325406	0.494331	1.02204	0.029	0.389653	-2540
ADAM23	0.069701	0.167769	-1.97655	0.036	0.429335	4695
ADAM28	0.00053	0.006328	-4.56517	0.629	0.963448	948
ADAM29	0.618371	0.751219	0.510335	0.868	0.991024	-125
ADAM30	0.625318	0.756538	-0.500165	0.781	0.985239	-514
ADAM32	0.262617	0.425428	-1.171	0.404	0.903664	-2187
ADAM33	0.034544	0.101072	-2.36048	0.442	0.913226	2111
ADAM5P	0.915423	0.951772	-0.108285	0.909	0.993788	29
ADAM7	0.314651	0.482883	-1.04593	0.164	0.741387	3218
ADAM8	0.011221	0.045724	2.95236	0.146	0.716009	-2461
ADAM9	0.005762	0.028695	3.29875	0.874	0.991247	267
ADAMDEC1	4.4e-05	0.001943	-6.00491	0.396	0.900588	-1018
ADAMTS1	0.014822	0.055533	-2.80728	0.8	0.986106	372
ADAMTS10	0.490778	0.649296	0.70911	0.746	0.982576	872
ADAMTS12	8e-06	0.001054	7.1139	0.533	0.940731	747
ADAMTS13	0.97133	0.983681	-0.036638	0.098	0.631088	750
ADAMTS14	0.047177	0.126067	2.1921	0.177	0.753376	-2607
ADAMTS15	0.446337	0.610505	0.785331	0.591	0.952343	1193
ADAMTS16	0.311601	0.480011	1.05282	0.294	0.846533	1401
ADAMTS17	0.000358	0.005156	-4.78274	0.214	0.792585	-2900
ADAMTS18	0.121425	0.24798	1.65709	0.344	0.875216	-1939
ADAMTS19	0.510162	0.665208	-0.677183	0.963	0.999502	218
ADAMTS2	5.3e-05	0.002102	5.89036	0.774	0.984954	381
ADAMTS20	0.874157	0.928051	-0.161534	0.077	0.578997	-1643
ADAMTS3	0.610331	0.744796	0.522175	0.404	0.903664	418
ADAMTS4	0.002792	0.01765	3.67652	0.951	0.998567	64
ADAMTS5	0.064408	0.158613	2.02067	0.861	0.991024	184
ADAMTS6	0.015018	0.056009	2.8004	0.414	0.907483	1724
ADAMTS7	0.851401	0.914806	-0.191098	0.31	0.859054	-2495
ADAMTS8	0.085002	0.193591	-1.86438	0.432	0.912012	2013
ADAMTS9	0.000866	0.008488	4.29809	0.944	0.997755	-131
ADAMTSL1	0.003854	0.021888	-3.50803	0.29	0.841561	3109
ADAMTSL3	0.000878	0.008563	-4.29088	0.369	0.887927	2256
ADAMTSL4	0.142238	0.278146	-1.56224	0.597	0.954498	1458
ADAMTSL5	0.183418	0.332826	1.40516	0.025	0.364017	-4097
ADAR	0.001899	0.013724	3.87946	0.927	0.994684	322
ADARB1	0.423794	0.589955	-0.825836	0.918	0.994286	-122
ADARB2	0.696199	0.808453	-0.399238	0.863	0.991024	-596
ADAT1	0.006773	0.031929	3.21474	0.862	0.991024	-356
ADAT2	0.004505	0.024283	3.42668	0.211	0.790058	2355
ADAT3	0.877235	0.929738	-0.157547	0.462	0.917881	-238
ADC	0.179295	0.327497	-1.41947	0.991	0.999747	-48
ADCK1	0.04228	0.116495	2.25163	0.275	0.831885	2965
ADCK2	0.117794	0.242873	1.67507	0.738	0.981797	982
ADCK4	0.266202	0.42964	1.1618	0.567	0.949698	-530
ADCK5	0.550538	0.697798	0.612863	0.905	0.993251	-151
ADCY1	0.757086	0.850439	0.315909	0.788	0.986106	825
ADCY10	0.648116	0.773086	0.467164	0.011	0.2337	4635
ADCY2	0.026625	0.084201	-2.49928	0.621	0.961078	1245
ADCY3	9.1e-05	0.002643	5.56549	0.457	0.915473	1501
ADCY4	0.700272	0.810694	0.393578	0.732	0.980414	1040
ADCY5	0.000116	0.00288	-5.42682	0.329	0.870265	1766
ADCY6	0.001113	0.009794	-4.16324	0.907	0.993566	259
ADCY7	0.137648	0.271983	-1.58207	0.828	0.986965	297
ADCY8	0.397569	0.565542	-0.874776	0.401	0.903223	-1398
ADCY9	0.004663	0.024886	-3.40873	0.83	0.986965	-501
ADCYAP1	0.014321	0.0541	-2.82521	0.091	0.619484	4478
ADCYAP1R1	0.021535	0.072236	-2.6114	0.865	0.991024	349
ADD1	0.078284	0.182349	-1.91116	0.161	0.737599	-1213
ADD2	0.382111	0.551471	-0.904648	0.266	0.8265	-3056
ADD3	0.072267	0.172277	-1.95626	0.116	0.667019	-3654
ADFP	0.076337	0.179228	1.9254	0.693	0.975832	1436
ADH1A	0.000143	0.003212	-5.30268	0.543	0.944065	-925
ADH1B	0.000138	0.003154	-5.32475	0.983	0.999747	39
ADH1C	7e-05	0.002346	-5.72206	0.958	0.998993	-101
ADH4	0.302235	0.469627	1.07428	0.238	0.809619	-1587
ADH5	0.003706	0.021288	-3.52851	0	0	-5885
ADH6	0.100007	0.216533	-1.77089	0.748	0.982576	344
ADH7	0.944332	0.968375	0.071187	0.851	0.989998	86
ADHFE1	1.4e-05	0.001202	-6.7341	0.809	0.986447	343
ADI1	0.983877	0.990825	-0.0206	0.522	0.936371	-1947
ADIG	0.534544	0.685409	-0.638011	0.231	0.805976	-3384
ADIPOQ	0.229499	0.388586	-1.26092	0.26	0.822845	2250
ADIPOR1	0.019214	0.066532	2.67138	0.628	0.963343	-871
ADIPOR2	0.78895	0.87213	-0.273255	0.674	0.971698	-1078
ADK	0.012193	0.048293	2.90912	0.494	0.927701	-1604
ADM	0.545928	0.694179	0.62007	0.324	0.867731	332
ADM2	0.284892	0.450771	1.11536	0.004	0.135409	-5558
ADNP	0.001338	0.010982	4.06506	0.41	0.906365	-1501
ADNP2	0.056799	0.144405	2.09034	0.159	0.734431	-4310
ADO	0.022637	0.074982	2.5851	0.099	0.633309	3871
ADORA1	0.493105	0.651186	0.705239	0.772	0.984809	-544
ADORA2A	0.036345	0.104712	-2.33322	0.627	0.963168	1272
ADORA2B	0.008891	0.038561	3.07335	0.856	0.990883	-182
ADORA3	0.000146	0.003229	-5.29259	0.793	0.986106	-624
ADPGK	0.03085	0.093449	2.42095	0.243	0.811711	-3276
ADPRH	0.627112	0.757603	0.497548	0.949	0.998567	-61
ADPRHL1	0.447158	0.611054	-0.78388	0.333	0.871964	-478
ADPRHL2	0.049219	0.129955	2.16898	0.601	0.955974	-1529
ADRA1A	0.05965	0.149795	-2.06327	0.766	0.984736	-628
ADRA1B	0.542581	0.691439	-0.625323	0.272	0.829879	-2370
ADRA1D	0.033686	0.099245	-2.37396	0.436	0.912595	-538
ADRA2A	0.008614	0.037762	-3.08984	0.974	0.999747	68
ADRA2B	0.377192	0.546534	-0.914326	0.491	0.927701	970
ADRA2C	0.582778	0.724155	0.563358	0.218	0.79522	-2912
ADRB1	0.112614	0.235108	1.70157	0.204	0.783058	-1723
ADRB2	0.003381	0.020031	-3.57639	0.008	0.198857	4999
ADRB3	0.083811	0.191563	-1.87242	0.649	0.965592	228
ADRBK1	0.009024	0.038999	3.06568	0.904	0.993093	-386
ADRBK2	0.379757	0.549322	0.90927	0.057	0.512293	-5275
ADRM1	0.001003	0.009245	4.21917	0.236	0.808506	2555
ADSL	0.029918	0.091472	2.43731	0.496	0.927701	-1878
ADSS	0.042552	0.116986	2.24816	0.263	0.825135	-2096
ADSSL1	0.105853	0.224807	-1.73784	0.155	0.728722	3914
AEBP1	0.009887	0.041683	3.0182	0.994	0.999747	-9
AEBP2	0.037089	0.105986	2.32232	0.395	0.900314	-1649
AES	0.04119	0.114397	-2.26577	0.864	0.991024	-366
AFAP1	0.039441	0.110744	2.28919	0.746	0.982576	-851
AFAP1L1	0.624142	0.755624	0.501883	0.651	0.965678	1076
AFAP1L2	0.062398	0.154684	-2.0383	0.845	0.989501	311
AFF1	0.009385	0.040154	-3.04524	0.633	0.963976	-936
AFF2	0.902673	0.944923	-0.124694	0.721	0.978335	-1093
AFF3	0.001066	0.009582	-4.18645	0.05	0.487122	4293
AFF4	0.862468	0.920727	0.1767	0.088	0.61248	-2225
AFG3L1	0.282258	0.448069	1.12176	0.001	0.056863	-5889
AFG3L2	0.004862	0.02556	-3.38701	0.127	0.687341	-2242
AFM	0.045375	0.122598	-2.21329	0.748	0.982576	241
AFP	0.265073	0.428212	1.16469	0.149	0.720567	2265
AFTPH	0.172019	0.318215	-1.4454	0.301	0.852025	-2507
AGA	0.829159	0.90036	0.22017	0.002	0.089003	-6189
AGBL1	0.387734	0.556689	0.89369	0.082	0.594005	1334
AGBL2	0.470457	0.631145	-0.743409	0.365	0.885977	-1319
AGBL3	0.858696	0.919264	0.181602	0.68	0.972706	204
AGBL4	0.001337	0.010977	4.06558	0.419	0.908712	-808
AGBL5	0.114477	0.238094	1.69192	0.824	0.986965	347
AGER	0.212299	0.369105	-1.31175	0.438	0.912828	-2518
AGGF1	0.382354	0.551609	0.904174	0.026	0.369608	-4776
AGK	0.013181	0.050885	2.86849	0.656	0.967896	-849
AGL	0.22586	0.384989	-1.27141	0.302	0.852637	-2324
AGMAT	0.051377	0.134006	2.1455	0.33	0.870924	2714
AGPAT1	0.930658	0.959782	0.088718	0.539	0.943047	-1207
AGPAT2	0.984648	0.991201	-0.019615	0.722	0.978335	180
AGPAT3	0.126245	0.255129	-1.63393	0.854	0.990442	145
AGPAT4	0.940853	0.966002	0.075646	0.672	0.971486	-382
AGPAT5	0.23408	0.39345	1.24789	0.708	0.976215	-868
AGPAT6	0.001525	0.011941	3.99551	0.646	0.965255	-865
AGPAT7	0.019706	0.067751	-2.65809	0.776	0.984977	-1299
AGPAT9	0.000153	0.003315	-5.26367	0.917	0.994286	-151
AGPS	0.038397	0.108593	2.30366	0.472	0.919686	-2222
AGR2	0.400264	0.567935	0.869651	0.27	0.827696	-527
AGR3	0.118195	0.243477	-1.67305	0.003	0.1125	-3951
AGRP	0.24408	0.404553	-1.22015	0.149	0.720567	-3874
AGT	0.019011	0.066053	2.67695	0.88	0.991517	343
AGTPBP1	0.058324	0.14742	2.07571	0.169	0.746914	-3326
AGTR1	0.013937	0.053108	-2.83942	0.593	0.953182	1336
AGTR2	0.226751	0.385978	1.26883	0.645	0.965255	-165
AGTRAP	2.4e-05	0.001513	6.38041	0.891	0.992379	262
AGTRL1	0.011787	0.047353	2.92673	0.067	0.551989	1940
AGXT	0.334775	0.503116	-1.00169	0.928	0.995082	323
AGXT2	0.228065	0.387485	-1.26504	0.676	0.971698	1324
AGXT2L1	0.456203	0.61846	-0.768016	0.378	0.893399	1138
AGXT2L2	1.2e-05	0.00116	-6.82599	0.934	0.996143	92
AHCTF1	0.964569	0.979658	0.045285	0.819	0.986965	-64
AHCY	0.000602	0.006798	4.49551	0.725	0.980093	751
AHCYL1	0.952415	0.972704	-0.060837	0.248	0.814035	-3562
AHCYL2	5.8e-05	0.002159	-5.83394	0.801	0.986106	-686
AHDC1	0.653964	0.777943	0.458786	0.203	0.781806	-1436
AHI1	0.082316	0.189132	1.88267	0.181	0.759257	-3176
AHNAK	0.000557	0.00649	-4.53798	0.025	0.364017	3921
AHNAK2	0.484193	0.643373	-0.720129	0.051	0.489195	1211
AHR	0.006832	0.032118	3.21024	0	0	-6785
AHRR	0.986174	0.992245	0.017666	0.02	0.325538	-1395
AHSA1	0.005851	0.028965	3.29072	0.819	0.986965	401
AHSA2	0.899983	0.943363	-0.128161	0.009	0.212483	-4836
AHSG	0.725879	0.829031	0.358288	0.806	0.986106	-646
AICDA	0.079966	0.185176	-1.89911	0.394	0.899567	-1086
AIF1	0.034605	0.10118	-2.35954	0.138	0.705405	-1847
AIFM1	0.251015	0.412292	1.20143	0.423	0.910253	2278
AIFM2	0.615115	0.748434	0.515121	0.329	0.870265	2315
AIFM3	0.003329	0.019808	-3.58456	0.537	0.941631	861
AIG1	0.175603	0.322616	1.43251	0.665	0.970314	1556
AIM1L	0.079377	0.184153	-1.90331	0.569	0.949698	-697
AIM2	0.107388	0.227208	-1.72943	0.897	0.992836	-148
AIP	0.956794	0.975137	-0.055231	0.573	0.95072	-1434
AIPL1	0.859429	0.919402	0.180649	0.795	0.986106	-711
AIRE	0.835544	0.904299	-0.211805	0.069	0.555833	-4164
AJAP1	0.590532	0.729363	-0.551669	0.091	0.619484	-3222
AK1	0.639308	0.76643	-0.479848	0.533	0.940731	1165
AK2	0.61561	0.748872	0.514393	0.79	0.986106	611
AK3	0.508739	0.664107	-0.679502	0.673	0.971698	-1130
AK3L1	0.374989	0.544233	-0.918689	0.572	0.950602	-1558
AK5	0.001602	0.012274	-3.96927	0.023	0.348	3607
AK7	0.686614	0.801226	-0.412613	0.245	0.812929	658
AKAP1	0.048877	0.129417	2.17279	0.264	0.825296	2960
AKAP10	0.075293	0.177496	-1.93317	0	0	-5644
AKAP11	0.020846	0.07061	2.62852	0.259	0.822845	-2606
AKAP12	0.033673	0.09924	-2.37416	0.569	0.949698	1309
AKAP13	0.082727	0.189801	-1.87983	0.225	0.800941	-1639
AKAP14	0.67971	0.796943	0.422296	0.149	0.720567	-2797
AKAP3	0.603251	0.73952	0.532666	0.97	0.999645	-61
AKAP4	0.959497	0.976941	0.051773	0.809	0.986447	-67
AKAP5	0.034651	0.10123	-2.35883	0.14	0.707112	-2706
AKAP6	0.734099	0.834199	-0.347062	0.429	0.911206	353
AKAP7	0.000381	0.005305	-4.74843	0.055	0.506349	-3137
AKAP8	0.432332	0.597551	0.810335	0.135	0.699107	4709
AKAP8L	0.000227	0.004015	5.03917	0.46	0.916733	1327
AKAP9	0.001326	0.010937	-4.07001	0.018	0.308571	-3401
AKNA	0.017307	0.061837	-2.72619	0.852	0.990442	-619
AKR1A1	0.002397	0.015972	3.75672	0.181	0.759257	2586
AKR1B1	0.125624	0.254022	-1.63687	0.618	0.960364	390
AKR1B10	0.00022	0.003964	-5.05669	0.802	0.986106	468
AKR1C1	0.000757	0.00786	-4.37118	0.411	0.906618	1701
AKR1C2	2.1e-05	0.001402	-6.47079	0.096	0.62797	-2354
AKR1C3	0.011988	0.04782	-2.91794	0.376	0.892795	-846
AKR1C4	0.067982	0.164883	1.99054	0.859	0.990993	386
AKR1CL2	0.100731	0.217595	1.76671	0.902	0.993093	453
AKR1D1	0.885319	0.934628	-0.147089	0.54	0.943605	-1334
AKR7A2	0.369076	0.538617	-0.930487	0.275	0.831885	-3698
AKR7A3	0.455388	0.617973	-0.769436	0.722	0.978335	-159
AKT1	0.018298	0.064387	2.697	0.648	0.965342	-797
AKT1S1	0.001657	0.012537	3.95137	0	0	-4248
AKT2	0.012882	0.050225	2.88044	0.033	0.415184	-2464
AKT3	0.088526	0.199114	-1.84117	0.012	0.243641	-2826
AKTIP	0.215034	0.372446	-1.30345	0.416	0.907769	-2456
ALAD	0.000105	0.0028	-5.48348	0.697	0.975832	-643
ALAS1	0.906836	0.947116	0.119333	0.368	0.887484	3686
ALAS2	0.000102	0.00278	-5.50305	0.117	0.667694	4104
ALB	0.066913	0.163182	-1.9994	0.196	0.775091	1050
ALCAM	0.002003	0.014203	3.85116	0.057	0.512293	-3782
ALDH16A1	0.536437	0.686828	0.635014	0.029	0.389653	-3709
ALDH18A1	0.072188	0.17218	1.95688	0.343	0.873821	2596
ALDH1A1	0.124803	0.252803	-1.64078	0.04	0.443878	-1875
ALDH1A2	0.353811	0.522386	0.961569	0.176	0.753376	2032
ALDH1A3	0.179317	0.327502	1.41939	0.675	0.971698	407
ALDH1B1	0.001521	0.011934	3.99694	0.934	0.996143	190
ALDH1L1	0.669298	0.789117	-0.436978	0.198	0.777522	4081
ALDH2	0.176308	0.32345	-1.43	0.026	0.369608	1592
ALDH3A1	0.539414	0.689018	-0.63031	0.771	0.984809	-410
ALDH3A2	0.008511	0.037443	-3.09608	0.336	0.873359	-1342
ALDH3B1	0.13285	0.265091	1.60342	0.333	0.871964	-1802
ALDH3B2	0.002729	0.017426	3.68852	0.917	0.994286	-196
ALDH5A1	0.053275	0.137699	2.12559	0.939	0.996621	301
ALDH6A1	0.008218	0.036525	-3.11426	0.136	0.700118	-2474
ALDH7A1	0.349969	0.518163	0.969541	0.373	0.889678	-2878
ALDH8A1	0.003135	0.019039	-3.61599	0.503	0.930491	-1850
ALDH9A1	0.996444	0.998008	-0.004543	0.038	0.434714	-5267
ALDOA	0.035007	0.101996	2.35335	0.724	0.979596	-660
ALDOAP2	0.3079	0.47588	1.06124	0.49	0.927445	-700
ALDOB	0.45005	0.613416	0.778787	0.395	0.900314	460
ALDOC	0.896103	0.941174	0.133164	0.698	0.975832	803
ALG1	0.001488	0.011744	4.00846	0.289	0.841044	-2557
ALG10	0.004197	0.023196	3.46367	0.688	0.974933	1331
ALG11	0.921994	0.954883	0.099841	0.123	0.681809	-3920
ALG12	0.317644	0.485934	-1.03922	0.032	0.409713	2230
ALG13	0.479037	0.638716	-0.72882	0.028	0.383019	-4743
ALG14	0.727487	0.830214	0.356088	0.954	0.998773	-219
ALG2	0.00104	0.009465	4.20001	0.04	0.443878	-4523
ALG3	4e-06	0.000861	7.51696	0.325	0.867731	1477
ALG5	0.084657	0.193008	1.8667	0.352	0.879242	-1570
ALG6	0.044558	0.120897	2.22317	0.646	0.965255	-878
ALG8	0.024925	0.080255	2.53423	0.282	0.836339	-2434
ALG9	0.07619	0.179005	1.92649	0.169	0.746914	-3665
ALK	0.034434	0.100832	-2.3622	0.837	0.988061	726
ALKBH1	0.014051	0.053381	2.83516	0.798	0.986106	-521
ALKBH2	0.003524	0.020571	3.55478	0.342	0.873821	2551
ALKBH3	0.279671	0.445548	1.12809	0.99	0.999747	32
ALKBH4	0.945183	0.968733	-0.070098	0.285	0.837952	-734
ALKBH5	0.34666	0.515237	-0.976456	0.871	0.991067	383
ALKBH6	0.008854	0.038444	3.07553	0.515	0.932272	-2040
ALKBH7	0.135705	0.269306	-1.59064	0.888	0.991993	106
ALKBH8	0.08355	0.191159	1.8742	0.193	0.772355	-3312
ALLC	0.05616	0.143031	-2.09658	0.945	0.997755	-248
ALMS1	0.103463	0.221434	1.75115	0.271	0.82828	-2641
ALMS1P	0.298244	0.465338	-1.08357	0.826	0.986965	-188
ALOX12	0.724711	0.82835	-0.359887	0.689	0.975213	288
ALOX12B	0.204512	0.359482	-1.33586	0.436	0.912595	-2349
ALOX15	0.826536	0.898577	0.22361	0.288	0.83996	2680
ALOX15B	0.452883	0.615494	-0.773815	0.498	0.928846	-1902
ALOX5	0.41204	0.578838	0.847516	0.004	0.135409	2404
ALOX5AP	0.848307	0.912571	-0.195131	0	0	-2485
ALOXE3	0.439253	0.603444	-0.797914	0.756	0.983433	-977
ALPI	0.001873	0.013584	-3.88652	0.041	0.446713	3487
ALPK1	0.054633	0.140297	2.11176	0.023	0.348	-5345
ALPK2	0.022181	0.073767	2.59583	0.272	0.829879	1385
ALPK3	0.077473	0.181049	1.91705	0.012	0.243641	-3389
ALPL	0.164062	0.307815	1.47483	0.858	0.990986	-406
ALPP	0.880974	0.931681	-0.152707	0.072	0.563563	-1716
ALPPL2	0.496105	0.653808	0.700263	0.833	0.987007	-664
ALS2	0.024913	0.080229	2.53449	0.333	0.871964	-2302
ALS2CL	0.620976	0.753223	-0.506515	0.607	0.956945	651
ALS2CR11	0.472823	0.633371	-0.73937	0.012	0.243641	-3710
ALS2CR12	0.001112	0.009788	-4.16401	0.988	0.999747	48
ALS2CR13	0.383299	0.552422	0.902325	0.637	0.963976	542
ALS2CR16	0.092104	0.204964	-1.81843	0.094	0.624275	-2744
ALS2CR2	0.878827	0.930655	-0.155486	0.298	0.850172	1109
ALS2CR4	0.011894	0.047595	2.92203	0.236	0.808506	-2884
ALS2CR8	0.017977	0.063589	-2.7063	0	0	-5015
ALX1	0.665016	0.785771	0.443046	0.183	0.761406	1056
ALX3	0.998691	0.999132	-0.001673	0.886	0.991727	-471
ALX4	0.282842	0.448769	-1.12034	0.817	0.986797	535
AMAC1L2	0.041566	0.115148	2.26085	0.673	0.971698	-318
AMACR	0.543434	0.692045	-0.623983	0.452	0.914408	-2298
AMBN	0.621526	0.753617	0.505709	0.333	0.871964	-1156
AMBP	0.813017	0.889269	-0.241392	0.403	0.903634	-1307
AMBRA1	0.406752	0.573953	0.857401	0.098	0.631088	4731
AMD1	0.038136	0.108285	2.30733	0.844	0.988996	-442
AMDHD1	0.824931	0.897337	0.225717	0.774	0.984954	98
AMDHD2	0.601805	0.738359	-0.534816	0.022	0.339964	-4618
AMELX	0.950568	0.971697	-0.063201	0.029	0.389653	2213
AMELY	0.243109	0.403626	1.2228	0.603	0.956794	397
AMFR	0.608281	0.743526	0.525207	0.936	0.996232	-96
AMH	0.748265	0.8444	0.327824	0.082	0.594005	-3846
AMHR2	0.135814	0.26943	-1.59016	0.438	0.912828	2461
AMICA1	0.001112	0.009788	-4.16408	0.717	0.978231	-605
AMIGO1	0.272175	0.436483	1.1467	0.962	0.999502	-47
AMIGO2	0.038049	0.108089	2.30857	0.064	0.541371	-2505
AMIGO3	0.497902	0.655035	-0.697292	0.786	0.986106	-694
AMMECR1	0.000475	0.005933	4.62589	0.65	0.965676	946
AMMECR1L	0.009121	0.039295	3.06008	0.1	0.637129	-4066
AMN	0.000133	0.003095	-5.34557	0.103	0.640987	2567
AMN1	0.121994	0.24864	1.65431	0.096	0.62797	-4472
AMOT	0.018732	0.065395	2.68472	0.809	0.986447	704
AMOTL1	0.189487	0.340641	-1.38458	0.405	0.904041	1172
AMOTL2	0.010328	0.043063	2.9955	0.402	0.903634	-921
AMPD1	9e-06	0.001101	-6.9939	0.812	0.986617	407
AMPD2	4e-06	0.000846	7.57006	0.899	0.992836	-219
AMPD3	0.172557	0.319074	1.44345	0.038	0.434714	-4033
AMPH	0.04191	0.115861	-2.25639	0.97	0.999645	-82
AMT	0.001706	0.012796	-3.93596	0.79	0.986106	-883
AMTN	0.432218	0.597489	-0.81054	0.463	0.91819	-235
AMY2B	2.5e-05	0.001513	-6.37029	0	0	-6308
AMZ2	0.030344	0.092379	2.42976	0.412	0.907213	-2273
ANAPC1	0.001143	0.010006	4.14895	0.094	0.624275	3144
ANAPC10	0.279729	0.445552	1.12795	0.295	0.847309	-3211
ANAPC11	0.011272	0.045889	2.95	0.542	0.944065	-1598
ANAPC13	0.0066	0.03141	3.22818	0.311	0.859771	-2736
ANAPC2	0.15552	0.296599	-1.50779	0.631	0.963448	1746
ANAPC4	0.991219	0.994608	-0.011219	0.685	0.973536	754
ANAPC5	0.005463	0.027624	3.32642	0.863	0.991024	-409
ANG	0.548344	0.695878	-0.616289	0.045	0.466905	-2358
ANGEL1	9.9e-05	0.002749	5.51611	0.007	0.18681	4467
ANGEL2	0.055378	0.14161	2.10431	0.095	0.626374	-3796
ANGPT1	0.028156	0.087604	-2.46961	0.451	0.914189	-923
ANGPT2	1.2e-05	0.001149	6.85039	0.46	0.916733	1393
ANGPT4	0.546172	0.694286	0.619687	0.393	0.899567	-2212
ANGPTL1	1.6e-05	0.001289	-6.64302	0.829	0.986965	391
ANGPTL2	0.004525	0.024355	3.42439	0.661	0.96911	526
ANGPTL3	0.426358	0.592353	-0.82116	0.002	0.089003	-4029
ANGPTL4	0.061132	0.152566	2.04968	0.528	0.938619	-1174
ANGPTL5	0.16032	0.303015	-1.48909	0.985	0.999747	25
ANGPTL6	0.514946	0.66911	-0.669413	0.663	0.969836	-1079
ANGPTL7	0.015927	0.05828	-2.7697	0.546	0.944186	1604
ANK1	0.929428	0.958855	-0.090296	0.158	0.73312	-3281
ANK2	0.000785	0.008026	-4.3513	0.073	0.567307	2814
ANK3	0.004555	0.024454	-3.42101	0.648	0.965342	-657
ANKDD1A	0.046439	0.124774	-2.20069	0.433	0.912352	1826
ANKFN1	0.425067	0.591267	-0.823513	0.708	0.976215	-123
ANKFY1	0.214975	0.372446	-1.30363	0.278	0.834288	-1336
ANKH	0.019457	0.067094	2.66478	0.827	0.986965	652
ANKHD1-EIF4EBP3	0.209742	0.365939	1.31958	0.675	0.971698	-1404
ANKK1	0.375042	0.544265	0.918584	0.144	0.714457	-1922
ANKLE1	0.61055	0.744938	0.521852	0	0	-6077
ANKMY1	0.004608	0.024647	3.41497	0.772	0.984809	559
ANKMY2	0.012919	0.050347	-2.87898	0.321	0.866625	-2174
ANKRA2	0.185352	0.335287	-1.39854	0.134	0.697457	-3517
ANKRD1	0.470797	0.631455	0.742828	0.046	0.47027	-2384
ANKRD10	0.045996	0.12391	2.2059	0.216	0.793916	-2660
ANKRD11	0.041383	0.114825	2.26323	0.641	0.964833	1023
ANKRD12	0.00431	0.023612	-3.44979	0.072	0.563563	-3143
ANKRD13A	0.00453	0.024371	-3.42389	0.252	0.818365	-1873
ANKRD13B	0.004787	0.025284	3.39517	0.002	0.089003	-4412
ANKRD13C	0.989186	0.993911	-0.013816	0.22	0.797168	-2904
ANKRD13D	0.037484	0.106888	2.31661	0.89	0.991993	272
ANKRD16	0.015848	0.058065	2.7723	0.151	0.722409	3715
ANKRD17	0.010282	0.042926	2.99779	0.541	0.943605	-1218
ANKRD18A	0.455332	0.617973	-0.769535	0.321	0.866625	492
ANKRD2	0.755481	0.849144	-0.318074	0.163	0.740136	-3788
ANKRD20B	0.438507	0.602807	-0.799247	0.561	0.948353	361
ANKRD22	0.001396	0.011258	4.0424	0.874	0.991247	346
ANKRD23	0.218028	0.375947	-1.29446	0.865	0.991024	-527
ANKRD26	0.065677	0.160864	2.0098	0.25	0.815982	-2588
ANKRD27	0.427779	0.593711	0.818576	0.74	0.982376	1178
ANKRD28	0.073888	0.175013	1.94379	0.224	0.800941	-2484
ANKRD29	0.328191	0.496956	-1.01595	0.67	0.970934	-520
ANKRD30A	0.358345	0.527022	0.952241	0.498	0.928846	-247
ANKRD32	0.156056	0.297281	1.50568	0.405	0.904041	-1957
ANKRD33	0.505593	0.661807	-0.684643	0.513	0.931851	-1684
ANKRD34B	0.996245	0.997966	-0.004797	0.68	0.972706	177
ANKRD35	0.380746	0.550202	-0.907325	0.841	0.988676	-706
ANKRD36B	0.294048	0.461106	-1.09344	0.023	0.348	-2693
ANKRD37	0.949607	0.971493	-0.064431	0.198	0.777522	-1344
ANKRD39	0.027001	0.08505	2.49183	0.856	0.990883	484
ANKRD40	0.295458	0.462463	1.09011	0.957	0.998788	-138
ANKRD42	0.457905	0.620124	0.765053	0.049	0.483607	4051
ANKRD43	0.039756	0.111502	-2.28491	0.174	0.751452	-3872
ANKRD44	0.014332	0.054119	-2.82482	0.002	0.089003	-3703
ANKRD45	0.863386	0.921425	0.175506	0.073	0.567307	2967
ANKRD46	0.575042	0.717771	0.575101	0.34	0.873821	-2440
ANKRD49	0.132733	0.264977	-1.60395	0.961	0.999486	-56
ANKRD5	0.28084	0.446634	1.12522	0.462	0.917881	1112
ANKRD50	0.043551	0.118925	2.23557	0.085	0.602689	-4377
ANKRD52	0.146258	0.283837	1.54532	0.341	0.873821	-1817
ANKRD53	0.11191	0.234156	-1.70526	0.901	0.993058	-334
ANKRD54	0.389224	0.557744	0.890802	0.468	0.919201	1247
ANKRD55	0.686779	0.801279	-0.412381	0.283	0.837307	717
ANKRD6	0.707293	0.816072	-0.383852	0.258	0.822845	2607
ANKRD60	0.64345	0.76937	-0.473874	0.766	0.984736	-803
ANKRD7	0.347977	0.516401	0.973697	0.317	0.864139	-867
ANKRD9	0.086578	0.195899	-1.85389	0.278	0.834288	-2387
ANKS1A	0.173222	0.319777	1.44105	0.454	0.914411	2030
ANKS1B	0.000655	0.007185	-4.44985	0.625	0.962986	957
ANKS3	0.209012	0.364921	1.32184	0.825	0.986965	-300
ANKS4B	0.050053	0.13152	-2.15979	0.543	0.944065	827
ANKS6	1.6e-05	0.001289	6.63903	0.948	0.998438	210
ANKZF1	0.006875	0.032255	3.20691	0.661	0.96911	-865
ANLN	8e-06	0.001054	7.10667	0.219	0.796364	1987
ANP32B	0.023471	0.076853	2.566	0.644	0.965002	-899
ANP32C	0.181083	0.329793	1.41323	0.823	0.986965	184
ANP32D	0.974864	0.985684	-0.03212	0.49	0.927445	318
ANP32E	0.131987	0.264004	1.60733	0.266	0.8265	-2783
ANPEP	4.1e-05	0.001891	-6.04535	0.744	0.982576	-591
ANTXR1	0.009979	0.041971	3.01337	0.358	0.883951	-1320
ANTXR2	0.00867	0.037939	-3.08645	0.117	0.667694	-2319
ANUBL1	0.002414	0.016071	-3.75284	0	0	-6258
ANXA1	0.354076	0.5226	0.961021	0.013	0.255882	-5315
ANXA10	0.446495	0.610579	0.785052	0.136	0.700118	-2320
ANXA11	0.455724	0.618148	-0.76885	0.087	0.608196	-1052
ANXA13	0.702793	0.812747	-0.390081	0.122	0.680167	-1569
ANXA2	0.029856	0.091362	2.43842	0.354	0.880698	-2477
ANXA2P1	0.003416	0.020137	3.57111	0.281	0.835509	3059
ANXA2P2	0.205998	0.36125	1.3312	0.088	0.61248	-5088
ANXA2P3	0.830264	0.900661	0.21872	0.935	0.996143	-16
ANXA3	0.00313	0.019034	3.6168	0.127	0.687341	-4236
ANXA4	0.108968	0.229546	1.72089	0.238	0.809619	3705
ANXA5	0.011038	0.045212	2.96091	0.104	0.642842	-4324
ANXA6	0.96694	0.981036	0.042252	0.005	0.154255	-2534
ANXA7	0.684997	0.79993	-0.414876	0.538	0.942245	-1950
ANXA9	0.001639	0.01246	3.95712	0.489	0.927445	1363
AOAH	0.650308	0.774919	0.464019	0.208	0.785417	-3234
AOC2	0.749099	0.844793	-0.326695	0.591	0.952343	1048
AOC3	0.116421	0.240899	-1.68199	0.194	0.773156	3286
AOF2	0.000557	0.00649	4.53821	0.747	0.982576	-616
AOX1	0.036643	0.105342	-2.32882	0.243	0.811711	2563
AP1B1	0.507363	0.66312	-0.681748	0.815	0.986617	120
AP1G1	0.53139	0.682922	0.64302	0.857	0.990883	333
AP1G2	0.035787	0.103627	2.34152	0.472	0.919686	1449
AP1GBP1	0.015623	0.057569	-2.77976	0.099	0.633309	-3038
AP1M1	0.000853	0.008412	4.30635	0.583	0.951512	-906
AP1M2	0.22917	0.388424	1.26186	0.235	0.807783	3384
AP1S1	0.000311	0.004773	4.86138	0.067	0.551989	3059
AP1S2	0.010362	0.043172	-2.99381	0.424	0.910253	-1350
AP1S3	0.000938	0.008878	4.25551	0.567	0.949698	1058
AP2A1	0.000597	0.006772	4.50059	0.406	0.904185	-1494
AP2A2	0.541549	0.690626	-0.626946	0.969	0.999502	42
AP2B1	0.002377	0.015908	3.76101	0.194	0.773156	-4564
AP2M1	0.62613	0.756706	0.49898	0.863	0.991024	619
AP2S1	0.002741	0.01746	3.68616	0.828	0.986965	-465
AP3B1	0.604649	0.740543	0.530589	0.093	0.623104	-3338
AP3B2	0.911195	0.949787	-0.113723	0.131	0.692406	-1257
AP3D1	0.001432	0.011439	4.02874	0.343	0.873821	2425
AP3M1	0.00276	0.017516	3.68269	0.261	0.824525	-2916
AP3M2	0.000471	0.005911	4.63024	0.743	0.982576	-573
AP3S1	0.387656	0.556628	-0.89384	0.007	0.18681	-4410
AP3S2	0.000186	0.003633	-5.15202	0.008	0.198857	-3715
AP4B1	0.132247	0.264434	1.60615	0.888	0.991993	-348
AP4E1	0.862932	0.92111	0.176096	0.698	0.975832	-1124
AP4M1	0.00338	0.020029	3.57664	0.619	0.960803	1167
AP4S1	0.012821	0.050052	-2.88294	0.055	0.506349	2979
APAF1	0.890357	0.937899	0.140579	0.29	0.841561	-1931
APBA1	0.018514	0.064957	-2.69084	0.823	0.986965	-494
APBA2	0.0302	0.092124	2.43231	0.492	0.927701	794
APBA3	0.101798	0.218871	1.76059	0.003	0.1125	-3769
APBB1	0.003712	0.021298	-3.52768	0.721	0.978335	852
APBB1IP	0.015449	0.057135	-2.78561	0.966	0.999502	-76
APBB2	0.00018	0.003576	5.1695	0.43	0.912012	-1848
APBB3	0.870544	0.925771	-0.166216	0.449	0.913226	306
APC	0.033766	0.099446	-2.37269	0	0	-4203
APC2	0.68363	0.799111	-0.416793	0.996	0.999747	-7
APCDD1	0.027694	0.086623	2.47838	0.697	0.975832	-738
APCDD1L	0.918723	0.953067	0.104043	0.869	0.991031	475
APCS	0.190015	0.341239	-1.38281	0.76	0.984441	143
APEH	0.049393	0.130203	2.16705	0.965	0.999502	-124
APEX1	0.001209	0.010329	4.1193	0.631	0.963448	789
APEX2	0.000823	0.008245	4.32607	0.986	0.999747	44
APH1A	0.773541	0.861742	0.293811	0.857	0.990883	-143
APH1B	0.914314	0.951044	-0.109711	0.011	0.2337	-3920
API5	0.230133	0.389373	1.2591	0.586	0.951512	-1840
APIP	0.245288	0.405667	1.21686	0.23	0.805976	-3076
APITD1	0.8574	0.91853	0.183288	0.739	0.981797	-1015
APLN	0.000222	0.00398	5.05137	0.332	0.871964	-1337
APLP1	0.276451	0.441761	-1.13604	0.721	0.978335	-976
APLP2	0.231089	0.390254	-1.25637	0.664	0.970157	460
APOA1	0.41329	0.580127	-0.84519	0.103	0.640987	-3282
APOA1BP	0.000544	0.006416	4.55123	0.911	0.993788	492
APOA2	0.067142	0.163555	-1.99748	0.642	0.964833	385
APOA4	0.430259	0.595741	-0.814081	0.007	0.18681	-6070
APOA5	0.331275	0.500017	1.00924	0.052	0.493617	-3555
APOB	0.350985	0.519492	-0.967426	0.057	0.512293	-2795
APOB48R	0.018744	0.065425	-2.68438	0.866	0.991024	-185
APOBEC1	0.095081	0.209639	1.80011	0.179	0.755971	-2089
APOBEC2	0.850727	0.914445	-0.191976	0.559	0.947952	995
APOBEC3A	0.15925	0.301681	-1.49321	0.304	0.85454	-900
APOBEC3B	0.018978	0.066009	-2.67786	0.011	0.2337	2416
APOBEC3C	0.041663	0.115267	-2.25959	0.968	0.999502	-65
APOBEC3D	0.008277	0.036728	-3.11058	0.953	0.998567	-187
APOBEC3F	0.090109	0.201684	-1.83101	0.599	0.955238	636
APOBEC3G	0.278998	0.444627	-1.12975	0.048	0.479449	-2873
APOBEC3H	0.97132	0.983681	-0.036651	0.691	0.975213	-187
APOBEC4	0.182077	0.33098	1.40978	0.206	0.783647	1044
APOC1	0.937266	0.964203	-0.080243	0.211	0.790058	391
APOC2	0.841988	0.908594	-0.203379	0.48	0.923792	-674
APOC3	0.369709	0.539313	-0.92922	0.595	0.954018	-1266
APOC4	0.433631	0.598492	-0.807993	0.491	0.927701	2209
APOD	0.238464	0.398284	-1.23562	0.62	0.960898	763
APOE	0.590723	0.729495	-0.551383	0.07	0.556927	1161
APOF	0.859067	0.9194	0.18112	0.308	0.857884	698
APOH	0.206627	0.361944	-1.32924	0.015	0.280043	-2968
APOL1	0.240397	0.400355	1.23026	0.769	0.984809	916
APOL2	0.224299	0.383328	-1.27595	0.282	0.836339	750
APOL3	0.038452	0.108668	-2.30289	0.231	0.805976	-881
APOL4	0.500759	0.657898	-0.692579	0.277	0.833155	-1821
APOL5	0.00141	0.011317	-4.03719	0.839	0.988061	608
APOL6	0.908213	0.947928	-0.11756	0.63	0.963448	988
APOLD1	0.694173	0.806639	0.402059	0.349	0.877417	-377
APOM	0.020059	0.068638	-2.64876	0.575	0.950774	707
APOO	0.236247	0.395909	1.2418	0.88	0.991517	-351
APOOL	0.866652	0.9235	0.171266	0.448	0.913226	-1743
APP	0.091249	0.203478	1.82379	0.247	0.814035	-932
APPBP2	0.987033	0.992509	-0.016568	0.29	0.841561	-3490
APPL1	0.410524	0.577689	-0.85034	0.058	0.515951	-4475
APPL2	3e-06	0.000775	-7.80055	0.838	0.988061	-358
APRT	0.000169	0.003464	5.20867	0.923	0.994654	266
APTX	0.031727	0.09528	2.40599	0.276	0.832017	-2277
AQP1	0.554768	0.70155	-0.606281	0.87	0.991031	-180
AQP10	0.959396	0.976913	0.051901	0.269	0.827253	-4279
AQP11	0.000536	0.006375	-4.55947	0.51	0.93136	-1901
AQP2	0.669674	0.789346	-0.436446	0.27	0.827696	2846
AQP3	0.28637	0.452409	1.11178	0.45	0.913226	1819
AQP4	0.764125	0.855199	-0.306437	0.143	0.711728	-790
AQP5	0.251115	0.412324	1.20117	0.606	0.956945	-490
AQP6	0.834143	0.903516	0.213639	0.828	0.986965	641
AQP7	0.000564	0.006546	-4.53183	0.497	0.928374	-2190
AQP8	1.5e-05	0.001272	-6.67368	0.252	0.818365	2952
AQP9	0.003916	0.022114	3.49978	0.586	0.951512	769
AQR	0.06922	0.166906	1.98044	0.977	0.999747	-97
AR	0.050793	0.132822	-2.15176	0.763	0.984736	-583
ARAF	0.164309	0.308113	-1.4739	0.427	0.910527	333
ARCN1	0.432651	0.597755	0.809759	0.26	0.822845	-3159
ARD1A	1.3e-05	0.001181	6.77919	0.491	0.927701	1210
AREG	0.024685	0.079746	2.53935	0.623	0.961266	1888
ARF1	0.002261	0.015394	3.78727	0.055	0.506349	-5258
ARF3	0.489392	0.648364	-0.711423	0.122	0.680167	-1044
ARF4	0.301878	0.469225	1.0751	0.002	0.089003	-5747
ARF5	0.091066	0.203148	1.82494	0.778	0.984977	-549
ARF6	0.100761	0.217605	-1.76653	0.465	0.919201	1737
ARFGAP1	6.5e-05	0.002271	5.76663	0.029	0.389653	3785
ARFGAP2	0.582848	0.72419	-0.563252	0.615	0.959731	-1797
ARFGAP3	0.405275	0.572524	0.860179	0.127	0.687341	-4293
ARFGEF1	0.441046	0.605316	0.794718	0.372	0.888999	-2465
ARFGEF2	0.030854	0.093449	2.42088	0.989	0.999747	-35
ARFIP1	0.050283	0.131944	-2.15728	0.022	0.339964	-4359
ARFIP2	0.104948	0.223566	1.74285	0.939	0.996621	-237
ARFRP1	0.238014	0.397872	1.23687	0.172	0.750075	3460
ARG1	0.910165	0.949173	-0.115048	0.733	0.980414	1044
ARG2	0.015559	0.057454	2.78192	0.736	0.981033	985
ARGLU1	0.240783	0.400767	1.2292	0.346	0.875949	-2627
ARHGAP1	0.008729	0.038077	3.08295	0.348	0.87693	878
ARHGAP10	0.004228	0.023303	-3.45977	0.144	0.714457	-2212
ARHGAP11A	0.000253	0.004237	4.97819	0.788	0.986106	651
ARHGAP12	0.666857	0.787146	-0.440434	0.306	0.856839	-2926
ARHGAP15	0.001909	0.013771	-3.87659	0.039	0.440936	-3184
ARHGAP17	0.007831	0.035384	-3.1393	0.127	0.687341	1631
ARHGAP18	0.232501	0.391602	1.25236	0.162	0.739454	-3257
ARHGAP19	0.880394	0.931408	-0.153457	0.126	0.686842	-4271
ARHGAP20	0.000167	0.003464	-5.21331	0.151	0.722409	2781
ARHGAP21	0.869076	0.924941	-0.16812	0.485	0.925532	2220
ARHGAP22	0.829418	0.900429	0.21983	0.051	0.489195	1461
ARHGAP24	0.928058	0.958214	-0.092055	0.011	0.2337	-2435
ARHGAP25	0.006575	0.031344	-3.23012	0.437	0.912602	-1134
ARHGAP26	0.012378	0.048853	2.90126	0.026	0.369608	-4991
ARHGAP27	0.203352	0.358145	-1.33951	0.58	0.951178	-917
ARHGAP28	0.952694	0.972764	-0.060479	0.319	0.865388	988
ARHGAP29	0.183815	0.333361	1.40379	0.051	0.489195	-4392
ARHGAP30	0.00707	0.032927	-3.19245	0.551	0.94625	1108
ARHGAP4	0.841714	0.908381	-0.203737	0.208	0.785417	-1560
ARHGAP5	0.16425	0.308095	1.47412	0.269	0.827253	-2791
ARHGAP6	0.087706	0.197628	-1.84649	0.914	0.994131	-110
ARHGAP8	0.033608	0.099098	2.3752	0.416	0.907769	2376
ARHGAP9	0.011641	0.046933	-2.93321	0.264	0.825296	2896
ARHGDIA	0.819862	0.893443	0.232379	0.042	0.45139	-5001
ARHGDIB	0.11501	0.239003	-1.68918	0.702	0.975921	-380
ARHGDIG	0.918674	0.953067	-0.104107	0.143	0.711728	-3484
ARHGEF1	0.014203	0.053795	2.82954	0.832	0.986965	-210
ARHGEF10	0.352095	0.520735	0.965123	0.962	0.999502	-40
ARHGEF10L	0.922916	0.955351	0.098656	0.508	0.93136	438
ARHGEF11	0.779702	0.866059	-0.285576	0.07	0.556927	-1273
ARHGEF12	0.119218	0.244824	-1.66796	0.064	0.541371	-3262
ARHGEF15	0.069982	0.168216	1.9743	0.661	0.96911	-962
ARHGEF16	0.699702	0.810611	0.39437	0.388	0.898363	-398
ARHGEF17	0.099328	0.215553	1.77484	0.283	0.837307	1116
ARHGEF18	4e-05	0.001838	-6.06777	0.934	0.996143	103
ARHGEF19	0.002315	0.01566	3.77497	0.515	0.932272	1640
ARHGEF2	0.195091	0.347975	1.36605	0.73	0.980093	-402
ARHGEF3	0.00518	0.026664	3.35412	0.161	0.737599	-3234
ARHGEF4	0.60957	0.744265	-0.5233	0.317	0.864139	2665
ARHGEF5	0.993663	0.996182	0.008096	0.449	0.913226	2215
ARHGEF6	0.008719	0.038062	-3.08354	0.005	0.154255	-3647
ARHGEF7	0.084959	0.193569	1.86467	0.485	0.925532	-2097
ARID1A	0.228671	0.388106	1.26329	0.422	0.910253	-734
ARID1B	0.433982	0.598785	0.807363	0.026	0.369608	-1465
ARID3A	0.024741	0.07987	2.53814	0.777	0.984977	-673
ARID3B	0.070583	0.169258	-1.96951	0.853	0.990442	-188
ARID4A	0.539342	0.689018	-0.630423	0.009	0.212483	-4700
ARID4B	0.222054	0.380551	1.28253	0.039	0.440936	-5001
ARID5A	0.562822	0.707698	0.593822	0.3	0.851272	1906
ARIH1	0.222833	0.381549	1.28024	0.35	0.877648	-3269
ARIH2	0.005003	0.026062	3.3722	0.585	0.951512	-928
ARL1	0.739347	0.837596	0.339919	0.118	0.670542	-3722
ARL10	0.768818	0.858397	-0.300137	0.796	0.986106	-858
ARL11	0.759757	0.852394	-0.312311	0.294	0.846533	-1150
ARL13B	0.014305	0.054075	2.82581	0.186	0.766012	-4262
ARL14	0.0001	0.002768	-5.51042	0.362	0.885534	-1276
ARL15	0.996115	0.997893	0.004964	0.064	0.541371	-3838
ARL17P1	0.611328	0.745366	0.520703	0.173	0.750673	3124
ARL2BP	0.854312	0.916463	-0.187307	0.039	0.440936	-5102
ARL3	0.240553	0.400499	1.22983	0.449	0.913226	-2051
ARL4A	0.362227	0.531564	-0.94432	0.03	0.395455	-2153
ARL4C	0.228082	0.387485	1.26499	0.172	0.750075	-1871
ARL4D	0.013694	0.052321	-2.8486	0.871	0.991067	-458
ARL5B	0.002793	0.01765	3.67647	0.932	0.996143	229
ARL6	0.387826	0.556689	0.893511	0.263	0.825135	-3426
ARL6IP1	0.085476	0.194163	1.8612	0.381	0.895502	-2140
ARL6IP2	0.105515	0.224196	1.73971	0.761	0.984637	-701
ARL6IP4	0.464391	0.62533	0.753823	0.541	0.943605	1222
ARL6IP5	0.006012	0.029579	-3.27663	0.041	0.446713	-3951
ARL6IP6	0.123464	0.250907	1.6472	0.144	0.714457	-2895
ARL8A	0.001199	0.01029	4.12345	0.867	0.991024	-316
ARL8B	0.858466	0.919219	-0.181902	0.152	0.723216	-3499
ARL9	0.646589	0.771756	-0.469357	0.027	0.377349	1866
ARMC1	0.190129	0.341409	1.38243	0.713	0.977236	-895
ARMC10	4e-06	0.000861	7.50896	0.257	0.821569	-2112
ARMC2	0.131547	0.263305	1.60934	0.369	0.887927	-2951
ARMC3	0.129626	0.26021	-1.61814	0.432	0.912012	-423
ARMC4	0.607069	0.742392	-0.527002	0.668	0.970865	174
ARMC5	0.806482	0.884568	-0.250016	0.133	0.694329	-4199
ARMC6	0.002104	0.014667	3.82528	0.064	0.541371	3993
ARMC7	0.301328	0.468629	-1.07638	0.14	0.707112	-1890
ARMC8	0.784976	0.869254	-0.278544	0.096	0.62797	-3755
ARMC9	0.135321	0.26871	1.59234	0.279	0.835416	-1829
ARMCX1	0.00018	0.003573	-5.17061	0.078	0.58174	-2507
ARMCX2	0.663749	0.784701	0.444844	0.202	0.78124	871
ARMCX3	0.080112	0.185414	1.89808	0.068	0.554192	-5209
ARMCX4	0.001606	0.012277	-3.96794	0.888	0.991993	280
ARMCX5	0.43123	0.596597	0.812324	0.711	0.97651	-884
ARMCX6	0.075691	0.178121	1.9302	0.293	0.845753	-3739
ARMET	0.001184	0.010228	4.13014	0.852	0.990442	358
ARNT	0.503708	0.660178	-0.687731	0.239	0.810643	-1416
ARNT2	0.505598	0.661807	-0.684634	0.659	0.968872	983
ARNTL	0.037086	0.105986	-2.32237	0.993	0.999747	14
ARNTL2	1e-06	0.000561	8.86385	0.26	0.822845	-2194
ARP11	0.240197	0.400082	1.23082	0.984	0.999747	-31
ARPC1A	0.925997	0.957282	-0.094701	0.21	0.789371	-3285
ARPC1B	0.001412	0.011317	4.03642	0.485	0.925532	-1710
ARPC2	0.441015	0.605316	0.794772	0.18	0.757437	-3803
ARPC4	0.588721	0.728263	0.554392	0.004	0.135409	-3910
ARPC5	0.200491	0.354571	1.3486	0.123	0.681809	-2077
ARPC5L	0.031826	0.095427	2.40434	0.989	0.999747	41
ARPP-19	0.495277	0.652965	0.701634	0.071	0.560272	-3945
ARPP-21	0.003597	0.020798	-3.54412	0.762	0.984736	825
ARR3	0.047051	0.125873	-2.19356	0.561	0.948353	-1068
ARRB1	0.000167	0.003464	-5.21537	0.986	0.999747	26
ARRB2	0.752738	0.847291	-0.321776	0.247	0.814035	755
ARRDC1	0.007825	0.035378	3.13972	0.997	0.999747	5
ARRDC2	0.557785	0.703805	0.601602	0.178	0.754862	785
ARRDC3	0.023947	0.078029	2.55539	0.017	0.299393	-5535
ARRDC4	0.007703	0.034997	-3.14785	0.481	0.924489	-1975
ARS2	0.000509	0.006176	4.58727	0.059	0.521646	4078
ARSA	0.011873	0.047549	-2.92293	0.542	0.944065	-1535
ARSB	0.86954	0.925011	0.167518	0.004	0.135409	-4322
ARSD	0.262328	0.425042	-1.17174	0.487	0.926909	-378
ARSE	0.946279	0.9694	0.068693	0.896	0.992836	-457
ARSF	0.178317	0.326224	-1.4229	0.833	0.987007	591
ARSG	0.915459	0.951772	-0.108239	0.471	0.919686	-1071
ARSJ	0.403149	0.57054	0.864187	0.319	0.865388	-718
ARSK	0.627732	0.758193	0.496644	0.275	0.831885	-3849
ART1	0.605049	0.740753	-0.529996	0.881	0.991727	-78
ART3	0.030686	0.093142	2.4238	0.829	0.986965	438
ART4	0.051119	0.133501	-2.14825	0.784	0.985878	569
ART5	0.315662	0.483935	-1.04366	0.657	0.96814	1309
ARTN	0.340981	0.509474	-0.988434	0.731	0.980225	1146
ARV1	0.023141	0.076192	-2.57347	0.021	0.332484	-4469
ARVCF	0.182415	0.331422	1.40861	0.001	0.056863	-4299
ARX	0.692532	0.8053	-0.404345	0.068	0.554192	-4799
AS3MT	0.101168	0.218023	-1.7642	0.007	0.18681	-5296
ASAH1	0.049118	0.129807	-2.1701	0.07	0.556927	-2874
ASAH2	0.784846	0.869254	-0.278717	0.36	0.884746	573
ASAH3	0.026557	0.084033	-2.50063	0.792	0.986106	785
ASAH3L	0.015107	0.056235	-2.79732	0.65	0.965676	1153
ASAM	0.081056	0.186984	-1.89143	0.522	0.936371	967
ASB1	0.149767	0.288652	1.53087	0.155	0.728722	-3216
ASB10	0.378142	0.547576	-0.912451	0.253	0.819471	2650
ASB11	0.510223	0.665208	0.677084	0.165	0.742628	-1103
ASB12	0.923769	0.955793	-0.097561	0.987	0.999747	-10
ASB13	0.325593	0.494486	-1.02163	0.013	0.255882	4201
ASB14	0.169424	0.31482	-1.45487	0.71	0.976215	812
ASB15	0.801792	0.88148	-0.256218	0.303	0.853245	2139
ASB16	0.322067	0.490906	-1.02939	0.261	0.824525	-3427
ASB17	0.279715	0.445552	-1.12798	0.616	0.959742	-266
ASB18	0.501269	0.658257	-0.69174	0.505	0.931122	-2073
ASB2	0.000814	0.008192	-4.33203	0.153	0.723817	3235
ASB3	0.539032	0.688884	0.630913	0.129	0.690646	-4100
ASB4	0.496731	0.654412	0.699227	0.611	0.958043	-442
ASB5	0.039873	0.111756	-2.28333	0.786	0.986106	-635
ASB6	0.001861	0.01354	3.89013	0.694	0.975832	-805
ASB7	0.141266	0.276867	-1.56639	0.149	0.720567	2131
ASB8	0.002894	0.018126	-3.65785	0.002	0.089003	-4192
ASB9	0.046747	0.125331	2.19708	0.367	0.886794	-1987
ASCC1	0.000635	0.007057	4.46646	0.773	0.984954	-594
ASCC2	0.875073	0.928601	0.160347	0.907	0.993566	110
ASCC3	0.000355	0.005151	4.7867	0.902	0.993093	-212
ASCC3L1	0.000197	0.003732	5.12017	0.419	0.908712	1487
ASCL1	0.29692	0.464021	-1.08667	0.58	0.951178	-1776
ASCL2	0.006632	0.031504	3.22563	0.327	0.868407	2985
ASCL3	0.87078	0.925838	0.16591	0.762	0.984736	604
ASCL4	0.218546	0.376692	-1.29292	0.081	0.592932	-4785
ASF1A	0.537364	0.687661	0.633547	0.439	0.913226	-1494
ASF1B	0.000295	0.004638	4.88991	0.493	0.927701	1510
ASGR1	0.622099	0.753967	0.504871	0.133	0.694329	-3893
ASGR2	0.008899	0.038586	-3.0729	0.136	0.700118	-4631
ASH1L	0.417045	0.583631	0.838236	0.138	0.705405	-2628
ASH2L	0.587707	0.727681	-0.555919	0.072	0.563563	-3917
ASIP	0.184646	0.334496	-1.40095	0.923	0.994654	186
ASL	0.559609	0.70544	-0.598781	0.775	0.984954	653
ASNA1	0.036698	0.10542	2.32802	0.683	0.973536	-1121
ASNS	0.000792	0.008082	4.34629	0.805	0.986106	416
ASNSD1	0.028546	0.088508	2.46228	0.754	0.983433	-595
ASPA	1.3e-05	0.001181	-6.77959	0.349	0.877417	1512
ASPH	0.007268	0.03357	3.17809	0.014	0.266521	-4269
ASPHD1	0.010056	0.042203	3.00938	0.004	0.135409	-4309
ASPHD2	0.544883	0.693102	0.621707	0.531	0.939823	-769
ASPM	0.000342	0.005033	4.80851	0.489	0.927445	1393
ASPN	0.067013	0.163323	1.99856	0.133	0.694329	-3746
ASPRV1	0.22231	0.380803	-1.28178	0.659	0.968872	-1173
ASPSCR1	5.4e-05	0.002111	5.88204	0.829	0.986965	361
ASRGL1	0.547901	0.695519	0.616981	0.021	0.332484	-4926
ASTE1	0.142198	0.278118	-1.56241	0.657	0.96814	-1392
ASTL	0.366338	0.536104	0.935996	0.551	0.94625	-1369
ASTN1	0.018609	0.06515	-2.68817	0.474	0.920286	1515
ASTN2	0.014132	0.053618	-2.83217	0.973	0.999747	92
ASXL1	0.000775	0.00799	4.3582	0.924	0.994654	154
ASXL2	0.016851	0.060607	2.74017	0.892	0.992379	388
ASZ1	0.516075	0.669927	-0.667586	0.724	0.979596	-693
ATAD1	0.243643	0.40402	1.22134	0.469	0.919608	-1745
ATAD2	0.000419	0.005549	4.69507	0.109	0.651753	-2480
ATAD2B	0.593552	0.731376	0.547138	0.762	0.984736	-821
ATAD3A	7.7e-05	0.002459	5.6647	0.83	0.986965	-342
ATAD3C	0.054067	0.139337	-2.11749	0.933	0.996143	-103
ATAD4	0.435883	0.600362	-0.803945	0.351	0.87851	-479
ATAD5	0.000864	0.008469	4.29972	0.436	0.912595	1379
ATCAY	0.013252	0.051081	-2.86571	0.262	0.824525	-2734
ATE1	0.77187	0.860496	-0.296048	0.214	0.792585	-2864
ATF1	0.007273	0.033576	3.17773	0.912	0.993788	-293
ATF2	0.907549	0.947633	0.118415	0.042	0.45139	-4775
ATF3	0.105234	0.223896	-1.74126	0.333	0.871964	886
ATF4	0.319325	0.487734	-1.03548	0.933	0.996143	-148
ATF5	0.45494	0.617665	0.770219	0.737	0.981313	287
ATF6	0.019372	0.066919	2.66708	0.07	0.556927	-4742
ATF7	0.017067	0.061154	2.73351	0.046	0.47027	-2103
ATF7IP	0.029146	0.089792	2.45122	0.838	0.988061	-623
ATF7IP2	0.847722	0.912268	-0.195893	0.13	0.691955	-3825
ATG10	0.905835	0.946821	-0.120621	0.212	0.791248	-3858
ATG12	0.038419	0.108609	2.30336	0.475	0.920379	-2274
ATG16L1	0.020397	0.069425	2.63998	0.28	0.835509	-1846
ATG2B	0.160243	0.302904	1.48938	0.517	0.933368	2194
ATG3	0.044886	0.121466	2.21918	0.661	0.96911	-878
ATG4A	0.001665	0.012574	-3.94893	0.004	0.135409	-4285
ATG4C	0.291462	0.458248	-1.09958	0.511	0.931427	-1476
ATG4D	0.000247	0.004179	-4.99038	0.719	0.978231	-1088
ATG5	0.072765	0.173156	-1.9524	0.472	0.919686	-1617
ATG7	0.334305	0.502627	1.0027	0.227	0.802642	-2213
ATG9A	0.367086	0.536882	0.934489	0.042	0.45139	-2018
ATG9B	0.963547	0.979077	0.046591	0.406	0.904185	-3041
ATHL1	0.027221	0.085511	2.48753	0.033	0.415184	-3420
ATIC	0.000153	0.003315	5.2639	0.568	0.949698	983
ATL3	0.294577	0.46152	-1.09219	0.012	0.243641	-4588
ATM	0.648755	0.773598	-0.466247	0.001	0.056863	-5686
ATMIN	0.662839	0.783897	0.446136	0.037	0.432661	1238
ATN1	0.320643	0.489359	1.03255	0.322	0.867709	-1432
ATOH1	0.08526	0.193972	-1.86265	0.383	0.896328	2606
ATOH7	0.055233	0.141312	-2.10575	0.581	0.951294	1685
ATOH8	0.04153	0.115068	-2.26131	0.725	0.980093	-1168
ATOX1	0.026732	0.084478	2.49715	0.846	0.989998	610
ATP10A	0.450369	0.613515	0.778225	0.926	0.994654	160
ATP10B	0.411302	0.578316	-0.84889	0.609	0.957409	1148
ATP10D	0.732852	0.833333	-0.348762	0	0	-4821
ATP11B	0.282108	0.447913	1.12213	0.166	0.744049	-3265
ATP11C	0.109844	0.230859	1.71619	0.191	0.76984	-4571
ATP12A	0.068219	0.165213	-1.98859	0.995	0.999747	11
ATP13A1	0.000212	0.003896	5.07611	0.818	0.986965	-445
ATP13A2	0.000472	0.005916	4.62913	0.525	0.938078	1744
ATP13A3	0.003844	0.021841	3.50936	0.58	0.951178	-1013
ATP13A4	0.000214	0.003904	-5.0727	0.652	0.966008	-930
ATP13A5	0.02077	0.070393	-2.63044	0.77	0.984809	-721
ATP1A1	0.52936	0.68144	0.646253	0.138	0.705405	4345
ATP1A2	0.000927	0.00882	-4.26176	0.59	0.952142	-792
ATP1A3	0.605864	0.741613	-0.528788	0.116	0.667019	-883
ATP1A4	0.346242	0.514748	0.977333	0.655	0.967896	-1425
ATP1B1	0.429944	0.595529	0.81465	0.15	0.722191	-1233
ATP1B2	0.000769	0.007949	-4.36229	0.568	0.949698	1641
ATP1B3	0.004695	0.025014	-3.4052	0.694	0.975832	-552
ATP1B4	0.35136	0.519914	0.966647	0.123	0.681809	-2882
ATP2A1	0.377238	0.54654	0.914236	0.92	0.994654	-200
ATP2A2	0.003057	0.018737	3.62913	0.319	0.865388	2149
ATP2A3	0.005022	0.026117	-3.37015	0.133	0.694329	3491
ATP2B1	0.200408	0.35456	-1.34887	0.855	0.990743	501
ATP2B2	0.158721	0.300877	-1.49526	0.49	0.927445	-2280
ATP2B3	0.638753	0.766033	-0.48065	0.454	0.914411	-2128
ATP2B4	0.231139	0.390274	-1.25623	0.572	0.950602	617
ATP2C1	0.007568	0.034552	3.15708	0.313	0.861195	-2148
ATP2C2	0.782358	0.868058	-0.282034	0.621	0.961078	918
ATP4A	0.955114	0.974329	-0.057382	0.247	0.814035	-3191
ATP4B	0.494053	0.652027	-0.703664	0.503	0.930491	-2290
ATP5A1	0.000137	0.003154	-5.32794	0.01	0.227451	-3749
ATP5B	0.464009	0.625172	-0.754481	0.25	0.815982	1116
ATP5C1	0.18745	0.338238	-1.39142	0.428	0.910527	-1827
ATP5D	0.328053	0.496834	-1.01625	0.234	0.806897	-2622
ATP5E	0.215696	0.373184	1.30145	0.389	0.898451	-698
ATP5F1	0.044677	0.121124	-2.22173	0.477	0.921586	1305
ATP5G1	0.691402	0.804763	-0.405921	0.843	0.988956	-70
ATP5G2	0.434566	0.599068	-0.806313	0.56	0.947952	-283
ATP5G3	0.013191	0.050893	-2.86809	0.054	0.50246	-2893
ATP5H	0.466447	0.627264	-0.750284	0.769	0.984809	-76
ATP5I	0.01126	0.045864	-2.95053	0.047	0.475465	-4240
ATP5J	0.295122	0.462136	1.09091	0.832	0.986965	-193
ATP5L	0.047572	0.126684	-2.18755	0.174	0.751452	-2577
ATP5L2	0.715043	0.821563	0.37316	0.803	0.986106	103
ATP5O	0.109383	0.230085	-1.71866	0.223	0.800867	-1211
ATP5S	0.441746	0.60599	0.793472	0.53	0.939582	-1805
ATP5SL	0.796713	0.877893	0.262946	0.76	0.984441	212
ATP6AP1	0.030039	0.091748	2.43515	0.956	0.998788	-130
ATP6AP2	0.098793	0.214849	1.77797	0	0	-6291
ATP6V0A1	0.65789	0.781012	-0.45318	0.173	0.750673	-1048
ATP6V0A2	0.570118	0.713365	-0.582619	0.05	0.487122	-4320
ATP6V0A4	0.306452	0.47426	1.06455	0.528	0.938619	-985
ATP6V0B	0.02135	0.071828	2.61594	0.794	0.986106	-723
ATP6V0C	0.109676	0.230584	1.71709	0.198	0.777522	-1410
ATP6V0D1	0.00393	0.022161	-3.49782	0.896	0.992836	-186
ATP6V0D2	0.0002	0.003767	-5.11169	0.879	0.991517	-355
ATP6V0E1	0.270287	0.434296	1.15145	0.132	0.692851	-3590
ATP6V0E2	0.691635	0.804765	0.405596	0.087	0.608196	-1706
ATP6V1A	0.138796	0.273553	1.57706	0.138	0.705405	-3351
ATP6V1B1	0.113589	0.23653	-1.6965	0.288	0.83996	-2986
ATP6V1B2	0.848463	0.912664	-0.194928	0.045	0.466905	-3470
ATP6V1C1	0.021397	0.071944	2.61478	0.192	0.770835	-2715
ATP6V1C2	0.850512	0.91436	0.192256	0.397	0.901213	-1401
ATP6V1D	0.120164	0.246343	-1.66328	0.554	0.946823	-1410
ATP6V1E1	0.070162	0.168504	-1.97287	0.107	0.649119	-4108
ATP6V1E2	0.002209	0.015183	3.79952	0.788	0.986106	483
ATP6V1F	0.001328	0.010937	4.06898	0.895	0.992836	-378
ATP6V1G1	0.245902	0.406348	1.21519	0	0	-6761
ATP6V1G3	0.496545	0.654289	-0.699534	0.7	0.975921	-142
ATP6V1H	0.103535	0.221533	1.75075	0.035	0.427069	-4217
ATP7A	0.998913	0.9992	0.001388	0.014	0.266521	-4029
ATP7B	0.024187	0.078497	2.55012	0.363	0.885977	2583
ATP8A1	0.005724	0.028543	-3.30215	0.475	0.920379	-1333
ATP8A2	0.002186	0.015064	-3.80505	0.285	0.837952	2879
ATP8B1	7.5e-05	0.002422	-5.68532	0.363	0.885977	-1365
ATP8B2	0.209987	0.36611	-1.31883	0.572	0.950602	767
ATP8B3	0.618816	0.751492	0.509682	0.61	0.957769	-2440
ATP8B4	0.002077	0.014569	-3.83195	0.875	0.991247	257
ATP9B	0.069835	0.16802	-1.97548	0.075	0.573626	-2895
ATPAF2	0.012084	0.048023	-2.91378	0.775	0.984954	-344
ATPBD3	0.692028	0.805092	-0.405049	0.155	0.728722	-3681
ATPBD4	0.008306	0.036793	3.10871	0.966	0.999502	104
ATPIF1	0.012148	0.048205	-2.91101	0.453	0.914408	-1592
ATR	0.001346	0.011034	4.06204	0.9	0.992836	175
ATRIP	9.3e-05	0.002665	5.55565	0.984	0.999747	-49
ATRN	0.175731	0.322749	-1.43206	0.621	0.961078	916
ATRNL1	8.4e-05	0.002559	-5.61379	0.713	0.977236	775
ATRX	0.106041	0.225096	1.7368	0.412	0.907213	-2210
ATXN1	0.032064	0.095959	-2.40036	0.248	0.814035	-2019
ATXN10	0.527384	0.679487	0.649407	0.28	0.835509	-2882
ATXN2	0.095875	0.210582	1.79531	0.88	0.991517	-461
ATXN2L	0.002483	0.016305	3.73808	0.917	0.994286	215
ATXN3	0.808637	0.88576	-0.24717	0.016	0.289397	-5799
ATXN7	0.873779	0.927907	-0.162023	0.728	0.980093	-326
ATXN7L1	0.438561	0.602807	0.79915	0.001	0.056863	-2737
ATXN7L2	0.090035	0.20157	1.83148	0.092	0.621429	-2402
AUH	0.001467	0.011647	-4.01598	0.403	0.903634	1567
AUP1	0.085474	0.194163	1.86122	0.346	0.875949	-3008
AURKA	0.000285	0.004539	4.91019	0.237	0.808905	2126
AURKB	0.000425	0.0056	4.68649	0.738	0.981797	714
AURKC	0.0952	0.209751	-1.79939	0.011	0.2337	-5183
AUTS2	0.01807	0.063829	2.70358	0.93	0.995754	-165
AVEN	0.012695	0.049673	2.88807	0.558	0.947331	-1826
AVIL	0.020457	0.069564	-2.63842	0.317	0.864139	-2429
AVP	0.315303	0.4835	-1.04447	0.467	0.919201	1644
AVPI1	0.078018	0.181913	-1.91308	0.782	0.985571	-443
AVPR1A	0.471582	0.632264	0.741487	0.031	0.403139	1734
AVPR2	0.814341	0.890102	0.239648	0.149	0.720567	1494
AXIN1	0.062142	0.154323	2.04059	0.223	0.800867	-1962
AXIN2	0.008854	0.038444	3.07555	0.175	0.752595	3584
AXL	0.002272	0.015448	-3.78473	0.601	0.955974	1315
AXUD1	0.640352	0.76725	-0.47834	0.162	0.739454	1793
AZGP1	0.000167	0.003464	5.21543	0.103	0.640987	3133
AZI2	0.618155	0.751058	0.510653	0.035	0.427069	-4001
AZIN1	0.034175	0.100311	2.36624	0.38	0.894965	-1832
AZU1	0.315919	0.484146	-1.04308	0.836	0.988061	-401
B2M	5e-05	0.002062	-5.93394	0.491	0.927701	-1196
B3GALNT1	0.450161	0.613484	0.778591	0.008	0.198857	-3713
B3GALNT2	0.000294	0.004631	4.89303	0.426	0.910527	-1507
B3GALT1	1.4e-05	0.001222	-6.71078	0.585	0.951512	-1233
B3GALT2	0.084984	0.193586	-1.8645	0.398	0.901753	-1373
B3GALT4	0.000335	0.004985	-4.82016	0.014	0.266521	4718
B3GALT5	6.5e-05	0.002271	-5.76912	0.991	0.999747	-17
B3GALT6	0.000977	0.009096	4.23358	0.62	0.960898	-775
B3GALTL	0.913325	0.95047	-0.110983	0.957	0.998788	-80
B3GAT1	0.511949	0.66651	0.674276	0.279	0.835416	-1799
B3GAT2	0.783224	0.868363	-0.280878	0.205	0.783647	3536
B3GAT3	0.097155	0.212438	1.78765	0.407	0.904676	2577
B3GNT1	0.589519	0.72877	-0.553192	0.768	0.984809	-312
B3GNT2	0.085171	0.193874	-1.86325	0.01	0.227451	-3909
B3GNT3	0.615682	0.74889	-0.514287	0.281	0.835509	-1325
B3GNT4	0.124287	0.251992	1.64324	0.148	0.720537	-1870
B3GNT5	0.007494	0.034285	-3.16218	0.428	0.910527	-1452
B3GNT6	0.166869	0.311437	-1.46431	0.897	0.992836	374
B3GNT7	0.004116	0.022858	-3.4738	0.226	0.801876	2903
B3GNT8	0.000745	0.00777	-4.3795	0.903	0.993093	-252
B3GNTL1	0.000164	0.003439	5.22273	0.966	0.999502	-58
B4GALNT1	0.627906	0.758351	-0.496391	0.163	0.740136	3219
B4GALNT2	0.001061	0.009557	-4.18918	0.201	0.780147	3133
B4GALNT3	0.003915	0.022114	-3.49982	0.994	0.999747	16
B4GALNT4	0.192691	0.344551	1.37393	0.003	0.1125	-6802
B4GALT1	0.075438	0.177682	1.93209	0.631	0.963448	426
B4GALT2	0.000446	0.005721	4.66103	0.656	0.967896	-828
B4GALT3	0.01374	0.052477	2.84682	0.162	0.739454	-2609
B4GALT4	0.399035	0.566949	-0.871985	0.008	0.198857	-4976
B4GALT5	0.014732	0.055311	2.81045	0.449	0.913226	2369
B4GALT6	0.032936	0.097781	2.386	0.792	0.986106	573
B4GALT7	0.004209	0.023241	3.46216	0.137	0.703393	3352
B9D1	0.049763	0.130974	2.16297	0.804	0.986106	-196
B9D2	0.535134	0.685867	0.637076	0.685	0.973536	140
BA9F11.1	0.007726	0.035054	3.14633	0.85	0.989998	-437
BAALC	0.262265	0.425027	-1.17191	0.072	0.563563	5096
BAAT	0.013152	0.050854	2.86965	0.379	0.893941	-1514
BACE1	0.005536	0.027895	3.31954	0.624	0.962383	-441
BACE2	5.3e-05	0.002099	5.89303	0.478	0.922186	-1110
BACH1	0.405257	0.572524	-0.860213	0.071	0.560272	-2424
BACH2	0.04281	0.117541	-2.24489	0.042	0.45139	4642
BAD	0.006462	0.030984	-3.23913	0.936	0.996232	-122
BAG1	0.629548	0.759385	-0.494	0.077	0.578997	-1972
BAG2	0.644998	0.770279	-0.471645	0.076	0.577215	-1223
BAG3	0.018456	0.064798	2.6925	0.425	0.910527	-1195
BAG4	0.014732	0.055311	2.81045	0.645	0.965255	-2084
BAG5	0.312426	0.48057	1.05095	0.064	0.541371	5325
BAGE2	0.561613	0.706938	0.595685	0.284	0.837952	1621
BAHCC1	0.84379	0.909549	-0.201025	0.403	0.903634	816
BAHD1	0.217037	0.374829	-1.29742	0.124	0.683867	-3024
BAI1	0.144669	0.28154	-1.55196	0.528	0.938619	-1421
BAI2	0.962467	0.97873	0.047973	0.609	0.957409	-1605
BAI3	4.6e-05	0.001987	-5.98027	0.222	0.799255	1893
BAIAP2	0.172587	0.319088	1.44334	0.46	0.916733	-790
BAIAP2L1	0.009266	0.039719	3.05193	0.977	0.999747	56
BAIAP2L2	0.127412	0.256998	-1.62844	0.095	0.626374	-3642
BAIAP3	0.005269	0.026994	-3.34526	0.276	0.832017	-2993
BAK1	0.022829	0.075459	-2.58065	0.082	0.594005	1150
BAMBI	0.036993	0.105852	2.3237	0.357	0.882609	-2493
BANF1	0.202763	0.357491	1.34137	0.555	0.947331	-266
BANF2	0.226845	0.3861	-1.26856	0.175	0.752595	-1512
BANK1	0.011335	0.04607	-2.9471	0.574	0.950747	-1084
BANP	0.460437	0.622358	0.760656	0.556	0.947331	-1161
BAP1	0.462154	0.6238	0.757685	0.75	0.983051	1229
BARD1	0.021499	0.072202	2.61227	0.117	0.667694	-3034
BARHL1	0.385921	0.554823	-0.897211	0.333	0.871964	-2421
BARHL2	0.291624	0.45838	-1.09919	0.701	0.975921	-1066
BARX1	0.210687	0.367073	1.31668	0.048	0.479449	-4490
BARX2	6.9e-05	0.002338	-5.73036	0.808	0.986447	-694
BASP1	0.514312	0.668637	0.670439	0.046	0.47027	1707
BAT1	4.2e-05	0.001897	6.03866	0.523	0.937199	-1383
BAT2	4.6e-05	0.001996	5.97368	0.987	0.999747	25
BAT2D1	0.000163	0.003428	5.22673	0.136	0.700118	-2756
BAT3	0.168727	0.31396	1.45743	0.506	0.931288	1475
BAT4	0.057839	0.146512	2.08033	0.403	0.903634	2041
BAT5	0.024154	0.078427	2.55084	0.177	0.753376	4468
BATF	0.486363	0.645762	0.716488	0.995	0.999747	-5
BATF2	0.947078	0.969707	-0.06767	0.096	0.62797	-1815
BATF3	0.3861	0.555034	-0.896863	0.538	0.942245	-1795
BAX	0.008279	0.036731	3.1104	0.297	0.84899	2308
BAZ1A	0.017003	0.060966	2.73549	0.821	0.986965	445
BAZ1B	0.000405	0.005454	4.71381	0.8	0.986106	443
BAZ2A	0.122125	0.248796	1.65368	0.17	0.748292	-1402
BAZ2B	0.603262	0.73952	0.53265	0.045	0.466905	-3776
BBC3	0.662341	0.783782	0.446844	0.546	0.944186	-1594
BBOX1	0.670526	0.789922	0.435242	0.785	0.986106	-154
BBS1	0.265697	0.429102	-1.16309	0.573	0.95072	-777
BBS10	0.075569	0.177905	1.93111	0.125	0.686553	-3380
BBS12	0.61204	0.745867	-0.519653	0.396	0.900588	-1792
BBS2	0.274465	0.439509	1.14097	0.587	0.951626	-1052
BBS4	0.818392	0.892629	0.234313	0.183	0.761406	-3711
BBS5	0.117924	0.242999	1.67441	0.538	0.942245	-2927
BBS7	0.273201	0.438008	1.14413	0.028	0.383019	-5785
BBS9	0.164409	0.308267	-1.47352	0	0	-5412
BBX	0.160022	0.302716	1.49023	0.034	0.421668	-5161
BCAM	0.01991	0.068302	-2.65269	0.365	0.885977	2512
BCAN	0.549753	0.697208	-0.614089	0.237	0.808905	-3777
BCAP29	0.667097	0.787268	-0.440095	0.012	0.243641	-4989
BCAP31	0.004157	0.023044	3.46858	0.35	0.877648	-1657
BCAR1	0.828558	0.900045	-0.220957	0.886	0.991727	-247
BCAR3	0.000859	0.008447	-4.30265	0.991	0.999747	-10
BCAS1	4.2e-05	0.001897	-6.03265	0.131	0.692406	2727
BCAS3	0.58746	0.727681	-0.556291	0.13	0.691955	-1780
BCAS4	0.049959	0.131372	2.16082	0.276	0.832017	-1685
BCAT1	0.521018	0.674181	0.659612	0.009	0.212483	-4400
BCAT2	0.049363	0.130181	-2.16738	0.322	0.867709	763
BCCIP	0.020047	0.068612	2.64907	0.544	0.944186	-1189
BCDIN3D	0.352417	0.520991	0.964454	0.889	0.991993	313
BCGF1	0.204632	0.359619	-1.33548	0.577	0.951152	-773
BCHE	0.016843	0.060589	-2.74043	0.521	0.935832	1349
BCKDHB	0.125457	0.253744	-1.63766	0.005	0.154255	-4340
BCKDK	0.014054	0.053381	2.83505	0.85	0.989998	-446
BCL10	0.002763	0.01752	-3.68196	0.038	0.434714	-3039
BCL11A	0.046297	0.124488	2.20236	0.968	0.999502	-162
BCL11B	0.13729	0.271613	1.58364	0.77	0.984809	592
BCL2	3e-06	0.000775	-7.86717	0.005	0.154255	-3000
BCL2A1	0.008704	0.038044	3.0844	0.404	0.903664	-1617
BCL2L1	0.015358	0.056887	2.7887	0.424	0.910253	2872
BCL2L10	0.268245	0.431874	-1.15661	0.522	0.936371	282
BCL2L11	0.04988	0.131204	-2.16168	0.559	0.947952	-867
BCL2L12	0.000973	0.009088	4.23548	0.986	0.999747	46
BCL2L13	0.540136	0.689586	-0.629172	0.537	0.941631	1710
BCL2L14	0.224333	0.383328	-1.27585	0.595	0.954018	-566
BCL2L2	0.187963	0.338988	-1.38969	0.314	0.861359	-2079
BCL3	0.626673	0.757124	0.498189	0.244	0.812244	-2916
BCL6	0.165231	0.309341	1.47043	0.196	0.775091	1046
BCL6B	0.115905	0.24009	1.68461	0.918	0.994286	115
BCL7B	0.7366	0.835626	-0.343655	0.849	0.989998	-195
BCL7C	0.276736	0.442003	1.13533	0.827	0.986965	-320
BCL9	0.000898	0.008663	4.27865	0.864	0.991024	-414
BCL9L	0.027601	0.086424	2.48017	0.063	0.538144	-2610
BCLAF1	0.032245	0.096254	2.39734	0.754	0.983433	-515
BCMO1	0.025027	0.08048	-2.53206	0.446	0.913226	-927
BCO2	0.026002	0.082762	-2.51183	0.91	0.993788	-167
BCOR	0.005519	0.027852	3.3211	0.855	0.990743	317
BCORL1	0.297555	0.464596	1.08518	0.653	0.966009	-586
BCR	0.03572	0.103536	2.34253	0.985	0.999747	31
BCS1L	0.000846	0.008389	4.31064	0.451	0.914189	-1477
BDH1	0.012995	0.050529	-2.8759	0.011	0.2337	2854
BDH2	0.025231	0.080956	-2.52777	0.343	0.873821	-1667
BDKRB1	0.150486	0.289717	-1.52794	0.296	0.848221	1826
BDKRB2	0.003713	0.021298	-3.52758	0.463	0.91819	1505
BDNF	0.689493	0.803454	0.408588	0.807	0.986447	-491
BDP1	0.01644	0.059521	2.7531	0.296	0.848221	-2047
BECN1	0.120766	0.247186	-1.66031	0.425	0.910527	-1878
BEGAIN	0.139607	0.274605	1.57354	0.005	0.154255	-5604
BEST1	0.176784	0.324067	1.42832	0.887	0.991993	167
BEST2	0.000306	0.004731	-4.87032	0.242	0.811486	3253
BEST3	0.31165	0.480013	1.05271	0.863	0.991024	-102
BEST4	3e-06	0.000827	-7.70284	0.322	0.867709	2059
BET1	0.030694	0.093142	2.42366	0.243	0.811711	-3787
BET1L	0.177247	0.324745	1.42667	0.412	0.907213	1699
BEX1	0.000112	0.002847	-5.44806	0.409	0.90542	1517
BEX2	0.037811	0.107592	-2.31194	0.499	0.929515	394
BFAR	0.027407	0.085925	2.48392	0.145	0.715339	-3352
BFSP1	0.000415	0.005531	4.69982	0.681	0.973087	-711
BFSP2	0.093047	0.206392	-1.81257	0.691	0.975213	660
BGN	3.4e-05	0.001708	6.16251	0.77	0.984809	516
BHLHB2	0.000259	0.004311	4.96298	0.961	0.999486	100
BHLHB3	0.036673	0.105368	-2.32838	0.937	0.996504	176
BHLHB5	0.194712	0.347485	-1.36729	0.999	0.999747	-2
BHLHB8	0.295148	0.462136	-1.09084	0.198	0.777522	-1218
BHLHB9	0.169546	0.314947	1.45442	0.915	0.994131	-194
BHMT	0.431743	0.597117	0.811398	0.003	0.1125	-4274
BHMT2	0.000243	0.00416	-4.99956	0.826	0.986965	-518
BICD1	0.072068	0.171991	1.95782	0.012	0.243641	2079
BICD2	0.001736	0.012947	3.92681	0.701	0.975921	-655
BID	0.014222	0.053845	2.82885	0.176	0.753376	3799
BIK	0.001581	0.012221	3.97635	0.94	0.996831	184
BIN1	0.555801	0.702217	0.604678	0.425	0.910527	1678
BIN2	0.013177	0.050885	-2.86867	0.872	0.991247	348
BIN3	0.169183	0.314601	-1.45575	0.017	0.299393	-2861
BIRC2	0.037716	0.107371	-2.31331	0.121	0.677849	-3001
BIRC3	0.009114	0.039274	-3.06048	0.07	0.556927	-2431
BIRC5	7.6e-05	0.002447	5.67539	0.439	0.913226	1755
BIRC6	0.163059	0.306597	1.47862	0.875	0.991247	-289
BIRC7	0.803277	0.882514	-0.254253	0.14	0.707112	-4122
BIRC8	0.847661	0.912268	0.195973	0.001	0.056863	-5940
BIVM	0.193043	0.344965	1.37277	0.343	0.873821	-1911
BLCAP	0.784478	0.869254	0.279207	0.6	0.955869	-540
BLID	0.334385	0.502704	1.00253	0.732	0.980414	197
BLK	0.001425	0.011394	-4.03156	0.007	0.18681	5639
BLM	0.000345	0.005064	4.80228	0.731	0.980225	730
BLMH	0.136775	0.270872	1.58591	0.676	0.971698	-1267
BLNK	0.015791	0.05794	-2.77417	0.996	0.999747	3
BLOC1S1	0.029942	0.091526	-2.43687	0.78	0.984977	461
BLOC1S2	0.636555	0.764377	0.483829	0.047	0.475465	-4870
BLOC1S3	0.225068	0.384129	1.27371	0.046	0.47027	-4192
BLVRA	0.499347	0.656391	-0.694905	0.052	0.493617	-2267
BLVRB	0.015806	0.057962	-2.77367	0.56	0.947952	1785
BLZF1	0.610893	0.745057	0.521345	0.005	0.154255	-5631
BMF	0.004745	0.02519	-3.39968	0.289	0.841044	-3451
BMI1	0.800829	0.880972	0.257493	0.038	0.434714	-4213
BMP1	0.169991	0.315464	1.45279	0.627	0.963168	-423
BMP10	0.245174	0.405639	-1.21717	0.35	0.877648	3112
BMP15	0.044326	0.120532	2.226	0.998	0.999747	5
BMP2	0.000147	0.003236	-5.28569	0.763	0.984736	569
BMP2K	0.307365	0.475265	-1.06246	0.03	0.395455	-4003
BMP3	5e-06	0.000872	-7.42511	0.07	0.556927	2945
BMP4	0.003881	0.022004	3.50442	0.016	0.289397	-3864
BMP5	6.2e-05	0.002218	-5.79931	0.233	0.806806	-1235
BMP6	0.00285	0.017927	-3.66585	0.815	0.986617	563
BMP7	0.033354	0.098601	2.37926	0.778	0.984977	613
BMP8A	0.298066	0.465143	1.08399	0.423	0.910253	625
BMP8B	0.042134	0.116266	-2.2535	0.386	0.897435	-2428
BMPER	0.003126	0.01902	-3.61737	0.596	0.954039	984
BMPR1A	0.475247	0.635382	-0.735244	0.236	0.808506	-3090
BMPR1B	0.550007	0.697429	-0.613692	0.42	0.909068	697
BMPR2	0.054372	0.13989	2.11439	0.151	0.722409	-1909
BMS1	0.000328	0.004926	4.83094	0.369	0.887927	-1704
BMX	0.000208	0.003858	-5.08706	0.047	0.475465	3823
BNC1	0.675809	0.793889	0.427785	0.38	0.894965	743
BNC2	0.016376	0.059364	-2.75514	0.761	0.984637	588
BNIP1	0.208986	0.364921	1.32191	0.26	0.822845	-2927
BNIP2	0.419022	0.585258	-0.834589	0.011	0.2337	-5191
BNIP3	0.14254	0.278487	-1.56095	0.661	0.96911	-954
BNIP3L	0.530514	0.682322	-0.644414	0	0	-4667
BNIPL	0.030526	0.09281	-2.42658	0.743	0.982576	-1200
BOC	0.235367	0.39485	-1.24427	0.308	0.857884	2624
BOK	0.03058	0.092899	2.42563	0.386	0.897435	-1359
BOLA1	0.086833	0.19622	1.85221	0.87	0.991031	-393
BOLL	0.002008	0.014221	-3.84985	0.554	0.946823	-1784
BOP1	9.8e-05	0.002737	5.52632	0.113	0.661352	2336
BPA-1	0.984839	0.991201	-0.019371	0.082	0.594005	2707
BPESC1	0.200155	0.354293	-1.34967	0.438	0.912828	751
BPGM	0.456186	0.61846	0.768044	0.01	0.227451	-5513
BPHL	0.054163	0.139497	2.11651	0.238	0.809619	3963
BPI	0.491964	0.650085	0.707137	0.924	0.994654	-160
BPIL1	0.314719	0.482902	-1.04578	0.711	0.97651	-247
BPIL2	0.760522	0.852867	0.311281	0.44	0.913226	-412
BPIL3	0.00246	0.016209	-3.74301	0.346	0.875949	-2885
BPNT1	0.509884	0.664966	-0.677636	0.571	0.950392	-1657
BPTF	0.880498	0.931461	0.153323	0.755	0.983433	-837
BRAF	0.329725	0.498585	1.01261	0.065	0.544798	-3459
BRAP	0.12768	0.257401	1.62719	0.304	0.85454	-2546
BRCA1	0.000364	0.005203	4.7737	0.605	0.956945	1046
BRCA2	0.000642	0.00709	4.46047	0.565	0.949305	-1127
BRCC3	0.2698	0.433673	1.15267	0.533	0.940731	-1924
BRD1	0.766562	0.856845	0.303164	0.917	0.994286	235
BRD2	0.001606	0.012277	3.96804	0.826	0.986965	-641
BRD3	0.000171	0.003476	5.2013	0.28	0.835509	-1908
BRD4	0.014123	0.053598	2.83248	0.65	0.965676	-790
BRD7P3	0.357532	0.526272	-0.953907	0.766	0.984736	-248
BRD8	0.106598	0.225947	1.73375	0.194	0.773156	-3600
BRD9	0.000276	0.004458	4.92862	0.07	0.556927	-4692
BRDT	0.06394	0.157743	-2.02473	0.957	0.998788	-179
BRE	0.006872	0.032247	3.20719	0.984	0.999747	48
BRF1	0.002666	0.017098	3.70082	0.061	0.529377	4239
BRF2	0.333415	0.501824	1.00462	0.694	0.975832	-1437
BRI3	0.530525	0.682322	0.644396	0.956	0.998788	19
BRI3BP	0.013492	0.051745	2.85632	0.873	0.991247	413
BRIP1	0.000848	0.008389	4.30934	0.755	0.983433	725
BRMS1	0.852421	0.915265	0.189769	0.962	0.999502	-125
BRMS1L	0.228577	0.388063	1.26356	0.259	0.822845	-2967
BRP44	0.093438	0.206928	-1.81015	0.693	0.975832	-1088
BRP44L	3e-06	0.000775	-7.82283	0.035	0.427069	-3200
BRPF1	0.001183	0.010217	4.13095	0.217	0.794404	3058
BRS3	0.299947	0.46699	-1.07959	0.837	0.988061	-411
BRSK1	0.035276	0.102608	-2.34924	0.312	0.860212	-2593
BRSK2	0.447473	0.611308	-0.783325	0.086	0.606075	-4321
BRUNOL4	0.025212	0.080908	-2.52817	0.401	0.903223	-2048
BRUNOL5	0.961599	0.978317	0.049083	0.27	0.827696	-3068
BRUNOL6	0.342567	0.510987	-0.985075	0.992	0.999747	30
BRWD1	0.232508	0.391602	-1.25234	0.098	0.631088	-3073
BRWD2	0.925761	0.957171	-0.095004	0.033	0.415184	-5228
BRWD3	0.173345	0.319919	1.4406	0.337	0.873359	-2419
BSCL2	0.906289	0.946996	-0.120037	0.409	0.90542	-2462
BSDC1	0.407127	0.574082	-0.856698	0.002	0.089003	-4491
BSG	0.52654	0.678715	-0.650756	0.546	0.944186	236
BSN	0.586858	0.727264	-0.557199	0.963	0.999502	184
BSND	0.429453	0.595133	-0.815539	0.658	0.968384	1354
BSPRY	0.030357	0.092387	2.42955	0.609	0.957409	551
BST1	0.10409	0.222202	-1.74763	0.842	0.988783	130
BST2	0.508014	0.663622	0.680685	0.218	0.79522	-3096
BTAF1	0.032194	0.0962	2.39819	0.642	0.964833	-893
BTBD1	0.367944	0.537731	0.932762	0.606	0.956945	-1298
BTBD10	0.618374	0.751219	-0.510331	0.1	0.637129	-3804
BTBD11	0.004017	0.022488	3.48652	0.694	0.975832	992
BTBD12	0.009695	0.041085	3.02837	0.472	0.919686	-1309
BTBD14A	0.323765	0.492655	-1.02565	0.925	0.994654	236
BTBD14B	0.013117	0.050788	2.87102	0.154	0.726376	-2059
BTBD16	0.28083	0.446634	1.12525	0.191	0.76984	-2166
BTBD2	0.443824	0.608457	0.78978	0.09	0.618728	-1137
BTBD3	0.008405	0.037053	-3.10257	0.698	0.975832	-420
BTBD6	0.734222	0.834199	0.346894	0.238	0.809619	-3556
BTBD7	0.543059	0.691788	-0.624572	0.477	0.921586	831
BTBD8	0.874664	0.928287	0.160876	0.013	0.255882	-4238
BTBD9	0.00629	0.03045	-3.25318	0.963	0.999502	65
BTC	0.146944	0.284756	-1.54247	0	0	-3679
BTD	9.9e-05	0.002749	-5.51797	0.139	0.706161	-2715
BTF3	0.029326	0.090219	2.44794	0.772	0.984809	-658
BTF3L1	0.115215	0.239213	1.68813	0.663	0.969836	-1900
BTF3L4	0.06166	0.153422	2.04491	0.023	0.348	-5860
BTG1	0.151966	0.291888	-1.52196	0.017	0.299393	-2392
BTG2	0.009213	0.039565	-3.05487	0.63	0.963448	-654
BTG3	0.964182	0.979437	-0.045779	0.172	0.750075	-4157
BTG4	0.819804	0.893436	-0.232455	0.02	0.325538	-1604
BTK	0.001438	0.011472	-4.02656	0.521	0.935832	-1058
BTLA	0.001207	0.010324	-4.11986	0.204	0.783058	-2248
BTN1A1	0.31838	0.486675	-1.03758	0.531	0.939823	1308
BTN2A1	0.24058	0.400507	1.22976	0.961	0.999486	148
BTN2A2	0.077785	0.181514	-1.91478	0.005	0.154255	-4062
BTN2A3	0.890819	0.938272	0.139983	0.004	0.135409	-4452
BTN3A1	0.112664	0.235167	-1.70131	0.066	0.549211	-1620
BTN3A2	0.015189	0.056461	-2.79448	0.025	0.364017	-2908
BTN3A3	0.283179	0.449058	-1.11952	0.714	0.977236	-379
BTNL2	0.777582	0.864532	-0.288408	0.66	0.96911	-634
BTNL3	0.000498	0.006089	-4.6001	0.3	0.851272	2068
BTNL8	0.003402	0.020103	-3.57311	0.608	0.957394	1619
BTNL9	0.055459	0.141701	-2.1035	0.666	0.970471	-1344
BTRC	0.026828	0.084751	2.49525	0.792	0.986106	-729
BUB1	0.000193	0.003713	5.1323	0.036	0.429335	3537
BUB1B	0.000354	0.005151	4.78814	0.275	0.831885	2269
BUB3	0.006345	0.030642	3.24863	0.044	0.462878	-3386
BUD13	0.275639	0.440739	1.13805	0.721	0.978335	-1255
BUD31	0.013919	0.053055	2.84008	0.185	0.764245	-3991
BVES	0.08728	0.197027	-1.84927	0.876	0.991247	-177
BXDC1	0.001758	0.013023	3.92007	0.698	0.975832	952
BXDC2	0.001267	0.010625	4.09409	0.247	0.814035	-2195
BXDC5	0.298277	0.465348	1.08349	0.792	0.986106	-488
BYSL	0.211236	0.367807	1.315	0.592	0.952719	1389
BZRAP1	0.116375	0.240834	-1.68222	0.356	0.882519	-2568
BZW1	0.004523	0.024354	3.42467	0.437	0.912602	-1527
BZW2	0.005649	0.028239	3.30896	0.67	0.970934	-691
C10ORF10	0.051429	0.134043	2.14494	0.012	0.243641	1922
C10ORF104	0.065754	0.160986	-2.00914	0.21	0.789371	-2903
C10ORF107	0.046881	0.125618	-2.19553	0.653	0.966009	649
C10ORF11	0.138092	0.272656	-1.58013	0.232	0.80607	-1425
C10ORF110	0.311114	0.479484	-1.05392	0.279	0.835416	1524
C10ORF111	0.73494	0.834643	-0.345916	0.39	0.898451	-920
C10ORF116	0.005283	0.027042	-3.34387	0.79	0.986106	-370
C10ORF118	0.285634	0.451575	-1.11356	0.005	0.154255	-4774
C10ORF119	0.020747	0.070356	2.63102	0.202	0.78124	-2586
C10ORF12	0.640691	0.767415	0.477852	0.848	0.989998	-179
C10ORF125	0.250225	0.411328	1.20355	0.39	0.898451	2266
C10ORF126	0.567202	0.711369	0.587087	0.091	0.619484	-799
C10ORF129	0.705195	0.814497	-0.386753	0.097	0.631088	1421
C10ORF137	0.391865	0.560061	0.885706	0.388	0.898363	-1967
C10ORF140	0.256225	0.418464	-1.18763	0.347	0.87693	2277
C10ORF18	0.014285	0.054023	2.82653	0.902	0.993093	211
C10ORF2	0.000464	0.005865	4.63836	0.041	0.446713	3513
C10ORF25	0.535368	0.685914	-0.636706	0.84	0.988302	-150
C10ORF26	0.273329	0.438132	-1.14381	0.163	0.740136	3496
C10ORF27	0.340174	0.508639	0.990148	0.489	0.927445	1700
C10ORF28	0.524899	0.677792	-0.653381	0.315	0.862606	-2441
C10ORF30	0.790114	0.872999	-0.271707	0.071	0.560272	3653
C10ORF32	0.012185	0.048275	-2.90943	0	0	-6220
C10ORF33	0.123645	0.251218	-1.64632	0.093	0.623104	-1250
C10ORF35	0.563301	0.708042	0.593085	0.173	0.750673	-3040
C10ORF4	0.844458	0.909914	0.200153	0.551	0.94625	-1807
C10ORF46	0.181641	0.330499	1.41129	0.203	0.781806	-3916
C10ORF47	0.722377	0.827095	0.363084	0.648	0.965342	297
C10ORF49	0.497767	0.654968	-0.697514	0.456	0.915472	-1887
C10ORF53	0.846406	0.911316	0.19761	0.031	0.403139	-2231
C10ORF54	0.000848	0.008389	-4.30981	0.674	0.971698	-758
C10ORF55	0.804459	0.883129	-0.25269	0.972	0.999693	12
C10ORF56	0.152435	0.292529	-1.52008	0.338	0.873359	2299
C10ORF57	0.269626	0.433434	-1.15311	0.077	0.578997	-2349
C10ORF58	0.820872	0.894155	0.231051	0.349	0.877417	2275
C10ORF59	0.005618	0.028116	-3.31183	0.312	0.860212	-1449
C10ORF6	0.880666	0.931525	-0.153105	0.524	0.937639	-1679
C10ORF62	0.44896	0.612578	0.780704	0.205	0.783647	-2636
C10ORF63	0.912042	0.950277	0.112633	0.026	0.369608	1495
C10ORF64	0.006625	0.031488	-3.22617	0.61	0.957769	1272
C10ORF65	0.379759	0.549322	-0.909266	0.875	0.991247	116
C10ORF67	0.450993	0.614028	0.77713	0.321	0.866625	-1053
C10ORF68	0.008285	0.036746	-3.11006	0	0	-5936
C10ORF71	0.625427	0.756565	0.500006	0.401	0.903223	-791
C10ORF72	0.047203	0.126068	-2.1918	0.805	0.986106	678
C10ORF76	0.027197	0.085452	-2.488	0.348	0.87693	-2493
C10ORF78	0.043227	0.118365	2.23963	0.201	0.780147	-3399
C10ORF79	0.981769	0.989503	-0.023295	0.288	0.83996	1607
C10ORF81	1.6e-05	0.001272	6.66167	0.698	0.975832	-702
C10ORF82	0.419031	0.585258	-0.834573	0.2	0.779221	-3738
C10ORF83	0.070358	0.168812	1.9713	0.648	0.965342	-1176
C10ORF84	0.745777	0.84239	-0.331193	0.396	0.900588	-1865
C10ORF88	0.196466	0.349579	1.36157	0.611	0.958043	-1131
C10ORF90	0.788131	0.871638	0.274345	0.903	0.993093	252
C10ORF91	0.778037	0.864706	0.2878	0.886	0.991727	339
C10ORF92	0.91092	0.949728	-0.114076	0.842	0.988783	-594
C10ORF93	0.061391	0.152884	-2.04733	0.35	0.877648	512
C10ORF95	0.224759	0.383716	-1.27461	0.63	0.963448	-1565
C10ORF96	0.85554	0.917277	0.185708	0.311	0.859771	-1001
C10ORF97	0.004121	0.022877	-3.47319	0.007	0.18681	-4368
C10ORF99	0.000824	0.008245	-4.32515	0.916	0.994224	365
C11ORF1	0.055467	0.141701	2.10342	0.595	0.954018	-1976
C11ORF10	0.046771	0.125355	2.19681	0.601	0.955974	-1298
C11ORF16	0.184446	0.334308	1.40164	0.742	0.982576	-298
C11ORF17	0.001155	0.010055	4.14351	0.033	0.415184	4488
C11ORF2	0.174176	0.320773	-1.43762	0.17	0.748292	1336
C11ORF21	0.509428	0.664507	-0.678379	0.73	0.980093	248
C11ORF24	0.14706	0.284886	1.54199	0.617	0.960182	-376
C11ORF30	0.601949	0.738444	0.534603	0.264	0.825296	-2418
C11ORF31	0.059006	0.148603	2.06929	0.608	0.957394	-1598
C11ORF35	0.349917	0.518163	-0.96965	0.972	0.999693	-69
C11ORF36	0.722934	0.82734	0.362321	0.919	0.99444	24
C11ORF38	0.83978	0.90725	-0.206264	0.857	0.990883	-161
C11ORF39	0.535944	0.6864	-0.635793	0.256	0.821088	-1208
C11ORF40	0.07644	0.17939	-1.92464	0.892	0.992379	145
C11ORF41	0.323376	0.492321	1.02651	0.026	0.369608	-2542
C11ORF42	0.22626	0.385365	-1.27025	0.853	0.990442	132
C11ORF44	0.012279	0.048567	2.90542	0.822	0.986965	-221
C11ORF45	0.798545	0.879256	-0.260518	0.371	0.888929	574
C11ORF46	0.815429	0.890941	0.238213	0.401	0.903223	-2460
C11ORF47	0.166004	0.310222	1.46754	0.153	0.723817	-1808
C11ORF48	0.060574	0.151654	2.05476	0.731	0.980225	977
C11ORF49	0.022956	0.075802	2.57771	0.967	0.999502	125
C11ORF51	0.576677	0.719296	-0.572613	0.099	0.633309	-2254
C11ORF52	0.012399	0.048879	-2.90035	0.903	0.993093	195
C11ORF53	0.323091	0.491974	-1.02713	0.48	0.923792	-1788
C11ORF54	2e-05	0.001393	-6.48581	0.532	0.940731	-964
C11ORF56	0.071814	0.171483	-1.9598	0.676	0.971698	467
C11ORF57	0.69297	0.805617	0.403735	0.238	0.809619	-3492
C11ORF58	0.040706	0.113361	2.27216	0.365	0.885977	-1773
C11ORF59	0.99873	0.999132	0.001623	0.043	0.456777	-1666
C11ORF60	0.243318	0.40374	-1.22223	0.061	0.529377	-4572
C11ORF61	0.208625	0.364429	1.32303	0.774	0.984954	852
C11ORF63	0.016072	0.058601	-2.76496	0.819	0.986965	-384
C11ORF64	0.30924	0.477499	-1.05818	0.302	0.852637	580
C11ORF65	0.757583	0.850778	0.315239	0.255	0.821088	-1526
C11ORF66	0.593143	0.731237	-0.547752	0.981	0.999747	-10
C11ORF67	0.017564	0.06246	-2.71847	0	0	-4758
C11ORF68	0.411909	0.578701	0.84776	0.115	0.664784	-3187
C11ORF70	0.174273	0.320781	1.43727	0.921	0.994654	-94
C11ORF71	0.099324	0.215553	-1.77487	0.371	0.888929	-1141
C11ORF72	0.80752	0.885201	-0.248645	0.353	0.879467	322
C11ORF73	0.112247	0.234607	1.70349	0.341	0.873821	-2290
C11ORF74	0.877756	0.929974	-0.156872	0.124	0.683867	-4474
C11ORF75	0.248253	0.408936	-1.20884	0.262	0.824525	-1974
C11ORF76	0.683797	0.799111	-0.416558	0.698	0.975832	-545
C11ORF77	0.972102	0.984092	-0.035651	0.423	0.910253	-1477
C11ORF79	0.225431	0.384559	-1.27266	0.262	0.824525	-3038
C11ORF80	0.085919	0.194888	-1.85826	0.254	0.820572	-1382
C11ORF82	0.000351	0.005124	4.7933	0.174	0.751452	2758
C11ORF9	0.046627	0.125105	2.19849	0.05	0.487122	-2253
C12ORF10	0.000432	0.005631	4.67844	0.496	0.927701	1448
C12ORF11	0.000217	0.003944	5.06377	0.824	0.986965	-369
C12ORF12	0.830644	0.900961	0.218222	0.422	0.910253	-2282
C12ORF23	0.360054	0.529	0.948746	0.028	0.383019	-3434
C12ORF24	0.367697	0.537596	0.933259	0.499	0.929515	-2264
C12ORF25	0.421393	0.587331	0.830232	0.006	0.171429	-3619
C12ORF26	0.000224	0.003995	-5.04687	0	0	-5712
C12ORF27	0.740295	0.838398	-0.33863	0.525	0.938078	-1418
C12ORF28	0.312537	0.480698	-1.0507	0.184	0.762831	-2071
C12ORF29	0.045109	0.121991	2.2165	0.981	0.999747	57
C12ORF30	0.002938	0.018238	3.64988	0.945	0.997755	-104
C12ORF31	0.271508	0.435691	1.14837	0.803	0.986106	-831
C12ORF32	5.6e-05	0.002143	5.85476	0.886	0.991727	228
C12ORF33	0.288997	0.455237	-1.10547	0.075	0.573626	-2837
C12ORF34	0.000892	0.008637	4.28233	0	0	-4484
C12ORF35	0.431567	0.59692	-0.811716	0.114	0.662525	-3786
C12ORF36	0.148763	0.287285	-1.53497	0.467	0.919201	-972
C12ORF37	0.604893	0.740737	0.530228	0.054	0.50246	2677
C12ORF39	0.033171	0.098249	-2.38221	0.97	0.999645	39
C12ORF4	0.95929	0.976863	0.052037	0.237	0.808905	-3030
C12ORF40	0.98526	0.991471	-0.018834	0.125	0.686553	-2130
C12ORF41	0.078416	0.182509	1.91021	0.546	0.944186	-1324
C12ORF42	0.072019	0.171898	-1.9582	0.496	0.927701	-2068
C12ORF43	0.008075	0.036103	3.12336	0.985	0.999747	-19
C12ORF44	0.001261	0.010614	4.09648	0.785	0.986106	622
C12ORF47	0.939474	0.965362	0.077412	0.303	0.853245	-3338
C12ORF48	0.001104	0.009764	4.16787	0.114	0.662525	2894
C12ORF49	0.804623	0.883252	0.252474	0.781	0.985239	370
C12ORF5	0.009965	0.041931	3.0141	0.327	0.868407	-1837
C12ORF50	0.179187	0.327368	-1.41985	0.713	0.977236	-706
C12ORF51	0.309341	0.477599	1.05795	0.656	0.967896	1819
C12ORF52	0.014692	0.055224	2.81189	0.085	0.602689	4376
C12ORF53	0.00639	0.030783	-3.24493	0.703	0.975921	-1266
C12ORF54	0.067575	0.164263	-1.9939	0.958	0.998993	26
C12ORF57	0.209306	0.365295	-1.32093	0.596	0.954039	-688
C12ORF59	0.337778	0.505926	0.995253	0.214	0.792585	-1087
C12ORF60	0.702633	0.812616	-0.390303	0.979	0.999747	-83
C12ORF61	0.422235	0.588316	-0.828688	0.121	0.677849	-3475
C12ORF62	0.216827	0.374617	-1.29805	0.266	0.8265	-2565
C12ORF63	0.030783	0.093346	-2.42211	0.906	0.993566	192
C12ORF64	0.646949	0.772133	-0.468839	0.403	0.903634	-459
C12ORF65	0.23221	0.391289	1.25318	0.885	0.991727	-397
C13ORF1	0.828621	0.900056	0.220875	0.69	0.975213	-1220
C13ORF15	0.037223	0.106299	2.32038	0.019	0.315157	-4955
C13ORF16	0.629477	0.759352	-0.494103	0.661	0.96911	-398
C13ORF18	0.043514	0.118875	2.23604	0.495	0.927701	-2382
C13ORF23	0.005313	0.027126	3.3409	0.312	0.860212	2481
C13ORF26	0.517302	0.67102	-0.665601	0.202	0.78124	608
C13ORF27	0.068891	0.166464	1.9831	0.802	0.986106	657
C13ORF28	0.301651	0.469013	-1.07563	0.719	0.978231	310
C13ORF29	0.142804	0.278877	1.55983	0.521	0.935832	-887
C13ORF3	0.000522	0.00629	4.57415	0.936	0.996232	177
C13ORF30	0.858619	0.919264	-0.181703	0.467	0.919201	-711
C13ORF31	0.009176	0.03947	-3.057	0.262	0.824525	-2098
C13ORF33	0.185702	0.335781	1.39735	0.064	0.541371	2463
C13ORF34	0.017235	0.061615	2.72839	0.775	0.984954	675
C13ORF35	0.879834	0.931174	0.154182	0.295	0.847309	923
C14ORF1	0.000367	0.005225	4.76812	0.552	0.946379	-1489
C14ORF100	0.918238	0.953018	-0.104666	0.497	0.928374	-1491
C14ORF101	0.006502	0.031113	3.23596	0.539	0.943047	-1108
C14ORF102	0.037641	0.107247	2.31437	0.44	0.913226	-2122
C14ORF104	0.125456	0.253744	1.63767	0.513	0.931851	-1272
C14ORF105	0.640045	0.767133	0.478784	0.595	0.954018	268
C14ORF106	0.043116	0.118144	2.24103	0.324	0.867731	-1851
C14ORF108	0.048494	0.128685	-2.17708	0.141	0.709896	-2863
C14ORF112	0.514245	0.668599	0.670549	0.162	0.739454	-2873
C14ORF113	0.528203	0.680241	0.648098	0.148	0.720537	1666
C14ORF115	0.625789	0.75667	0.499477	0.747	0.982576	-183
C14ORF118	0.583778	0.724828	0.561846	0.218	0.79522	-2610
C14ORF119	0.515302	0.669253	0.668835	0.318	0.864833	-2363
C14ORF122	0.142118	0.278098	1.56275	0.467	0.919201	2717
C14ORF124	0.116945	0.241697	1.67934	0.848	0.989998	-621
C14ORF126	0.023249	0.076421	2.57101	0.802	0.986106	507
C14ORF128	0.104632	0.223057	1.74461	0.993	0.999747	30
C14ORF129	0.003145	0.019074	-3.61423	0.104	0.642842	-2383
C14ORF130	0.53838	0.688556	0.631942	0.961	0.999486	-182
C14ORF131	0.786777	0.870584	-0.276146	0.731	0.980225	298
C14ORF132	0.075527	0.177855	-1.93142	0.406	0.904185	2540
C14ORF133	0.405814	0.57314	0.859165	0.559	0.947952	-1942
C14ORF135	0.237363	0.396974	1.23868	0.145	0.715339	-3540
C14ORF138	0.361169	0.530325	0.946472	0.007	0.18681	-5799
C14ORF139	9.4e-05	0.002679	-5.54862	0.751	0.983251	757
C14ORF140	0.682981	0.798872	0.417703	0.496	0.927701	2003
C14ORF142	0.017915	0.063409	-2.7081	0.245	0.812929	-2363
C14ORF143	0.100278	0.216939	1.76932	0.594	0.953821	-1789
C14ORF145	0.578853	0.721132	0.569306	0.476	0.920881	-1868
C14ORF147	0.155712	0.296854	-1.50703	0.008	0.198857	-5077
C14ORF148	0.62499	0.756405	-0.500644	0.945	0.997755	101
C14ORF149	0.319542	0.487979	1.03499	0.898	0.992836	-88
C14ORF152	0.811879	0.888471	-0.242893	0.514	0.932208	-1684
C14ORF153	0.289931	0.456461	1.10323	0.171	0.749849	-3328
C14ORF156	0.06751	0.164129	1.99443	0.739	0.981797	-1053
C14ORF159	0.002272	0.015448	-3.7848	0.127	0.687341	-2317
C14ORF162	0.044495	0.12082	-2.22394	0.864	0.991024	238
C14ORF166	0.148252	0.286461	1.53707	0.64	0.964833	-956
C14ORF166B	0.90086	0.944047	-0.127031	0.121	0.677849	3247
C14ORF169	0.014828	0.055535	2.80704	0.419	0.908712	2555
C14ORF172	0.010412	0.04332	2.9913	0.466	0.919201	1989
C14ORF177	0.349684	0.517919	-0.970134	0.502	0.929927	-443
C14ORF178	0.471581	0.632264	-0.741488	0.871	0.991067	-512
C14ORF179	0.329885	0.498783	1.01226	0.816	0.986617	842
C14ORF181	0.26864	0.432228	-1.15561	0.574	0.950747	1583
C14ORF2	0.690888	0.804433	0.40664	0.534	0.940731	-1536
C14ORF21	0.0036	0.020805	3.54362	0.939	0.996621	193
C14ORF24	0.138627	0.273353	-1.5778	0.151	0.722409	-3692
C14ORF37	0.416316	0.582963	0.839582	0.122	0.680167	1070
C14ORF39	0.241992	0.402433	-1.22587	0.462	0.917881	448
C14ORF4	0.941465	0.966346	0.07486	0.338	0.873359	-1483
C14ORF43	0.001219	0.010373	-4.11496	0.658	0.968384	-1204
C14ORF44	0.029344	0.090226	-2.44762	0.636	0.963976	1433
C14ORF45	0.253645	0.415538	-1.19444	0.185	0.764245	-1303
C14ORF48	0.010647	0.044016	2.97966	0.848	0.989998	440
C14ORF49	1e-05	0.001101	-6.93818	0.123	0.681809	2780
C14ORF50	0.0045	0.024281	-3.42726	0.51	0.93136	-1181
C14ORF53	0.760994	0.853048	-0.310647	0.123	0.681809	-3004
C14ORF65	0.682351	0.798641	-0.418587	0.254	0.820572	-1752
C14ORF68	0.651693	0.776197	0.462036	0.073	0.567307	-4564
C14ORF79	0.000927	0.00882	4.26157	0.278	0.834288	2836
C14ORF80	0.003286	0.01969	3.59127	0.417	0.907769	-1730
C14ORF83	0.383858	0.553	0.901231	0.532	0.940731	-669
C14ORF93	0.163096	0.306597	1.47848	0.526	0.938515	2056
C14ORF94	0.681466	0.798137	0.419828	0.782	0.985571	-725
C15ORF15	0.504926	0.661276	0.685735	0.095	0.626374	-4445
C15ORF17	0.012011	0.047855	-2.91695	0.303	0.853245	-1959
C15ORF2	0.60939	0.744254	-0.523567	0.267	0.826949	1764
C15ORF21	0.013292	0.051179	-2.86413	0.991	0.999747	23
C15ORF24	0.69649	0.808684	-0.398833	0.292	0.84511	-2932
C15ORF26	0.10107	0.217948	1.76476	0.902	0.993093	-154
C15ORF27	0.145785	0.283173	1.54729	0.038	0.434714	-2801
C15ORF28	0.843781	0.909549	0.201037	0.257	0.821569	622
C15ORF31	0.097746	0.213317	1.78414	0.234	0.806897	-2304
C15ORF32	0.009011	0.038975	-3.06638	0.498	0.928846	-1519
C15ORF33	0.454412	0.617138	-0.771141	0.439	0.913226	-883
C15ORF34	0.469789	0.630444	-0.744551	0.222	0.799255	-445
C15ORF37	0.68901	0.803053	-0.409262	0.222	0.799255	-2445
C15ORF38	0.000985	0.009137	-4.22877	0.67	0.970934	-1207
C15ORF39	0.339006	0.507285	0.992633	0.164	0.741387	-1510
C15ORF40	0.51758	0.67128	-0.665152	0.389	0.898451	-2596
C15ORF41	0.002003	0.014203	3.85125	0.927	0.994684	-305
C15ORF42	1e-05	0.001101	6.96232	0.014	0.266521	3793
C15ORF43	0.53275	0.684121	-0.640859	0.707	0.976215	120
C15ORF44	0.02076	0.070372	2.6307	0.239	0.810643	-3939
C15ORF48	0.000107	0.002806	-5.47535	0.193	0.772355	-1718
C15ORF49	0.28376	0.449654	1.1181	0.003	0.1125	-4574
C15ORF5	0.002898	0.018126	-3.6571	0.749	0.982702	-489
C15ORF50	0.630064	0.759744	0.493249	0.237	0.808905	-2737
C15ORF51	0.440954	0.605285	-0.794881	0.615	0.959731	-1534
C15ORF52	0.032242	0.096254	-2.3974	0.489	0.927445	2131
C15ORF53	0.720277	0.825568	0.365966	0.101	0.640219	-3946
C15ORF54	0.331275	0.500017	1.00924	0.52	0.935194	592
C15ORF55	0.828827	0.900224	-0.220604	0.848	0.989998	283
C16ORF13	0.001248	0.010543	4.10213	0.587	0.951626	-918
C16ORF14	0.265915	0.429273	-1.16254	0.839	0.988061	-459
C16ORF24	0.685154	0.800025	0.414658	0.687	0.974865	-232
C16ORF3	0.768576	0.858358	-0.300462	0.795	0.986106	185
C16ORF33	0.011563	0.046724	2.93673	0.742	0.982576	779
C16ORF35	0.000824	0.008245	4.32538	0.771	0.984809	752
C16ORF42	0.491746	0.649884	0.707499	0.521	0.935832	650
C16ORF44	0.039478	0.110811	2.28869	0.995	0.999747	-24
C16ORF45	0.049173	0.129854	-2.16949	0.229	0.804807	3197
C16ORF46	0.000496	0.006085	4.602	0.977	0.999747	-54
C16ORF47	0.536626	0.68702	-0.634714	0.43	0.912012	-729
C16ORF48	0.180732	0.329326	1.41445	0.76	0.984441	-345
C16ORF5	0.006581	0.031362	-3.22969	0.111	0.656269	-3643
C16ORF52	0.601959	0.738444	-0.534587	0.279	0.835416	-2834
C16ORF53	0.006021	0.029609	3.2759	0.496	0.927701	1863
C16ORF54	0.840158	0.907423	-0.20577	0.899	0.992836	-289
C16ORF55	0.015974	0.058363	2.76815	0.952	0.998567	-130
C16ORF57	0.117718	0.242832	1.67545	0.097	0.631088	-2112
C16ORF58	0.003597	0.020798	3.54401	1	1	-4
C16ORF59	0.084141	0.192184	1.87018	0.324	0.867731	-2110
C16ORF61	0.299691	0.466717	1.08019	0.341	0.873821	-2126
C16ORF62	0.000536	0.006375	-4.55923	0.14	0.707112	-2315
C16ORF63	0.035666	0.103446	2.34334	0.67	0.970934	-905
C16ORF65	0.022225	0.073901	2.59477	0.92	0.994654	193
C16ORF67	0.171801	0.317879	1.44619	0.18	0.757437	1773
C16ORF68	0.006143	0.030036	3.26539	0.947	0.998352	-178
C16ORF7	0.139548	0.274551	-1.5738	0.308	0.857884	-3283
C16ORF70	0.004017	0.022488	3.48649	0.751	0.983251	-609
C16ORF71	0.75566	0.849221	-0.317831	0.794	0.986106	-890
C16ORF72	0.250655	0.411802	-1.20239	0.218	0.79522	-2526
C16ORF73	0.934709	0.962761	0.083522	0.242	0.811486	746
C16ORF74	0.01924	0.066607	-2.67068	0.961	0.999486	165
C16ORF75	0.005055	0.026237	3.36681	0.548	0.944921	1424
C16ORF77	0.069694	0.167769	-1.97661	0.931	0.996089	-71
C16ORF78	0.413656	0.580453	-0.844511	0.093	0.623104	757
C16ORF79	0.78128	0.867187	-0.283471	0.406	0.904185	-2023
C16ORF80	0.004433	0.024052	3.43511	0.943	0.997755	135
C16ORF81	0.255801	0.418047	-1.18875	0.016	0.289397	-4664
C16ORF82	0.859876	0.919427	0.180068	0.048	0.479449	-4758
C16ORF85	0.348731	0.517136	-0.972122	0.493	0.927701	2069
C17ORF28	0.23905	0.398998	1.23399	0.774	0.984954	-346
C17ORF37	0.065163	0.159965	-2.01418	0.684	0.973536	542
C17ORF39	0.389465	0.55789	-0.890338	0.583	0.951512	-646
C17ORF42	0.340398	0.508886	-0.989672	0.621	0.961078	-1243
C17ORF44	0.000743	0.007755	-4.38088	0.552	0.946379	1177
C17ORF46	0.155408	0.29647	-1.50823	0.799	0.986106	116
C17ORF47	0.89543	0.940951	0.134032	0.941	0.997162	-99
C17ORF48	0.033444	0.098798	-2.37782	0.918	0.994286	137
C17ORF50	0.642376	0.768572	-0.475421	0.723	0.979156	1052
C17ORF53	0.000118	0.002891	5.41451	0.048	0.479449	3029
C17ORF54	0.053947	0.139104	2.11871	0.864	0.991024	145
C17ORF55	0.031846	0.09545	-2.40399	0.105	0.645127	5052
C17ORF56	0.468282	0.629003	0.747134	0.027	0.377349	-3909
C17ORF58	0.24467	0.405107	1.21854	0.644	0.965002	468
C17ORF59	0.000896	0.008652	-4.27992	0.685	0.973536	-389
C17ORF61	0.047114	0.125983	-2.19283	0.448	0.913226	-928
C17ORF62	0.880074	0.931239	0.153871	0.548	0.944921	-483
C17ORF63	0.141348	0.276997	1.56604	0.005	0.154255	-2723
C17ORF64	0.040524	0.113071	-2.27458	0.295	0.847309	3678
C17ORF65	0.01187	0.047549	2.92306	0.887	0.991993	-110
C17ORF66	0.860946	0.91978	-0.178677	0.65	0.965676	-682
C17ORF68	0.005165	0.026628	-3.35558	0.726	0.980093	-1198
C17ORF70	0.005385	0.027372	3.33391	0.371	0.888929	-1263
C17ORF71	0.006164	0.030101	3.26368	0.2	0.779221	2879
C17ORF73	0.001032	0.009432	-4.20384	0.451	0.914189	-1025
C17ORF74	0.677381	0.795224	0.425572	0.837	0.988061	-214
C17ORF75	0.041514	0.11504	2.26153	0.644	0.965002	-830
C17ORF76	0.002323	0.015679	-3.77316	0.355	0.881673	-1555
C17ORF77	0.079931	0.18512	1.89936	0.976	0.999747	-37
C17ORF78	0.43471	0.599173	-0.806053	0.733	0.980414	-185
C17ORF79	0.829504	0.900429	0.219717	0.23	0.805976	3314
C17ORF80	0.634721	0.763065	0.486486	0.598	0.955131	-1205
C17ORF81	0.081043	0.186984	-1.89152	0.109	0.651753	-1976
C17ORF82	0.707406	0.816076	0.383695	0.455	0.91526	-827
C17ORF85	0.327662	0.496414	-1.0171	0.006	0.171429	-4224
C17ORF87	0.024275	0.078685	-2.54821	0.403	0.903634	1364
C17ORF88	0.372224	0.541576	-0.92419	0.616	0.959742	-896
C17ORF91	0.000408	0.005483	-4.7092	0.049	0.483607	3372
C17ORF92	0.032676	0.097224	-2.39025	0.164	0.741387	-1975
C18ORF1	0.072795	0.17318	-1.95217	0.702	0.975921	1084
C18ORF10	0.235548	0.395039	1.24376	0.501	0.929856	-851
C18ORF12	0.280037	0.445764	-1.12719	0.774	0.984954	-189
C18ORF15	0.876039	0.929116	-0.159096	0.092	0.621429	-3736
C18ORF16	0.464217	0.625281	0.754123	0.878	0.991517	-176
C18ORF17	0.56763	0.711685	0.58643	0.343	0.873821	-3373
C18ORF18	0.008627	0.037811	-3.08903	0.69	0.975213	-1034
C18ORF19	0.918335	0.953044	-0.104542	0.125	0.686553	-4238
C18ORF2	0.613673	0.747229	0.517245	0.61	0.957769	-704
C18ORF20	0.944933	0.968705	0.070418	0.183	0.761406	-684
C18ORF21	0.366513	0.536315	-0.935643	0.066	0.549211	-3938
C18ORF22	0.616486	0.749415	0.513104	0.36	0.884746	-1727
C18ORF24	0.001061	0.009557	4.18899	0.727	0.980093	1026
C18ORF25	0.159008	0.301256	-1.49415	0	0	-4980
C18ORF26	0.705329	0.814597	0.386569	0.28	0.835509	-2302
C18ORF30	0.901863	0.94422	-0.125738	0.468	0.919201	915
C18ORF32	0.000245	0.004162	-4.99509	0	0	-4904
C18ORF34	0.086568	0.195899	-1.85396	0.155	0.728722	-3652
C18ORF37	0.066157	0.161699	-2.00573	0.015	0.280043	-2961
C18ORF45	0.006945	0.032465	3.20172	0.759	0.984441	-631
C18ORF55	0.048552	0.128801	-2.17643	0.049	0.483607	-3529
C18ORF56	0.388464	0.556985	-0.892275	0.66	0.96911	1445
C18ORF8	0.082214	0.188997	-1.88338	0.823	0.986965	-393
C19ORF10	0.010317	0.043031	2.99602	0.581	0.951294	-1500
C19ORF12	0.651826	0.776253	-0.461846	0.007	0.18681	2095
C19ORF15	0.21904	0.377298	-1.29144	0.497	0.928374	-1436
C19ORF18	0.642763	0.76874	-0.474863	0.913	0.993819	-83
C19ORF19	0.030626	0.093016	-2.42484	0.56	0.947952	1870
C19ORF2	0.258848	0.42097	1.18077	0.361	0.884954	-1979
C19ORF20	0.677795	0.795516	0.424989	0.504	0.931122	-2033
C19ORF21	0.071104	0.170188	-1.96538	0.063	0.538144	-4691
C19ORF22	0.000343	0.00505	4.80568	0.46	0.916733	-1245
C19ORF23	0.038768	0.10936	-2.29847	0.901	0.993058	352
C19ORF24	0.086684	0.196036	1.85319	0.051	0.489195	-2435
C19ORF25	0.668284	0.788295	0.438413	0.015	0.280043	-3937
C19ORF26	0.605021	0.740753	-0.530038	0.761	0.984637	-697
C19ORF28	1e-06	0.000561	8.73496	0.711	0.97651	-516
C19ORF33	0.001557	0.012077	-3.98438	0.339	0.873821	-1598
C19ORF34	0.719109	0.824438	-0.367569	0.68	0.972706	1350
C19ORF35	0.337303	0.505579	-0.996268	0.482	0.925349	2181
C19ORF36	0.230164	0.389387	-1.25901	0.152	0.723216	-3867
C19ORF39	0.509798	0.664904	-0.677775	0.718	0.978231	170
C19ORF40	0.006259	0.030429	3.25572	0.29	0.841561	2295
C19ORF41	0.386948	0.556117	-0.895213	0.68	0.972706	-1000
C19ORF42	0.564312	0.709058	-0.591527	0.111	0.656269	-3551
C19ORF43	0.776321	0.863792	0.290093	0.95	0.998567	259
C19ORF44	0.008584	0.037662	3.09161	0.822	0.986965	697
C19ORF45	0.105022	0.22367	1.74244	0.911	0.993788	-60
C19ORF46	0.015432	0.057097	2.78621	0.629	0.963448	1142
C19ORF47	0.053258	0.13768	2.12577	0.372	0.888999	-1152
C19ORF48	2e-05	0.001393	6.49895	0.124	0.683867	-3164
C19ORF50	1.8e-05	0.001358	6.56509	0.474	0.920286	-1325
C19ORF51	0.860595	0.91978	0.179133	0.203	0.781806	-3251
C19ORF52	0.068373	0.165488	-1.98733	0.108	0.649119	683
C19ORF53	6e-06	0.000904	7.34659	0.892	0.992379	-314
C19ORF54	0.529767	0.6817	0.645603	0.722	0.978335	-200
C19ORF55	0.000594	0.006756	4.50298	0.878	0.991517	-314
C19ORF56	0.13864	0.273353	1.57774	0.15	0.722191	-3965
C19ORF57	0.829657	0.900429	0.219517	0.017	0.299393	-4944
C19ORF59	0.737407	0.836161	-0.342557	0.486	0.926221	-338
C19ORF6	0.132672	0.264947	1.60423	0.911	0.993788	-155
C19ORF60	0.371738	0.541139	0.925161	0.13	0.691955	-1276
C19ORF61	0.000228	0.004028	5.03484	0.274	0.831885	2190
C19ORF62	0.245336	0.405707	1.21673	0.229	0.804807	-3179
C19ORF63	0.043517	0.118875	2.236	0.831	0.986965	426
C1GALT1	0.003459	0.020328	3.56447	0.201	0.780147	-2424
C1GALT1C1	0.972302	0.984237	-0.035396	0.14	0.707112	-3261
C1ORF101	0.057112	0.145051	-2.08731	0.408	0.90542	2377
C1ORF102	0.05355	0.138246	2.12276	0.604	0.956945	1570
C1ORF103	0.062349	0.154672	2.03874	0.958	0.998993	-287
C1ORF104	0.59185	0.73011	-0.54969	0.575	0.950774	335
C1ORF105	0.684183	0.799314	0.416017	0.409	0.90542	676
C1ORF106	0.028616	0.088664	-2.46097	0.823	0.986965	-672
C1ORF107	2e-05	0.001393	6.50481	0.369	0.887927	-1460
C1ORF108	0.001966	0.014046	3.86096	0.055	0.506349	1131
C1ORF109	0.031116	0.093947	2.41638	0.109	0.651753	4230
C1ORF110	0.511292	0.666089	0.675344	0.519	0.934264	202
C1ORF111	0.215288	0.372633	-1.30268	0.322	0.867709	2683
C1ORF112	0.000537	0.006379	4.55801	0.309	0.858745	-1926
C1ORF113	0.621828	0.753784	0.505267	0.224	0.800941	-495
C1ORF114	0.040461	0.112949	-2.27542	0.634	0.963976	288
C1ORF115	0.000172	0.003487	-5.1956	0.492	0.927701	-817
C1ORF116	0.068974	0.166565	1.98243	0.478	0.922186	-819
C1ORF118	0.897689	0.942143	-0.131118	0.116	0.667019	2515
C1ORF123	0.586873	0.727264	-0.557175	0.011	0.2337	-5166
C1ORF124	0.002045	0.014428	3.84029	0.802	0.986106	-478
C1ORF125	0.075849	0.178371	-1.92902	0.873	0.991247	185
C1ORF126	0.127638	0.257352	1.62738	0.946	0.998084	121
C1ORF127	0.084989	0.193586	-1.86447	0.854	0.990442	458
C1ORF128	0.488975	0.648241	0.712119	0.577	0.951152	-1628
C1ORF129	0.10753	0.227396	-1.72866	0.772	0.984809	193
C1ORF131	0.111136	0.232933	1.70933	0.212	0.791248	-3794
C1ORF135	3.4e-05	0.001702	6.17035	0.055	0.506349	3341
C1ORF14	0.040646	0.11332	-2.27295	0.985	0.999747	54
C1ORF142	0.006212	0.030267	3.25967	0.64	0.964833	1163
C1ORF144	0.084917	0.193549	1.86495	0.741	0.982576	-1011
C1ORF149	0.193307	0.345262	1.3719	0.475	0.920379	-1967
C1ORF150	0.029458	0.090465	-2.44555	0.662	0.969351	-835
C1ORF156	0.74535	0.842094	0.331771	0.042	0.45139	-5132
C1ORF157	0.679192	0.796571	0.423024	0.422	0.910253	-2357
C1ORF158	0.491509	0.649719	-0.707893	0.188	0.767527	-1707
C1ORF159	0.466515	0.6273	0.750167	0.433	0.912352	-2025
C1ORF160	0.040558	0.11313	2.27413	0.792	0.986106	888
C1ORF161	0.005098	0.0264	-3.36237	0.082	0.594005	-2407
C1ORF162	0.558394	0.704317	-0.60066	0.129	0.690646	1860
C1ORF163	0.016207	0.058933	2.76059	0.755	0.983433	721
C1ORF164	0.003518	0.020558	3.5556	0.963	0.999502	-110
C1ORF165	0.003594	0.020798	-3.54451	0.924	0.994654	237
C1ORF168	0.116117	0.240413	-1.68353	0.225	0.800941	-1706
C1ORF170	0.277079	0.442391	-1.13448	0.574	0.950747	-776
C1ORF172	0.227217	0.386507	1.26748	0.105	0.645127	3378
C1ORF173	0.123639	0.251218	1.64635	0.802	0.986106	-270
C1ORF174	0.000853	0.008412	4.3062	0.218	0.79522	-3186
C1ORF175	0.001852	0.013494	-3.89261	0.128	0.689749	3521
C1ORF176	0.660707	0.782762	0.449168	0.984	0.999747	48
C1ORF177	0.002533	0.016528	-3.72768	0.564	0.948999	-1996
C1ORF180	0.189661	0.340852	1.384	0.732	0.980414	491
C1ORF181	0.00715	0.033185	3.18657	0.565	0.949305	-1070
C1ORF182	0.025256	0.081022	2.52724	0.66	0.96911	585
C1ORF183	0.389181	0.557744	-0.890885	0.078	0.58174	2163
C1ORF187	0.52792	0.679976	0.648551	0.561	0.948353	-786
C1ORF19	0.000145	0.003224	5.29673	0.752	0.983433	-547
C1ORF190	0.065476	0.160486	-2.0115	0.146	0.716009	3348
C1ORF198	5.2e-05	0.002088	5.90625	0.022	0.339964	-3207
C1ORF2	0.00022	0.003964	5.0564	0.129	0.690646	-2302
C1ORF201	0.011041	0.045212	-2.96079	0.814	0.986617	300
C1ORF21	0.000916	0.008752	-4.26805	0.004	0.135409	-3791
C1ORF210	2.5e-05	0.001513	-6.36851	0.969	0.999502	117
C1ORF211	0.763753	0.855002	0.306937	0.554	0.946823	644
C1ORF212	0.297731	0.464794	-1.08477	0.227	0.802642	-3055
C1ORF213	0.398219	0.566142	-0.873538	0.923	0.994654	-312
C1ORF215	0.763884	0.855039	0.306761	0.982	0.999747	-13
C1ORF216	0.833655	0.903325	0.214278	0.51	0.93136	-157
C1ORF217	0.19622	0.349318	-1.36237	0.636	0.963976	615
C1ORF218	0.016607	0.059965	-2.7478	0.321	0.866625	-1674
C1ORF220	0.076097	0.17881	-1.92718	0.831	0.986965	-178
C1ORF222	0.612834	0.746417	-0.518482	0.005	0.154255	-4796
C1ORF25	0.043427	0.118703	2.23713	0.149	0.720567	-2715
C1ORF26	0.067366	0.163916	-1.99563	0.002	0.089003	-4945
C1ORF27	0.382216	0.551536	0.904442	0.275	0.831885	-2460
C1ORF32	0.060395	0.151248	2.05641	0.329	0.870265	-1263
C1ORF34	0.090687	0.202665	-1.82734	0.854	0.990442	-210
C1ORF35	0.488779	0.64813	-0.712446	0.245	0.812929	-1395
C1ORF38	0.968021	0.98156	0.040869	0.04	0.443878	3944
C1ORF41	0.876879	0.929553	0.158008	0.323	0.867731	-2313
C1ORF43	0.097185	0.21244	1.78747	0.636	0.963976	-1208
C1ORF49	0.912385	0.950309	0.112192	0.579	0.951152	377
C1ORF50	0.102638	0.220262	-1.75581	0.15	0.722191	-3148
C1ORF51	0.026632	0.084207	-2.49914	0.644	0.965002	-439
C1ORF52	0.789581	0.87252	0.272416	0.358	0.883951	-2746
C1ORF54	0.12087	0.247341	-1.6598	0	0	-4399
C1ORF55	0.034539	0.101072	2.36056	0.534	0.940731	-1354
C1ORF56	0.005976	0.029447	3.27979	0.858	0.990986	-354
C1ORF57	0.723154	0.827386	0.362019	0.328	0.869602	-3312
C1ORF59	0.042309	0.116539	2.25126	0.726	0.980093	-1648
C1ORF61	0.131949	0.263959	-1.6075	0.854	0.990442	528
C1ORF62	0.820428	0.893835	0.231635	0.718	0.978231	252
C1ORF63	0.167216	0.311816	-1.46302	0.134	0.697457	-3365
C1ORF64	0.899767	0.943243	0.128439	0.632	0.963448	-927
C1ORF65	0.520845	0.674057	-0.65989	0.234	0.806897	4358
C1ORF66	0.194753	0.347523	1.36715	0.861	0.991024	301
C1ORF71	0.000184	0.003601	-5.15965	0.036	0.429335	-3505
C1ORF74	0.031199	0.094085	2.41494	0.97	0.999645	61
C1ORF76	0.014223	0.053845	-2.8288	0.857	0.990883	605
C1ORF77	0.008147	0.03631	3.11878	0.483	0.925349	-1229
C1ORF78	0.464282	0.625282	0.754011	0.861	0.991024	421
C1ORF80	0.118198	0.243477	-1.67304	0.431	0.912012	-1019
C1ORF83	0.05326	0.13768	2.12575	0.673	0.971698	-1163
C1ORF84 // KIAA0467	0.807955	0.885235	0.248071	0.787	0.986106	564
C1ORF85	0.103509	0.221506	1.75089	0.763	0.984736	-457
C1ORF86	0.989285	0.993911	-0.013691	0.882	0.991727	-406
C1ORF87	0.772421	0.860829	0.295309	0.053	0.498486	3763
C1ORF88	0.039605	0.111132	2.28696	0.247	0.814035	-857
C1ORF89	0.245381	0.405742	1.21661	0.831	0.986965	-142
C1ORF9	0.009319	0.039899	3.04894	0.033	0.415184	-4141
C1ORF90	0.008458	0.037241	3.09928	0.426	0.910527	875
C1ORF91	0.006535	0.031223	3.23328	0.803	0.986106	899
C1ORF92	0.131096	0.262614	-1.61139	0.892	0.992379	-480
C1ORF93	0.082509	0.189497	1.88133	0.135	0.699107	3106
C1ORF94	0.78741	0.87099	0.275304	0.248	0.814035	3916
C1ORF95	0.00813	0.036269	-3.11985	0.112	0.657934	4692
C1ORF96	0.001361	0.011108	4.05582	0.815	0.986617	590
C1ORF97	0.103167	0.221034	1.75282	0.028	0.383019	-3391
C1QA	0.004271	0.023456	-3.45456	0.192	0.770835	1485
C1QB	0.02	0.068505	-2.6503	0.283	0.837307	1863
C1QBP	0.060391	0.151248	2.05644	0.688	0.974933	-1107
C1QC	0.007828	0.035378	-3.13952	0.546	0.944186	1213
C1QL1	0.078329	0.182357	-1.91084	0.881	0.991727	363
C1QL2	0.018657	0.065228	-2.6868	0.62	0.960898	-1095
C1QTNF1	0.00882	0.038346	3.07756	0.51	0.93136	906
C1QTNF2	0.027272	0.085612	-2.48653	0.749	0.982702	1023
C1QTNF3	0.561555	0.706938	-0.595776	0.931	0.996089	-107
C1QTNF4	0.952487	0.972704	-0.060744	0.617	0.960182	1479
C1QTNF5	0.034334	0.100669	2.36375	0.003	0.1125	3000
C1QTNF6	0.003291	0.019699	3.59048	0.857	0.990883	359
C1QTNF7	0.00022	0.003964	-5.05606	0.225	0.800941	-2035
C1QTNF8	0.582318	0.723841	-0.564054	0.102	0.640987	-4368
C1QTNF9	0.431834	0.597162	0.811233	0.224	0.800941	2883
C1R	0.267247	0.430763	1.15914	0.288	0.83996	740
C1RL	0.425351	0.591521	0.822994	0.006	0.171429	-2245
C1S	0.777947	0.864662	0.28792	0.946	0.998084	-42
C2	0.00043	0.005627	4.68059	0.93	0.995754	192
C20ORF10	0.274574	0.439562	-1.1407	0.828	0.986965	505
[truncated: 15,401 more rows]

## Sheet: lung
GENE SYMBOL	P-DE	FDR-DE	T-TEST STAT DE	P-DC	FDR-DC	LOSS OF CONNECTIONS
A1CF	0.901337	0.931039	-0.124272	0.096	0.324681	-2032
A2M	0	0	-12.508	0.2	0.455545	-1019
A4GALT	0.995079	0.996513	-0.006182	0.433	0.663424	-874
A4GNT	0.018321	0.03658	-2.39651	0.592	0.771426	1204
AAAS	0.046503	0.083456	2.0146	0.748	0.869123	-459
AACS	2e-06	1e-05	4.99403	0.275	0.527438	-1399
AADAC	9.8e-05	0.000315	-4.05173	0.198	0.453883	1904
AAGAB	0.000128	0.000403	3.97828	0.927	0.962796	133
AAK1	0.110451	0.175239	-1.60977	0.099	0.328346	-2245
AAMP	0.000277	0.000824	3.76242	0.753	0.872258	-598
AANAT	0.806008	0.862339	0.2462	0.825	0.911428	-359
AARS	0	0	6.06045	0	0	-4196
AASDHPPT	1.2e-05	4.6e-05	4.59246	0.864	0.933165	317
AASS	1.5e-05	5.7e-05	-4.53377	0.481	0.697573	-1029
AATF	0	0	6.53697	0.815	0.905902	264
AATK	0	0	-7.6865	0.195	0.451474	-1957
ABAT	0.043019	0.077861	-2.04836	0.508	0.714766	-1053
ABCA1	0.0001	0.000322	-4.04526	0.972	0.986273	-62
ABCA11P	0.759229	0.826502	-0.307293	0.244	0.499543	-1563
ABCA12	1e-06	5e-06	5.19209	0.084	0.305137	-2736
ABCA2	0.400208	0.507133	0.844683	0.993	0.996746	-15
ABCA3	0	0	-12.4701	0.003	0.042017	-1646
ABCA4	4e-06	1.8e-05	4.84438	0.006	0.068532	-4459
ABCA5	0.115288	0.181968	-1.58802	0	0	-4148
ABCA6	0	0	-11.4405	0	0	2554
ABCA7	0.842401	0.889106	-0.199317	0.052	0.241143	-1992
ABCA8	0	0	-19.5337	0	0	-4754
ABCB1	0	0	-6.10422	0.73	0.8589	382
ABCB11	0.989136	0.991939	-0.013649	0.515	0.718954	-597
ABCB4	0.001028	0.002729	3.37717	0.009	0.088354	-4550
ABCB6	1.9e-05	6.9e-05	4.48326	0.133	0.378138	-2353
ABCB7	0.172645	0.255083	1.3731	0.377	0.619679	-849
ABCB8	0.00063	0.001753	3.52427	0.112	0.34854	-2227
ABCB9	0.006565	0.014662	2.77345	0.49	0.702963	-627
ABCC1	0.071548	0.120992	1.82039	0.441	0.668556	-1308
ABCC10	0.003757	0.008845	2.96411	0.117	0.355952	2768
ABCC2	0.013285	0.027569	2.51876	0.004	0.051469	-4826
ABCC3	0	0	10.83	0.418	0.651617	-702
ABCC4	0.097552	0.157695	-1.67174	0.22	0.476292	-2207
ABCC5	0.274517	0.373925	1.09846	0.962	0.980581	97
ABCC6	0.132341	0.204446	-1.51672	0.821	0.90958	333
ABCC8	0.557335	0.65384	-0.588688	0.313	0.562052	-1045
ABCC9	1.1e-05	4.1e-05	-4.62327	0.532	0.730697	-1090
ABCD1	0.001969	0.004915	3.1747	0.297	0.547147	-1054
ABCD2	0.317007	0.420804	1.00542	0.465	0.685982	1252
ABCD3	0.741336	0.812397	-0.330958	0.805	0.901032	-344
ABCD4	0.001599	0.004097	-3.24051	0.837	0.918438	-273
ABCE1	0	0	6.4705	0.366	0.609772	-1363
ABCF1	8e-06	3.2e-05	4.6878	0.421	0.654337	1268
ABCF2	2.8e-05	0.0001	4.37797	0.769	0.881647	-408
ABCF3	0.032609	0.061055	2.16555	0.022	0.15135	-2695
ABCG1	0	0	-8.95328	0.543	0.738265	-675
ABCG2	0	0	-9.18603	0.198	0.453883	-1292
ABCG4	0.478328	0.581384	-0.71154	0.449	0.673581	-1264
ABCG5	0.079455	0.132552	-1.77104	0.956	0.978133	-71
ABHD10	0.963528	0.974655	0.045835	0.097	0.325773	-1636
ABHD11	0	0	9.67802	0.003	0.042017	-2118
ABHD14A	0.136308	0.209564	-1.50119	0.453	0.67553	1157
ABHD2	0.326073	0.430553	-0.986669	0	0	-2425
ABHD3	0.002696	0.006583	3.07353	0.017	0.131084	-3807
ABHD4	0.017141	0.03451	2.42217	0.432	0.662866	-1045
ABHD5	0	0	-7.91911	0.831	0.914744	-200
ABHD6	0	0	-11.7375	0.001	0.018339	1812
ABHD8	0.363775	0.47089	-0.912158	0.639	0.801441	-860
ABI1	0.904532	0.933183	-0.120229	0.102	0.332998	-1573
ABI2	0.10483	0.167639	1.63602	0.016	0.126975	-3604
ABI3BP	0	0	-6.19595	0.853	0.928258	-259
ABL1	0.032091	0.060229	-2.17219	0.589	0.768878	-1066
ABL2	0.771636	0.836078	-0.290986	0.015	0.122618	-4362
ABLIM1	0	0	-8.31052	0.611	0.783451	467
ABLIM3	0	0	-9.20919	0	0	-3346
ABO	0.780511	0.843429	0.27937	0.125	0.367076	-2490
ABP1	1.2e-05	4.4e-05	4.60462	0.001	0.018339	-5393
ABR	0	0	-6.07033	0.179	0.433699	-1858
ABT1	1.1e-05	4e-05	4.62858	0.461	0.682173	-1135
ABTB2	9e-06	3.5e-05	4.66503	0.374	0.617426	-1388
ACAA1	0.00711	0.015744	-2.74547	0.137	0.38427	-2615
ACAA2	0.002086	0.005185	-3.15629	0.273	0.526022	-1701
ACACA	0.224954	0.317623	1.22065	0.469	0.688876	-838
ACACB	0	0	-17.9832	0.001	0.018339	-1464
ACAD10	0.80172	0.858927	-0.251758	0.322	0.568902	-1051
ACAD8	0	0	6.9263	0.025	0.163192	-3651
ACADL	0	0	-20.0709	0.244	0.499543	613
ACADM	0.983727	0.988043	0.020446	0.007	0.074892	-3926
ACADS	0.016746	0.033825	-2.43112	0.432	0.662866	-1213
ACADSB	0.103283	0.165611	1.64344	0.07	0.279799	-2699
ACADVL	0.045189	0.081309	-2.02707	0.013	0.111364	-3282
ACAN	0.342555	0.448058	0.953444	0.358	0.602058	-1234
ACAP1	0.157506	0.236359	1.42367	0.218	0.47352	-1483
ACAP2	0.000247	0.000739	-3.79584	0.479	0.69653	-928
ACAT1	0	0	-5.76539	0.003	0.042017	-4570
ACAT2	0.284325	0.385229	-1.07615	0.528	0.728402	-1167
ACBD3	0	0	6.84441	0.366	0.609772	1323
ACBD4	0.050508	0.08968	-1.97835	0.514	0.71852	-1118
ACD	0.784809	0.846611	0.273757	0	0	-3208
ACE	0	0	-9.97665	0.013	0.111364	-1826
ACE2	0.001875	0.004705	3.19024	0.02	0.143347	-4130
ACHE	0.015393	0.031463	2.46326	0.491	0.70351	-821
ACIN1	0.000414	0.001193	3.64755	0.043	0.218263	-3004
ACLY	0	0	6.26588	0.065	0.270174	-2335
ACN9	0	0	6.79972	0.142	0.391361	-1637
ACO1	0.919105	0.943973	0.101806	0.172	0.426742	-2466
ACO2	0.044293	0.07987	2.03575	0.675	0.823873	-676
ACOT11	0.000556	0.00156	3.56139	0.063	0.265479	-3203
ACOT13	0	0	6.11591	0.24	0.496063	-1220
ACOT7	0.015683	0.031966	2.45617	0.792	0.894891	-392
ACOT8	0.73243	0.804927	-0.342806	0.003	0.042017	-2382
ACOT9	0.2046	0.293522	-1.27649	0.259	0.514095	-1701
ACOX1	0.00028	0.00083	3.76013	0.022	0.15135	-3475
ACOX2	0.063699	0.109631	-1.87408	0.246	0.501421	-1970
ACOX3	0.000847	0.002293	-3.43586	0.773	0.884125	493
ACOXL	0.011013	0.023276	-2.58824	0.748	0.869123	417
ACP1	0	0	7.1193	0.185	0.440891	-1802
ACP2	2e-06	1.1e-05	4.98209	0.765	0.87956	-401
ACP5	0	0	-8.78175	0.179	0.433699	1419
ACP6	0	0	9.02759	0.742	0.864641	262
ACPP	0.16283	0.243166	-1.40548	0.016	0.126975	-2353
ACR	0.292529	0.39387	-1.0579	0.389	0.628988	-1042
ACRV1	0.256236	0.353341	1.14155	0.831	0.914744	-301
ACSBG1	0.006754	0.015033	-2.76353	0.416	0.649877	-1272
ACSBG2	0.019046	0.037846	-2.38145	0.14	0.388589	-1998
ACSF2	0.202207	0.290656	1.28332	0.247	0.502232	-1465
ACSL1	9.7e-05	0.000314	-4.05252	0.621	0.788673	-943
ACSL3	0.016265	0.032966	-2.44226	0.469	0.688876	-1397
ACSL4	3.5e-05	0.00012	-4.32679	0.1	0.33	-2831
ACSL5	0.059265	0.103135	-1.90691	0.605	0.780398	-641
ACSL6	0.877268	0.914333	-0.15481	0.17	0.424135	2765
ACSM1	0.723848	0.797777	0.354268	0.673	0.822556	523
ACSM3	0.467901	0.571321	-0.728546	0.393	0.631375	-1591
ACSM5	0	0	-6.37132	0.462	0.682764	-836
ACSS3	1e-06	2e-06	-5.3553	0.708	0.845261	-773
ACTA1	0.94973	0.965791	0.063197	0.985	0.992859	-30
ACTA2	1e-06	5e-06	-5.15657	0.967	0.983994	53
ACTC1	0.139415	0.213737	-1.48927	0.096	0.324681	1657
ACTG1	0.000125	0.000394	3.98481	0.044	0.220299	-3686
ACTG2	0	0	-8.15182	0.647	0.806863	383
ACTL6A	0	0	7.50831	0.042	0.215373	-2306
ACTL6B	0.038553	0.070702	2.09526	0.134	0.379601	-1412
ACTL7A	0.048621	0.086834	1.99512	0.86	0.93158	203
ACTL7B	0.167008	0.24822	1.39152	0.792	0.894891	584
ACTL8	0.049183	0.087638	1.99007	0.082	0.301995	-2249
ACTN1	0.030423	0.057416	2.19423	0.411	0.646426	-1307
ACTN2	0	1e-06	-5.52091	0.026	0.167189	3085
ACTN3	0.713439	0.789016	-0.368235	0.499	0.707836	-1037
ACTN4	0.002706	0.006605	-3.07232	0.023	0.155241	-3504
ACTR10	0.135736	0.208891	1.50341	0.114	0.351875	-2138
ACTR1A	0	0	-5.84437	0.45	0.673627	-1215
ACTR1B	0.731508	0.804201	-0.344035	0.04	0.210113	-2975
ACTR2	0.009905	0.021202	2.62692	0.217	0.472496	2657
ACTR3	0.001739	0.004404	3.21411	0.564	0.751539	-938
ACTR3B	0.00648	0.01449	2.77803	0.896	0.950731	-326
ACTR5	0	0	8.19832	0.455	0.67714	714
ACTR6	0.071222	0.120505	1.82252	0.222	0.478799	-1486
ACTR8	0.707703	0.784337	-0.375963	0.482	0.697971	1025
ACVR1	0.000662	0.001832	3.50988	0.104	0.335499	-2276
ACVR1B	0.831755	0.881707	0.21298	0.263	0.517517	-1336
ACVR2A	0.00492	0.011273	-2.87305	0.175	0.429752	-1858
ACVR2B	7.2e-05	0.000237	4.13451	0.184	0.439429	-2474
ACVR2B-AS1	0.255552	0.352508	-1.14321	0.949	0.974638	-79
ACVRL1	0	0	-13.1616	0	0	2017
ACYP1	0.012774	0.026616	2.53339	0.041	0.213128	-3232
ACYP2	0	0	-6.09146	0	0	-5621
ADA	0.013343	0.027675	2.51714	0.436	0.665006	-1108
ADAM10	0.058563	0.102069	1.9123	0.818	0.908106	-293
ADAM11	0.877956	0.914821	-0.153936	0.573	0.757559	-510
ADAM12	0	0	7.00458	0	0	-3017
ADAM15	0	2e-06	5.40736	0.244	0.499543	-1926
ADAM17	0.002528	0.006214	-3.09439	0.841	0.92105	-357
ADAM18	0.000625	0.001739	-3.52704	0.048	0.231879	-2975
ADAM19	0.880819	0.916659	0.150296	0.656	0.811934	-606
ADAM2	0.427729	0.534533	0.796171	0.611	0.783451	772
ADAM20	0.457755	0.56195	-0.7453	0.273	0.526022	-1436
ADAM21	0.282835	0.383502	-1.07951	0.269	0.522339	-1284
ADAM22	0.036288	0.06705	-2.12086	0.252	0.507122	-1852
ADAM23	0.503121	0.60418	0.671903	0.064	0.267798	3224
ADAM28	0	0	8.22698	0.007	0.074892	3096
ADAM29	0.90116	0.931039	-0.124497	0.969	0.985147	-62
ADAM30	0.275049	0.374528	-1.09723	0.066	0.27234	-2270
ADAM3A	0.223186	0.315447	1.22535	0.962	0.980581	69
ADAM5P	0.496009	0.597533	-0.683162	0.544	0.738982	-730
ADAM7	0.38961	0.497535	0.863903	0.715	0.849725	380
ADAM8	0	0	5.86993	0.117	0.355952	-2218
ADAM9	0.126402	0.196606	1.54068	0.152	0.40328	-1994
ADAMDEC1	0	0	6.20267	0.105	0.337159	-1518
ADAMTS1	0	0	-10.5281	0.879	0.941237	170
ADAMTS12	0.436067	0.542621	0.781842	0.745	0.866845	617
ADAMTS13	0.001168	0.003072	-3.33813	0.629	0.793515	-1019
ADAMTS2	0.01627	0.03297	-2.44216	0.474	0.692722	-1065
ADAMTS20	0.128996	0.200168	-1.53011	0.816	0.906369	322
ADAMTS3	0.398556	0.505968	0.847659	0.026	0.167189	-3925
ADAMTS5	0.037864	0.069581	-2.1029	0.292	0.542651	1046
ADAMTS6	0.232621	0.326605	-1.20057	0.746	0.867605	-546
ADAMTS7	0.462766	0.566655	0.737	0.848	0.925717	-254
ADAMTS8	0	0	-17.1899	0	0	2139
ADAMTS9	0	0	-6.2334	0.964	0.98206	-60
ADAMTSL2	0.110694	0.175558	-1.60866	0.757	0.8743	-383
ADAMTSL3	0	0	-18.4113	0.058	0.253994	-1650
ADAMTSL4	0.000285	0.000846	-3.75428	0.212	0.467881	-1777
ADAP1	0.014307	0.02944	2.49094	0.183	0.43796	-2023
ADAP2	0.814126	0.868721	-0.235698	0.228	0.485048	-859
ADAR	2e-06	1e-05	5.00162	0.073	0.285941	-3280
ADARB1	0	0	-6.75758	0	0	-4832
ADARB2	0.896644	0.928261	-0.130217	0.196	0.452366	-1432
ADAT1	0.057479	0.100389	1.92073	0.326	0.57225	-1827
ADCK2	0.004276	0.00995	2.92064	0.243	0.498557	-1497
ADCK3	0.000897	0.002416	-3.41848	0.087	0.309738	-2618
ADCK4	0.956236	0.969963	-0.055009	0.445	0.670798	-1059
ADCY1	0.703686	0.780923	-0.381388	0.225	0.482027	-1982
ADCY10	0.839455	0.887174	-0.203093	0.654	0.810983	-450
ADCY2	0.405364	0.512524	0.835446	0.358	0.602058	-1342
ADCY3	0	0	-6.95265	0.445	0.670798	1011
ADCY6	0.008716	0.018895	-2.67311	0.434	0.664224	1142
ADCY7	0.003498	0.008304	-2.9879	0.048	0.231879	-2668
ADCY8	0.655725	0.740176	-0.447099	0.667	0.819708	515
ADCY9	0.004712	0.01086	-2.88776	0.718	0.851429	-834
ADCYAP1	0.356587	0.462974	-0.925967	0.619	0.787812	890
ADCYAP1R1	0.028584	0.054324	-2.21977	0.39	0.629466	1891
ADD1	0	0	-8.05875	0.819	0.908652	329
ADD2	0.665869	0.748183	-0.433047	0.56	0.749162	-671
ADD3	0.001236	0.003233	-3.32073	0.142	0.391361	-2378
ADGB	0.032112	0.060232	-2.17192	0.41	0.645665	1412
ADH1A	0	0	-6.24317	0.204	0.460048	1958
ADH1B	0	0	-16.9702	0	0	-2530
ADH1C	0.01776	0.035603	-2.40851	0.487	0.700588	1393
ADH5	2e-06	9e-06	-5.03055	0.013	0.111364	-3224
ADH6	0.781301	0.843994	0.278337	0.672	0.821815	910
ADH7	0.178457	0.261753	-1.35458	0.271	0.524107	-1879
ADI1	0.054862	0.09633	-1.94163	0.09	0.315391	-3241
ADIPOQ	0.745498	0.81578	-0.325437	0.372	0.61575	-1546
ADIPOR1	0.091747	0.149665	1.70182	0	0	-5309
ADIPOR2	0	0	-9.53352	0.031	0.184101	-2211
ADK	5e-06	2e-05	4.81231	0.096	0.324681	-2359
ADM	0.650309	0.735796	0.454637	0.655	0.811339	-463
ADM2	0.048397	0.086509	1.99714	0.316	0.564602	-943
ADNP	0	0	6.39381	0.043	0.218263	-2962
ADNP2	0.464643	0.568478	0.733904	0.594	0.773226	-266
ADO	0.833257	0.882508	-0.211051	0.107	0.340695	-2106
ADORA1	0.00018	0.000553	3.88412	0.034	0.192677	-3240
ADORA2A	0	0	-6.0535	0.659	0.814438	498
ADORA3	0.137156	0.210712	-1.49791	0.726	0.856046	-497
ADPGK	0.423286	0.530538	-0.803875	0.341	0.587127	-1681
ADPRH	0.000391	0.001129	-3.66439	0.504	0.710737	-1042
ADRA1A	0.965102	0.975869	0.043857	0.755	0.873362	-343
ADRA1B	0.303824	0.406845	1.03333	0.919	0.960309	-179
ADRA1D	0.238816	0.333431	-1.18469	0.586	0.766803	-519
ADRA2A	0.589144	0.682957	-0.541742	0.292	0.542651	-1634
ADRA2B	0.087154	0.143426	-1.72674	0.416	0.649877	-1027
ADRA2C	0.08097	0.134738	-1.76206	0.933	0.96686	102
ADRB1	0.00178	0.004496	-3.20662	0.953	0.976501	-78
ADRB2	0	0	-14.102	0.013	0.111364	1078
ADRB3	0.562503	0.658544	-0.580974	0.318	0.565911	-861
ADRBK1	0.245824	0.34132	1.16708	0.049	0.234267	-3706
ADRBK2	0.011798	0.024786	-2.56289	0.132	0.376837	-2994
ADRM1	8e-06	3.3e-05	4.6857	0.232	0.489065	-1988
ADSL	0	0	6.4989	0.015	0.122618	-3166
ADSS	0	0	7.03792	0.44	0.667687	-1166
ADTRP	4.6e-05	0.000158	-4.25113	0.271	0.524107	1931
AEBP1	0.492571	0.594307	0.688636	0.265	0.519329	-1720
AEN	0.236738	0.331194	1.18998	0.453	0.67553	-951
AES	1e-06	3e-06	-5.33121	0.016	0.126975	-3242
AFAP1	0.006009	0.013527	2.80427	0.95	0.975025	-47
AFF1	0.483838	0.586329	0.702635	0.306	0.556594	-918
AFF2	0.653452	0.73841	-0.45026	0.096	0.324681	-2336
AFF3	0.409092	0.51649	-0.82881	0.891	0.947838	170
AFF4	0.00483	0.011088	2.87937	0.349	0.594031	-1419
AFG3L2	0.003337	0.007974	3.00351	0.99	0.995332	-17
AFM	0.147749	0.22419	1.45828	0.762	0.877321	-571
AFP	0.667755	0.749936	-0.430444	0.626	0.791646	317
AFTPH	0.326217	0.430652	0.986374	0.109	0.343911	-2681
AGA	0.000233	0.000701	3.81193	0.086	0.307843	-3455
AGAP1	0.010472	0.022289	2.60668	0.911	0.957308	167
AGAP2	0.066984	0.114558	1.85098	0.34	0.586131	-876
AGBL2	0.0021	0.005218	-3.15407	0.8	0.89833	-372
AGBL3	0.017161	0.034539	-2.42173	0.518	0.721129	-994
AGBL5	0.003321	0.007944	3.0051	0.397	0.634378	-1393
AGER	0	0	-22.4077	0	0	-2166
AGFG1	0.000476	0.001354	3.60679	0.517	0.720298	1214
AGFG2	0.706937	0.783557	0.376997	0.542	0.738029	-623
AGGF1	0.024303	0.047074	2.28533	0.363	0.606714	-1170
AGK	0	0	8.12252	0.042	0.215373	-2162
AGL	0.143201	0.218444	1.47501	0.148	0.398072	-1772
AGMAT	0	0	7.43269	0.503	0.710368	-832
AGPAT1	0.082379	0.136683	1.75382	0.001	0.018339	-3261
AGPAT2	0.594033	0.686747	-0.534635	0.677	0.825267	-669
AGPAT3	0.009781	0.02098	2.63149	0.107	0.340695	-2829
AGPAT4	1e-06	5e-06	-5.18433	0.129	0.372438	-2655
AGPAT5	1.1e-05	4e-05	4.62793	0.753	0.872258	473
AGPS	0.000322	0.000945	3.71977	0.74	0.863759	481
AGR2	0	0	6.93859	0.881	0.942169	-181
AGRN	0.001682	0.004278	3.22448	0.023	0.155241	-3392
AGRP	1e-06	6e-06	-5.12925	0.721	0.853207	-723
AGT	0.000152	0.000473	3.93114	0.002	0.031228	-4816
AGTPBP1	0	0	-12.2788	0.006	0.068532	-1639
AGTR1	0	0	-20.042	0.004	0.051469	-1321
AGTR2	0	0	-8.73527	0.273	0.526022	1117
AGXT	0.486575	0.588947	-0.698233	0.361	0.604745	-1215
AGXT2L1	0.161474	0.241487	1.41007	0.356	0.600066	-1742
AHCTF1	9e-06	3.6e-05	4.6572	0.068	0.27586	2686
AHCY	0	0	9.7012	0.002	0.031228	-2631
AHCYL1	0.148811	0.225598	1.45443	0.303	0.553876	1020
AHCYL2	1.5e-05	5.7e-05	-4.53343	0.734	0.861176	-515
AHDC1	0.004667	0.010766	2.89104	0.251	0.506332	-1398
AHI1	0.082292	0.136575	1.75432	0.65	0.80875	-712
AHNAK	0	0	-14.0546	0	0	-4124
AHNAK2	0	0	6.80652	0.674	0.823134	-560
AHR	0.446497	0.551649	0.764141	0.06	0.257788	-3219
AHSA1	0	1e-06	5.62549	0.039	0.206947	-3341
AHSG	0.508275	0.609114	0.663797	0.1	0.33	-1627
AHSP	0.798683	0.857068	-0.255699	0.296	0.546593	-1123
AICDA	0.969142	0.978413	0.038777	0.536	0.733532	845
AIDA	0.116509	0.183431	1.58265	0.078	0.294994	-2013
AIF1	0.000164	0.000507	-3.90983	0.723	0.854361	-565
AIFM1	0	1e-06	5.56634	0.087	0.309738	-2761
AIM1	0.600493	0.691818	0.525284	0.138	0.385949	-2102
AIM1L	0.000217	0.000656	3.83189	0.004	0.051469	-4261
AIM2	0	0	5.79871	0	0	-5360
AIMP1	6.5e-05	0.000217	4.16126	0.126	0.368541	-2329
AIMP2	0	0	9.75472	0.012	0.106292	-2354
AIP	0.020861	0.041088	-2.34587	0.003	0.042017	-3268
AIPL1	0.077875	0.130333	1.78057	0.471	0.690112	1359
AIRE	0.552394	0.649392	0.596096	0.422	0.655158	-991
AJAP1	0.815374	0.869591	-0.234085	0.69	0.8338	640
AK1	0	0	-10.6532	0.097	0.325773	-988
AK2	0	0	6.75557	0.059	0.255687	-1973
AK5	0.514468	0.614972	0.654115	0.543	0.738265	1012
AKAP1	0.000138	0.000432	3.95751	0.936	0.968204	160
AKAP10	0.962351	0.974074	0.047316	0.041	0.213128	-2195
AKAP11	0	0	-6.11044	0.332	0.578399	-1210
AKAP12	0	0	-6.04091	0.494	0.704982	-994
AKAP13	0	0	-6.99798	0.909	0.956492	-112
AKAP17A	0.22395	0.316383	1.22331	0.023	0.155241	-2743
AKAP3	0.594597	0.687179	0.533816	0.866	0.933793	325
AKAP4	0.899431	0.929915	-0.126686	0.698	0.838686	-511
AKAP5	0.898325	0.929232	0.128087	0.221	0.477548	-1097
AKAP6	0.086409	0.142406	-1.73089	0.114	0.351875	-2645
AKAP7	0	0	-8.94455	0.45	0.673627	-630
AKAP8	0.041058	0.074781	-2.06841	0.625	0.791262	-529
AKAP8L	0.753358	0.821899	0.315038	0.096	0.324681	-1653
AKAP9	0.748987	0.818445	-0.320816	0.082	0.301995	-896
AKIP1	0.557022	0.653534	0.589156	0.313	0.562052	-1118
AKIRIN1	0.414699	0.522163	0.818898	0.291	0.541759	-854
AKIRIN2-AS1	0.004136	0.009659	-2.93189	0.19	0.446092	-1696
AKR1A1	1e-06	2e-06	5.35676	0.13	0.374116	-2069
AKR1B1	0.41796	0.52537	-0.81317	0.06	0.257788	-2217
AKR1B10	0.001298	0.003382	3.30558	0.047	0.229084	-3802
AKR1C1	0.202842	0.291401	1.2815	0.056	0.250498	-1079
AKR1C3	0.398425	0.505899	0.847895	0.001	0.018339	-2292
AKR1C4	0.112317	0.177861	1.60129	0.77	0.882308	-496
AKR1D1	0.341899	0.447248	0.954745	0.33	0.575877	-1864
AKR7A2	0.03385	0.063131	2.15001	0.036	0.197566	-3541
AKR7A3	1e-06	3e-06	5.31565	0.591	0.770604	-672
AKT1	0.721442	0.795896	-0.357491	0.003	0.042017	-4442
AKT2	0.007505	0.016537	2.7264	0.977	0.98886	-46
AKT3	0	0	-11.3631	0.308	0.558283	-1084
AKTIP	0.006813	0.015146	-2.76047	0.028	0.174054	-3430
ALAD	0.613649	0.703732	0.506384	0.011	0.100495	-3610
ALAS1	7.1e-05	0.000235	-4.13778	0.3	0.550323	-1620
ALAS2	0.046996	0.084233	-2.01	0.892	0.948418	-155
ALB	0.068227	0.116209	1.84247	0.394	0.631764	-1045
ALCAM	0.000298	0.000879	-3.74228	0.612	0.78417	-925
ALDH18A1	0	0	12.2013	0.209	0.464622	1313
ALDH1A1	0	0	-9.47512	0	0	-5381
ALDH1A2	0	1e-06	-5.65906	0.033	0.190902	3112
ALDH1A3	0.001055	0.002794	3.36932	0.861	0.931937	-310
ALDH1B1	0	1e-06	5.58017	0.03	0.181261	-2792
ALDH1L1	0.066968	0.114548	1.85108	0.761	0.876815	-647
ALDH2	0	0	-11.0467	0	0	-2524
ALDH3A1	0.790866	0.850874	-0.265864	0.47	0.689293	-1481
ALDH3A2	4e-06	1.6e-05	-4.8835	0	0	-5357
ALDH3B1	0	0	-7.12164	0.781	0.889614	286
ALDH3B2	1e-06	3e-06	5.29729	0	0	-4721
ALDH4A1	0.739665	0.811135	0.333177	0.094	0.321218	-1900
ALDH5A1	0.713172	0.78879	-0.368595	0.038	0.203627	-2310
ALDH6A1	0.080675	0.134337	-1.76379	0.027	0.171068	-3153
ALDH7A1	0.001985	0.00495	3.1721	0.032	0.187722	-3977
ALDH8A1	0.988198	0.991369	-0.014827	0.086	0.307843	-962
ALDH9A1	0.000542	0.001522	-3.56918	0.229	0.486018	-2340
ALDOA	0	0	9.68678	0.008	0.082283	-1825
ALDOAP2	0.834292	0.883231	0.209721	0.174	0.428727	-1356
ALDOB	0.013151	0.027318	2.52254	0.999	0.9994	3
ALDOC	6.5e-05	0.000217	4.16098	0.908	0.956244	188
ALG12	0.213308	0.304132	1.25212	0.054	0.245681	-2921
ALG13	0.040758	0.074308	2.07156	0.043	0.218263	-3813
ALG1L2	0.594715	0.687186	0.533645	0.373	0.61667	-861
ALG3	0	0	8.52633	0.103	0.334169	-1347
ALG5	0.33067	0.43529	0.977294	0.128	0.371093	-1964
ALG6	0	0	6.29263	0.097	0.325773	-2425
ALG8	0	0	9.93591	0	0	-4450
ALG9	0.280863	0.381186	1.08397	0.088	0.311966	-2634
ALK	0.655611	0.740115	-0.447257	0.051	0.238808	-3537
ALKBH1	0.077101	0.129177	1.78529	0.366	0.609772	1097
ALKBH4	0.001521	0.00392	3.25619	0.153	0.404646	-1985
ALLC	0.339767	0.445204	0.958989	0.731	0.85943	-527
ALMS1	0.01479	0.030354	-2.47841	0.297	0.547147	-1786
ALOX12	0.874778	0.912726	0.157978	0.254	0.509344	-1560
ALOX12B	0.21765	0.30916	1.24024	0.175	0.429752	2034
ALOX12P2	0.063335	0.109079	1.8767	0.34	0.586131	-1010
ALOX15	0.261295	0.359161	-1.12942	0.051	0.238808	2969
ALOX15B	0.001631	0.004168	-3.2342	0.617	0.786708	1059
ALOX5	0	0	-8.55387	0.023	0.155241	2114
ALOX5AP	0	0	-6.79897	0.558	0.747687	-632
ALOXE3	0.262349	0.360255	-1.12691	0.387	0.627376	-1060
ALPI	0.379893	0.488016	0.881811	0.79	0.893519	-346
ALPK1	0.024601	0.047592	-2.28045	0.354	0.598065	-1403
ALPK3	0.902379	0.931807	0.122954	0.009	0.088354	-2025
ALPL	5e-06	2e-05	-4.81936	0.262	0.516769	1718
ALPP	0.995781	0.996897	0.005301	0.485	0.699723	-1093
ALPPL2	0.519474	0.619421	-0.646333	0.247	0.502232	-1353
ALS2CL	0.236284	0.330597	-1.19114	0.922	0.961357	-117
ALS2CR8	0.040193	0.073385	-2.07753	0.272	0.525147	-1749
ALX1	0.001238	0.003238	3.32021	0.028	0.174054	-3472
ALX3	0.014248	0.02933	2.49249	0.134	0.379601	-2148
ALX4	0.036192	0.066921	-2.12198	0.148	0.398072	-1731
AMACR	0.624188	0.713372	0.491373	0.249	0.504576	-1281
AMBN	0.927371	0.950391	-0.091372	0.349	0.594031	-1014
AMBP	0.141507	0.216325	1.48136	0.238	0.495038	-1171
AMBRA1	0.111114	0.176135	1.60674	0.256	0.510734	-1533
AMD1	0.466521	0.570193	-0.730813	0.497	0.706522	-868
AMELX	0.611804	0.702288	0.509023	0.274	0.526894	-1560
AMELY	0.072888	0.123023	1.81172	0.565	0.752311	-560
AMFR	0.214941	0.306041	1.24763	0.109	0.343911	-1043
AMH	0.037334	0.068728	2.10887	0.928	0.963275	94
AMHR2	0.715164	0.790574	0.365917	0.228	0.485048	-1454
AMIGO2	0.044488	0.080174	2.03385	0.15	0.401208	-2672
AMMECR1	0.00226	0.005592	3.13056	0.254	0.509344	-1829
AMN	0.995297	0.996572	0.005908	0.646	0.805937	507
AMOT	0.56469	0.660424	-0.57772	0.523	0.724863	-1120
AMOTL2	0	0	-7.84576	0.347	0.592482	-1054
AMPD1	0.285329	0.38638	-1.0739	0.871	0.936761	372
AMPD2	0.038924	0.071297	2.09119	0.203	0.459367	2375
AMPD3	0	0	7.55007	0	0	-4127
AMPH	0.039227	0.07179	2.08789	0.007	0.074892	-3771
AMT	1e-06	5e-06	-5.201	0.102	0.332998	2124
AMZ2	0	0	6.90282	0.02	0.143347	-3205
ANAPC10	0.309297	0.412627	1.02164	0.109	0.343911	-1980
ANAPC13	0.491103	0.593051	-0.690979	0.913	0.958126	-114
ANAPC15	0.000342	0.000999	-3.7028	0.067	0.273846	-2652
ANAPC2	0.001511	0.003895	-3.25829	0.082	0.301995	-2284
ANAPC5	0.537317	0.636132	0.618909	0.031	0.184101	-3580
ANG	0.008137	0.017738	-2.69769	0.059	0.255687	-2614
ANGEL1	0.639282	0.725873	-0.470068	0.388	0.628102	-1412
ANGEL2	5e-06	2.1e-05	4.80634	0.475	0.693455	-1034
ANGPT1	0	0	-15.4733	0.188	0.44398	-765
ANGPT2	0.765075	0.831182	-0.299599	0.548	0.7424	635
ANGPT4	0.686575	0.766194	0.404627	0.137	0.38427	-2039
ANGPTL2	0.071926	0.12158	1.81793	0.417	0.650545	596
ANGPTL3	0.095726	0.155184	1.68105	0.545	0.739698	-665
ANGPTL4	7e-06	2.8e-05	4.72399	0.091	0.316589	-2519
ANGPTL7	4.2e-05	0.000143	-4.27841	0.104	0.335499	2870
ANK1	0.396448	0.503951	0.851467	0.259	0.514095	-1530
ANK2	0	0	-8.24961	0.613	0.784648	-484
ANK3	0	0	-6.15071	0.768	0.881308	-341
ANKFY1	0.020729	0.040872	-2.34837	0.436	0.665006	-931
ANKH	0.462592	0.566497	0.737288	0.111	0.347069	-1087
ANKLE2	0.009429	0.020287	2.64478	0.637	0.800378	-796
ANKMY1	0.017008	0.034282	-2.42516	0.968	0.984611	66
ANKMY2	0.12619	0.196374	1.54156	0.057	0.252622	-3622
ANKRA2	0.021023	0.041374	2.34283	0.089	0.313644	-2650
ANKRD1	1e-06	5e-06	-5.17213	0.928	0.963275	160
ANKRD10	0.714896	0.790487	-0.366276	0.1	0.33	-2577
ANKRD11	0.002978	0.007204	-3.04097	0.073	0.285941	-2396
ANKRD12	0.00161	0.004119	-3.2384	0.18	0.434522	-2015
ANKRD17	1e-06	3e-06	5.30323	0.235	0.49166	-1867
ANKRD2	0.659983	0.743648	0.44119	0.21	0.466513	-1238
ANKRD26	0.646279	0.732422	0.460263	0.553	0.745218	-925
ANKRD27	0.142316	0.217332	-1.47832	0.072	0.283713	-3158
ANKRD28	0.004384	0.010164	-2.91226	0.939	0.969863	-134
ANKRD34C	0.45305	0.557652	-0.753141	0.463	0.683919	1216
ANKRD36	0.010468	0.022284	2.60681	0.118	0.356824	-2087
ANKRD36B	0.022726	0.044369	2.31207	0.032	0.187722	-2615
ANKRD36BP2	0.232468	0.326463	1.20096	0.903	0.95387	-238
ANKRD40	0.000515	0.001455	3.58391	0.848	0.925717	299
ANKRD46	0.002021	0.005032	-3.16642	0.088	0.311966	-2804
ANKRD49	3.8e-05	0.00013	4.30546	0.603	0.778862	-907
ANKRD5	1.5e-05	5.5e-05	4.5462	0.001	0.018339	-5553
ANKRD53	0.758697	0.826163	-0.307994	0.661	0.815781	-524
ANKRD55	0.423517	0.530648	-0.803471	0.42	0.653595	1127
ANKRD6	3.4e-05	0.000117	-4.33392	0.005	0.060188	-4400
ANKRD7	0.164378	0.245069	1.40028	0.107	0.340695	-2034
ANKS1A	0	0	-12.2884	0.011	0.100495	-2727
ANKS1B	0.880249	0.916294	0.151021	0.723	0.854361	710
ANKZF1	0.00058	0.001623	3.54912	0.755	0.873362	-485
ANO1	0.044438	0.080107	-2.03434	0.089	0.313644	-2637
ANO10	0.560154	0.656286	0.584475	0.151	0.402249	-2479
ANO2	7e-05	0.000232	-4.14122	0.576	0.759598	989
ANO3	0.427295	0.534098	0.796921	0.041	0.213128	-2610
ANP32A	1.2e-05	4.6e-05	-4.59589	0.435	0.664859	-872
ANP32A-IT1	0.26094	0.358754	1.13026	0.668	0.81989	709
ANP32B	0.004264	0.009924	-2.92161	0.615	0.7856	-1040
ANP32C	0.144391	0.219989	1.4706	0.621	0.788673	-437
ANP32D	0.164975	0.245751	-1.39828	0.277	0.528438	-1592
ANP32E	0	0	7.97193	0	0	-3820
ANPEP	0.21817	0.309757	-1.23883	0.614	0.785204	-686
ANTXR1	9.2e-05	0.000297	4.06889	0.006	0.068532	-4276
ANXA1	6.3e-05	0.000212	-4.16801	0.029	0.177708	-3690
ANXA10	0.011834	0.024858	2.56174	0.033	0.190902	-2819
ANXA11	0	0	-6.36285	0.214	0.469396	-1856
ANXA13	0.571162	0.666249	-0.568127	0.175	0.429752	-1557
ANXA2	0.003994	0.009359	-2.94358	0.19	0.446092	-2147
ANXA2P1	0.545171	0.642947	-0.606986	0.193	0.449507	2035
ANXA2P2	0.010701	0.022712	-2.59874	0.303	0.553876	-1792
ANXA2P3	0.008994	0.019455	-2.6618	0.534	0.731756	882
ANXA3	0	0	-8.14895	0	0	-4181
ANXA4	0.000223	0.000674	-3.82385	0	0	-6062
ANXA5	0.003084	0.007436	-3.02948	0.024	0.158735	-3454
ANXA6	1.8e-05	6.6e-05	-4.49319	0.215	0.47027	-1639
ANXA7	0.0541	0.095273	1.94787	0.022	0.15135	-3957
ANXA9	5.2e-05	0.000177	4.21829	0.151	0.402249	-2531
AOAH	7e-06	2.8e-05	-4.72261	0.256	0.510734	-1473
AOC2	0.33371	0.438645	-0.971141	0.785	0.891734	485
AOC3	0	0	-17.7765	0	0	-2783
AOC4	0.789405	0.850108	0.267766	0.962	0.980581	-84
AOX1	0	0	-10.6981	0.031	0.184101	1214
AP1AR	0.040521	0.073943	2.07404	0.218	0.47352	-1444
AP1B1	0.917649	0.942912	0.103645	0.046	0.226238	-1754
AP1G1	6e-06	2.4e-05	4.76507	0.214	0.469396	-2065
AP1G2	2e-06	9e-06	5.03408	0.828	0.913371	-300
AP1M2	0	0	7.88329	0	0	-3942
AP1S1	0	0	7.34482	0.744	0.866084	-274
AP1S2	0	0	-9.92178	0.199	0.454592	961
AP2A2	0.016743	0.033825	-2.43118	0.072	0.283713	-2711
AP2B1	0	0	5.86142	0.851	0.927292	-221
AP2M1	0.983436	0.987885	0.02081	0.003	0.042017	-4250
AP2S1	0.023777	0.046227	2.29408	0.292	0.542651	-1405
AP3B1	0.215771	0.306921	1.24536	0.578	0.761032	-616
AP3B2	0.506037	0.606924	0.667311	0.098	0.327373	2997
AP3D1	0.066331	0.113582	1.85549	0.177	0.431949	-1712
AP3M2	0.376996	0.484903	-0.887205	0.024	0.158735	-1823
AP3S1	0	0	5.77634	0	0	-6163
AP4E1	0.864489	0.904731	-0.171082	0.265	0.519329	-1603
AP4M1	0.000173	0.000531	3.89579	0.002	0.031228	-4489
AP4S1	0.032438	0.060789	2.16773	0.01	0.094678	-3225
AP5M1	0.12626	0.196459	1.54127	0.12	0.359139	-2303
AP5S1	0.1726	0.255046	-1.37325	0.948	0.974411	-84
AP5Z1	0.001689	0.004292	3.22318	0.569	0.755706	928
APAF1	0.624942	0.713975	-0.490303	0.213	0.46893	-783
APBA1	0.130848	0.202614	1.52267	0.242	0.497975	-1184
APBA2	0.003296	0.007891	3.00756	0.715	0.849725	-381
APBA3	0.190029	0.276007	1.31903	0.082	0.301995	-2178
APBB1	0	0	-6.38618	0.781	0.889614	-347
APBB1IP	0.415452	0.522848	-0.817573	0.52	0.722787	-792
APBB2	0	0	-9.35728	0.004	0.051469	-3056
APBB3	0.027547	0.052608	-2.23482	0.511	0.715927	-1291
APC	3.3e-05	0.000114	-4.34305	0.027	0.171068	-3389
APC2	0.757381	0.825208	0.309729	0.986	0.993067	-23
APCS	0.083549	0.138367	-1.74707	0.245	0.500443	-2034
APEH	0.001715	0.004353	3.2184	0.129	0.372438	-3063
APEX1	0	0	8.7311	0.117	0.355952	-1845
APEX2	0	0	5.82427	0.299	0.549375	-1221
APH1A	1e-06	4e-06	5.20429	0.019	0.139211	-3271
APH1B	0.053298	0.09406	-1.95453	0.836	0.917824	-451
API5	0.000134	0.00042	3.9661	0.597	0.774954	-877
APIP	0.001588	0.004076	-3.24268	0.086	0.307843	-2588
APLNR	0	0	-6.66073	0.385	0.625675	1253
APLP1	0.022183	0.043418	2.32165	0.022	0.15135	-3348
APLP2	0.005273	0.012008	-2.84936	0.073	0.285941	-2801
APOA1	0.070768	0.119965	-1.8255	0.451	0.674478	-956
APOA2	0.637329	0.724314	-0.472812	0.346	0.59142	-1618
APOA4	0.305503	0.408524	-1.02973	0.439	0.667222	-959
APOB	0.667789	0.749936	0.430397	0.24	0.496063	-1756
APOBEC1	0.020049	0.039663	2.36144	0.848	0.925717	-240
APOBEC2	0.038464	0.070577	2.09625	0.192	0.448347	-1688
APOBEC3A	0.004721	0.010876	-2.88713	0.664	0.818273	616
APOBEC3B	0	0	7.10648	0.774	0.884865	-253
APOBEC3C	0.020505	0.04047	-2.35262	0.208	0.4638	-1899
APOBEC3F	5e-05	0.000168	4.23214	0.854	0.9287	-310
APOBEC3G	0.103928	0.166452	1.64034	0.774	0.884865	443
APOBR	0	0	-8.80615	0.949	0.974638	47
APOC1	0	1e-06	-5.51097	0.863	0.932729	185
APOC3	0.087626	0.144069	-1.72414	0.397	0.634378	-976
APOD	0.411535	0.518701	-0.824482	0.078	0.294994	2566
APOE	0.832379	0.882027	0.212179	0.977	0.98886	-45
APOF	0.532817	0.631773	0.62578	0.853	0.928258	-349
APOH	0.086613	0.142704	-1.72975	0.562	0.750233	959
APOL1	0.146996	0.223306	-1.46102	0.706	0.844243	-610
APOL2	0.317065	0.420836	-1.0053	0.175	0.429752	-1596
APOL3	0	0	-9.43246	0.899	0.951735	-78
APOL5	0.502425	0.603849	0.673001	0.321	0.568661	-1057
APOL6	1.9e-05	7e-05	4.47721	0.14	0.388589	-2435
APOLD1	0	0	-9.05587	0.572	0.757358	675
APOM	0.277739	0.377697	1.09107	0.599	0.77602	823
APOO	0	2e-06	5.46871	0.913	0.958126	137
APOOL	0.820865	0.873526	-0.227	0.237	0.493862	-1417
APP	0.064038	0.110122	-1.87166	0.445	0.670798	-1289
APPBP2	0.120272	0.188596	-1.56637	0.992	0.996302	-22
APPL1	0.0123	0.025712	-2.54746	0.193	0.449507	-1865
APPL2	0.062964	0.108575	-1.87939	0.1	0.33	-2299
APRT	0	2e-06	5.38171	0.268	0.521855	-2011
APTX	0.656669	0.740975	-0.445787	0.18	0.434522	-2003
AQP1	0	0	-8.93867	0.001	0.018339	-3283
AQP2	0.001185	0.003112	-3.33367	0.486	0.700196	-1210
AQP3	0.555158	0.651898	0.591948	0.687	0.832588	516
AQP4	0	0	-11.1165	0	0	-3513
AQP5	0.018935	0.037663	2.3837	0.418	0.651617	-1564
AQP6	0.357073	0.463413	-0.925028	0.181	0.435927	-1157
AQP8	0.007119	0.01576	-2.74501	0.851	0.927292	449
AQP9	5e-06	1.9e-05	-4.83087	0.793	0.895131	-412
AQR	0.005907	0.013326	-2.81021	0.669	0.820634	606
AR	0	0	-7.57932	0.69	0.8338	378
ARAF	0.432684	0.539431	-0.787637	0.803	0.89976	-422
ARAP1	0	0	-7.50666	0.268	0.521855	-1025
ARAP2	0	0	-7.69182	0.017	0.131084	-2588
ARAP3	0	0	-16.5446	0.759	0.875478	-157
ARC	0	0	-7.11992	0.003	0.042017	4273
ARCN1	3e-05	0.000106	4.36178	0.135	0.381225	-2028
AREG	0.094116	0.152991	1.68937	0.44	0.667687	1413
ARF3	0.062553	0.10796	1.88238	0.054	0.245681	-1773
ARF4	0	0	5.85892	0.18	0.434522	-1805
ARF5	0	2e-06	5.39501	0.069	0.278112	-2652
ARF6	0	0	5.88626	0.171	0.425188	-1612
ARFGAP1	0.020586	0.040603	2.35108	0.065	0.270174	-2481
ARFGAP2	1e-05	3.9e-05	-4.63498	0.052	0.241143	-2824
ARFGAP3	0.000162	0.000502	3.91311	0.171	0.425188	-2307
ARFGEF1	0	0	6.08399	0.964	0.98206	-92
ARFGEF2	0.616914	0.706699	-0.501722	0.086	0.307843	-1693
ARFIP1	0.036829	0.067919	2.11462	0.106	0.339238	-2041
ARFIP2	2e-06	9e-06	5.02089	0.466	0.686566	-953
ARFRP1	0.510554	0.611345	0.660227	0.041	0.213128	-2793
ARG1	0.406798	0.513974	-0.832888	0.965	0.982758	-68
ARG2	8e-05	0.000263	4.10395	0.825	0.911428	-367
ARGLU1	0	0	-6.77834	0.078	0.294994	-2168
ARHGAP1	0.085123	0.140712	1.73811	0.721	0.853207	-287
ARHGAP10	0	0	-7.08202	0.816	0.906369	281
ARHGAP11A	8.5e-05	0.000278	4.08864	0.071	0.281814	2499
ARHGAP12	0.000165	0.000511	3.90771	0.009	0.088354	-4141
ARHGAP15	0	0	-5.93399	0.618	0.787261	574
ARHGAP17	0	0	-6.12327	0.688	0.83259	-565
ARHGAP19	6e-06	2.3e-05	-4.77403	0.071	0.281814	-3209
ARHGAP22	0.622056	0.7114	0.494401	0.516	0.719546	940
ARHGAP24	0	0	-7.27996	0.324	0.571144	1262
ARHGAP25	0	0	-8.68491	0.2	0.455545	-1211
ARHGAP26	0.510629	0.611376	0.660109	0.855	0.928818	75
ARHGAP28	0.245422	0.340903	1.16807	0.186	0.442347	-1491
ARHGAP29	0	0	-8.05588	0.049	0.234267	-2443
ARHGAP32	8e-06	3e-05	4.7093	0.395	0.632718	1541
ARHGAP33	0.007266	0.016055	2.73784	0.287	0.538157	-933
ARHGAP35	0.030532	0.057597	-2.19275	0.567	0.754251	-804
ARHGAP4	0.000672	0.001857	-3.50524	0.167	0.421357	-1744
ARHGAP44	0	0	-11.7878	0.22	0.476292	861
ARHGAP5	0.685707	0.765453	0.405811	0.211	0.466828	-1946
ARHGAP6	0	0	-18.4664	0.001	0.018339	-1799
ARHGDIA	0.130961	0.202739	1.52222	0.07	0.279799	-2068
ARHGDIB	0.004218	0.009823	-2.92529	0.443	0.669964	-1155
ARHGDIG	0.279691	0.379939	-1.08662	0.228	0.485048	2295
ARHGEF1	0.036366	0.067184	-2.11995	0.463	0.683919	-903
ARHGEF10	0	0	-8.7557	0.976	0.988487	40
ARHGEF10L	0.949193	0.965481	0.063873	0.335	0.581438	-843
ARHGEF11	0.61402	0.703965	0.505853	0.26	0.514936	-784
ARHGEF12	0.000167	0.000516	-3.90463	0.116	0.354809	-2747
ARHGEF15	0	0	-10.9987	0.576	0.759598	705
ARHGEF16	0	0	8.96159	0.039	0.206947	-2081
ARHGEF17	0	0	-9.68548	0.055	0.248065	-1713
ARHGEF18	0.000352	0.001025	-3.69478	0.09	0.315391	-2936
ARHGEF2	0	0	-6.25854	0.967	0.983994	-48
ARHGEF26	0	0	-12.3685	0.104	0.335499	1022
ARHGEF3	0	0	-8.10294	0.024	0.158735	-2694
ARHGEF38	0.361168	0.467902	0.917146	0.592	0.771426	-632
ARHGEF4	0.000464	0.001322	-3.61442	0.05	0.236338	-3609
ARHGEF40	0	0	-8.48775	0	0	-4904
ARHGEF5	0.000912	0.002451	3.41349	0.604	0.77951	873
ARHGEF6	0	0	-13.9518	0	0	-3493
ARHGEF7	0.045098	0.081168	-2.02795	0.955	0.977509	-114
ARHGEF9	0.347946	0.45364	0.942802	0.11	0.34541	1109
ARID1A	0.35641	0.462841	0.926308	0.474	0.692722	1078
ARID3A	0.038136	0.070009	2.09987	0.321	0.568661	-1230
ARID3B	0.00168	0.004274	-3.22501	0.108	0.342658	-2811
ARID4A	0	1e-06	-5.59654	0.39	0.629466	1289
ARID4B	0.240589	0.335532	1.1802	0.553	0.745218	-951
ARID5A	3e-06	1.3e-05	-4.92358	0.826	0.91213	-293
ARID5B	0.023379	0.04551	-2.3008	0.955	0.977509	83
ARIH1	0.124316	0.193917	1.54931	0.795	0.896095	504
ARIH2	0.037327	0.068725	2.10895	0.037	0.200676	-2840
ARL1	0.1774	0.260508	-1.35792	0.131	0.375611	-2376
ARL14	0.012157	0.025464	2.55179	0.058	0.253994	-3352
ARL15	0.167241	0.248506	1.39075	0.341	0.587127	1169
ARL2	0.002381	0.005875	-3.11369	0.312	0.561708	-1395
ARL2BP	0.120401	0.18875	-1.56582	0.391	0.629779	1711
ARL3	0.065234	0.111917	-1.86317	0.08	0.298407	-2638
ARL4A	0.200399	0.288555	1.28851	0.821	0.90958	-381
ARL4C	0	2e-06	5.47407	0.103	0.334169	2251
ARL4D	0.709779	0.786011	-0.373163	0.213	0.46893	-1611
ARL5A	0.010863	0.023024	-2.59326	0.709	0.84589	603
ARL6IP1	7.5e-05	0.000246	4.12382	0.13	0.374116	-2649
ARL6IP4	0.0307	0.057869	-2.1905	0.002	0.031228	-3983
ARL6IP5	0.015919	0.032374	-2.45047	0.433	0.663424	-1252
ARL8B	0.070908	0.120137	-1.82458	0.036	0.197566	-3225
ARMC1	7.8e-05	0.000256	4.11242	0.215	0.47027	-1842
ARMC4	0.474643	0.577973	0.717526	0.665	0.818618	611
ARMC6	0.482829	0.585546	-0.704262	0.132	0.376837	-1894
ARMC7	0.243977	0.339273	1.17168	0.249	0.504576	-1555
ARMC8	0	1e-06	-5.57162	0.032	0.187722	-2730
ARMC9	0.102247	0.164159	1.64846	0.958	0.978658	-24
ARMCX1	0	0	-7.43558	0.043	0.218263	-2060
ARMCX2	0.53392	0.632841	-0.624093	0.146	0.395671	-2516
ARMCX3	0.191612	0.277918	1.31429	0.317	0.564855	-1325
ARMCX4	0.024466	0.047345	-2.28265	0.845	0.923812	-297
ARMCX5	0	2e-06	5.42811	0.22	0.476292	-1922
ARMCX6	0.010716	0.022736	2.59823	0.407	0.643208	-1350
ARNT	0.134136	0.20686	-1.50965	0.021	0.147472	3457
ARNT2	0.000116	0.000369	-4.00529	0.929	0.963913	114
ARNTL	0.809739	0.865257	-0.241371	0.903	0.95387	-57
ARNTL2	0	0	6.67751	0.255	0.509878	-874
ARPC1A	1e-06	5e-06	5.19672	0.044	0.220299	-2811
ARPC1B	0.000675	0.001863	3.50416	0.814	0.905273	418
ARPC2	0.014102	0.029078	-2.49638	0.848	0.925717	-347
ARPC3	0.000103	0.000332	4.03607	0.11	0.34541	-2445
ARPC4	0.02184	0.042808	2.3278	0.08	0.298407	-2075
ARPC5	0.050719	0.090007	-1.97651	0.056	0.250498	-3032
ARPC5L	4.6e-05	0.000158	4.24986	0.362	0.605933	-1401
ARPP19	0	1e-06	5.57054	0.278	0.529457	-1594
ARPP21	0.499271	0.600594	-0.677988	0.983	0.992283	18
ARR3	0.115987	0.182748	-1.58494	0.582	0.763726	-715
ARRB1	0	0	-14.3538	0	0	-3385
ARRB2	0	0	-5.88409	0.271	0.524107	-1395
ARSA	0.001486	0.003835	3.26351	0.196	0.452366	-2041
ARSB	0.663535	0.746634	-0.436272	0.197	0.452669	-1795
ARSD	0.019826	0.039253	2.36581	0.069	0.278112	-3334
ARSE	8e-06	3.2e-05	4.68914	0.748	0.869123	-512
ARSF	0.531709	0.630818	0.627477	0.374	0.617426	-801
ARSJ	0.02581	0.049639	2.26118	0.117	0.355952	-1938
ART1	0.395081	0.502724	-0.853943	0.083	0.30371	-2863
ART3	0.068104	0.116077	-1.84332	0.484	0.699086	1028
ART4	0	0	-6.25557	0.987	0.993674	16
ARTN	0.001038	0.002754	3.37423	0.484	0.699086	-1252
ARVCF	0.563239	0.659083	0.579878	0.46	0.681904	-730
ASAH1	3e-06	1.4e-05	-4.90424	0.221	0.477548	-1979
ASAP1	0.012446	0.026001	-2.54306	0.35	0.595005	-1506
ASAP1-IT1	0.004306	0.010006	-2.91826	0.018	0.134725	-4218
ASAP2	1.8e-05	6.7e-05	-4.48838	0	0	-6056
ASAP3	1.3e-05	4.7e-05	-4.58451	0.634	0.798051	695
ASB1	0.000322	0.000944	-3.72024	0.089	0.313644	-2478
ASB13	0.228363	0.321276	-1.21166	0.221	0.477548	-1169
ASB4	0.637418	0.724349	0.472687	0.224	0.480873	-1381
ASB6	0.059901	0.10401	1.90208	0.499	0.707836	-958
ASB7	0.078517	0.131207	1.77668	0.118	0.356824	-1890
ASB8	0.15341	0.231392	-1.43799	0.482	0.697971	-904
ASB9	0.273943	0.373306	-1.09978	0.582	0.763726	-605
ASCC1	0.00181	0.004565	3.2013	0.074	0.287517	-3722
ASCC2	0.002634	0.006453	3.08101	0.472	0.691092	-953
ASCC3	0	0	7.07892	0.556	0.747007	-733
ASCL1	0.035797	0.066279	2.12659	0.252	0.507122	-1458
ASCL2	0.337431	0.442606	0.963659	0.086	0.307843	-2564
ASCL3	0.449469	0.554662	-0.759142	0.144	0.393835	-1405
ASF1A	0.496148	0.597585	-0.682942	0.24	0.496063	-1708
ASF1B	0	0	7.58813	0	0	-4496
ASGR1	7.4e-05	0.000245	-4.12521	0.767	0.880807	565
ASGR2	0.743053	0.813994	0.328679	0.474	0.692722	-704
ASH1L	0.043962	0.07933	2.039	0.248	0.503365	-1411
ASH2L	0.033053	0.061775	-2.15993	0.954	0.976965	90
ASIC1	0.402407	0.509249	-0.840735	0.235	0.49166	-2000
ASIC2	0.741697	0.812579	-0.330478	0.5	0.708371	-776
ASIC4	0.917502	0.942908	0.103831	0.352	0.596863	-792
ASIP	0.477423	0.58051	0.713007	0.187	0.44304	-1311
ASL	0.239186	0.333798	1.18375	0.249	0.504576	-1374
ASMT	0.849956	0.894363	0.189642	0.327	0.573201	-1575
ASMTL	4e-06	1.8e-05	-4.84814	0.129	0.372438	-2180
ASMTL-AS1	0.54549	0.643263	0.606502	0.64	0.802293	465
ASNA1	0.049886	0.088726	1.98382	0.052	0.241143	-2550
ASNS	0	0	7.21073	0.047	0.229084	-2563
ASNSD1	0.014152	0.029168	-2.49505	0.306	0.556594	-1205
ASPA	0	0	-17.5184	0	0	-2067
ASPH	5e-05	0.000169	4.2309	0.112	0.34854	-2671
ASPHD1	0.183378	0.26762	1.33926	0.009	0.088354	-4743
ASPM	0	0	10.1902	0.479	0.69653	384
ASPN	0.013833	0.028582	2.50361	0.617	0.786708	744
ASPSCR1	0.286961	0.387906	1.07025	0.12	0.359139	-1547
ASRGL1	0.032861	0.061462	-2.16235	0.927	0.962796	-126
ASS1	0.025206	0.048612	2.27071	0.269	0.522339	-1322
ASTE1	0.000799	0.002179	-3.45352	0.384	0.625106	-1854
ASTN1	0.45421	0.558639	0.751205	0.342	0.587958	-1488
ASTN2	0.401225	0.508009	0.842856	0.211	0.466828	-2491
ASUN	0	1e-06	5.49991	0.397	0.634378	-1296
ASXL1	0.089952	0.147167	-1.71144	0.76	0.876066	-464
ASXL2	0.602261	0.693662	-0.522734	0.245	0.500443	-1364
ATAD2	0	0	7.33399	0.552	0.744914	-583
ATAD2B	0.188045	0.273379	1.32501	0.668	0.81989	-541
ATAD3A	0	0	5.93902	0.211	0.466828	-1540
ATAD5	7.8e-05	0.000256	4.11277	0.075	0.289335	-2653
ATAT1	0.00887	0.019204	2.66679	0.007	0.074892	-4321
ATF1	0.073683	0.124166	-1.80664	0.137	0.38427	-1958
ATF2	0.00176	0.004453	3.21022	0.351	0.596057	-1674
ATF3	0	0	-5.97611	0.685	0.831453	-511
ATF4	0.009967	0.021316	-2.62466	0.002	0.031228	-3846
ATF5	0.001116	0.002943	3.35206	0.02	0.143347	-3203
ATF6	0.868296	0.90725	-0.16623	0.068	0.27586	-2667
ATF6B	0.056035	0.098128	1.93215	0.337	0.58321	-1518
ATF7	0.025051	0.048348	-2.27318	0.459	0.681148	-1041
ATF7IP	0.330177	0.434961	-0.978296	0.446	0.671335	1469
ATF7IP2	0.519314	0.619421	0.64658	0.226	0.483342	-1944
ATG10	0.861841	0.902971	0.174459	0.439	0.667222	-760
ATG12	1e-05	3.8e-05	4.64489	0.337	0.58321	-1400
ATG13	0.759775	0.826952	-0.306573	0.102	0.332998	3158
ATG14	0.137466	0.211033	1.49672	0.273	0.526022	-2051
ATG16L1	0.072205	0.121987	1.81612	0.238	0.495038	-1191
ATG2A	0.820232	0.873001	-0.227817	0.721	0.853207	-437
ATG2B	0.32677	0.431209	0.985241	0.002	0.031228	-4593
ATG3	0.801319	0.858718	0.252279	0.031	0.184101	-3161
ATG4A	0.063869	0.109893	-1.87286	0.036	0.197566	-3307
ATG4B	0.204493	0.293404	1.27679	0.65	0.80875	-373
ATG5	0.000483	0.00137	3.60284	0.388	0.628102	-1205
ATG7	0.046892	0.084059	-2.01096	0.103	0.334169	-1279
ATG9A	0.002932	0.007105	-3.04607	0.006	0.068532	-3505
ATHL1	0.094089	0.152986	1.68951	0.008	0.082283	-2815
ATIC	0	0	10.9707	0.697	0.83829	-438
ATM	0.83485	0.883578	0.209005	0.063	0.265479	-3523
ATMIN	0.996618	0.997496	0.004248	0.999	0.9994	-1
ATN1	0.066677	0.114096	-1.85309	0.913	0.958126	255
ATOH1	0.526466	0.625722	0.635529	0.813	0.904643	-288
ATOX1	0.008518	0.018509	2.68134	0.139	0.387533	-2470
ATP10A	0	0	-8.24461	0.43	0.661177	758
ATP10B	0	2e-06	5.45872	0.012	0.106292	-4046
ATP10D	1e-06	3e-06	-5.33945	0.004	0.051469	-3384
ATP11A	0.97927	0.985415	0.026046	0	0	-4216
ATP11B	0.055235	0.096917	-1.9386	0.013	0.111364	-3798
ATP12A	0.176519	0.259426	-1.36071	0.197	0.452669	-2676
ATP13A1	0.001479	0.003819	3.26496	0.697	0.83829	-820
ATP13A2	0.000102	0.000328	4.03966	0.079	0.29698	-2420
ATP13A3	0.001855	0.004664	3.19359	0.912	0.957876	-163
ATP1A1	0.104972	0.167785	-1.63534	0.005	0.060188	-3541
ATP1A2	0	0	-11.5967	0	0	3910
ATP1A3	0.7462	0.816369	0.324506	0.148	0.398072	-1767
ATP1B1	0	0	6.18175	0.569	0.755706	-554
ATP1B2	0.000127	0.0004	-3.98102	0.201	0.457074	1647
ATP1B3	1e-06	3e-06	-5.34112	0.098	0.327373	-2474
ATP1B4	0.872623	0.911086	-0.160719	0.254	0.509344	-1467
ATP2A1	0.907317	0.934977	0.116705	0.112	0.34854	-2884
ATP2A2	7.1e-05	0.000234	-4.13804	0.006	0.068532	-4058
ATP2A3	0.06167	0.106652	1.88886	0.061	0.260562	-2703
ATP2B1	0.00831	0.01809	-2.69017	0.028	0.174054	-3146
ATP2B2	0.784419	0.846409	-0.274266	0.334	0.580105	-975
ATP2B3	0.807794	0.863545	-0.243888	0.243	0.498557	-1387
ATP2B4	0	0	-6.43783	0.825	0.911428	341
ATP2C1	1.6e-05	6.1e-05	-4.51719	0.076	0.291217	-3211
ATP2C2	0.000129	0.000407	-3.97533	0.358	0.602058	-1678
ATP4A	0.045372	0.081618	-2.02532	0.277	0.528438	-1362
ATP4B	0.952658	0.9674	-0.059511	0.275	0.527438	-1088
ATP5A1	0.057852	0.100988	-1.91781	0.013	0.111364	-3267
ATP5B	0.006778	0.015079	2.76226	0.001	0.018339	-4659
ATP5C1	6.3e-05	0.000212	4.16765	0.002	0.031228	-4889
ATP5D	0.778458	0.841647	0.282053	0	0	-3185
ATP5E	0	1e-06	5.48742	0.672	0.821815	-812
ATP5F1	0.013683	0.028306	2.50769	0.175	0.429752	-1768
ATP5G1	0	0	5.78765	0.887	0.945755	-140
ATP5G2	0.430809	0.537738	0.790858	0.048	0.231879	-1323
ATP5G3	0	2e-06	5.43288	0.005	0.060188	-3939
ATP5H	0	0	7.44075	0	0	-3891
ATP5I	0.002007	0.005001	3.16858	0.313	0.562052	-1901
ATP5J	0.210603	0.300728	1.25961	0.031	0.184101	-2761
ATP5J2	0	0	6.69573	0.389	0.628988	-1243
ATP5L	0.007371	0.016277	2.73274	0.23	0.487066	-2454
ATP5O	0.687148	0.76672	0.403845	0.061	0.260562	-2428
ATP5S	0.027545	0.052608	2.23485	0.427	0.659401	-1138
ATP5SL	6.7e-05	0.000224	-4.15128	0.048	0.231879	-3399
ATP6AP1	0.218837	0.310388	-1.23703	0.644	0.80529	-723
ATP6AP2	0.059798	0.103875	1.90286	0.218	0.47352	-1597
ATP6V0A1	0.000296	0.000875	-3.74381	0.449	0.673581	-1010
ATP6V0A2	0.03516	0.06523	2.13413	0.428	0.659805	1288
ATP6V0A4	0.031705	0.059566	2.17721	0.007	0.074892	-4690
ATP6V0B	0.071849	0.121483	1.81843	0.262	0.516769	-2073
ATP6V0C	0.207984	0.297559	-1.26693	0.194	0.450076	-1392
ATP6V0D1	0.000722	0.001984	-3.48387	0.116	0.354809	-2017
ATP6V0E1	0.353638	0.459862	-0.931682	0.001	0.018339	-4562
ATP6V0E2	0.000215	0.00065	3.83478	0.278	0.529457	2055
ATP6V1A	0.627124	0.715838	-0.487212	0.054	0.245681	-1348
ATP6V1B1	0.38392	0.492127	0.874356	0.117	0.355952	-2836
ATP6V1B2	2.1e-05	7.6e-05	-4.45552	0.243	0.498557	-1820
ATP6V1C1	0	0	6.76628	0.201	0.457074	-1365
ATP6V1D	8.5e-05	0.000276	4.09043	0.262	0.516769	-1974
ATP6V1E1	0.000503	0.001424	-3.59069	0.002	0.031228	-4721
ATP6V1F	0.002543	0.006245	3.0924	0.613	0.784648	-792
ATP6V1G1	0.287029	0.387926	1.0701	0.942	0.971037	-160
ATP6V1G2	0.128817	0.19994	-1.53084	0.555	0.746385	-960
ATP6V1H	0.286089	0.387158	-1.0722	0.099	0.328346	-2853
ATP7A	0.385695	0.493896	-0.871086	0.174	0.428727	1270
ATP7B	0.001681	0.004276	-3.22475	0.7	0.839879	631
ATP8A1	3e-06	1.3e-05	-4.92896	0.204	0.460048	-1380
ATP8A2	0.000206	0.000627	-3.84565	0.208	0.4638	2418
ATP8B1	0.122155	0.191022	-1.55837	0.037	0.200676	-3164
ATP8B2	0.435689	0.542205	0.782489	0	0	-4890
ATP8B3	0.098038	0.158357	1.6693	0.822	0.909882	-378
ATP8B4	0.133002	0.205314	1.51411	0.212	0.467881	-1473
ATP9A	1.2e-05	4.7e-05	4.58936	0.68	0.828036	-561
ATP9B	1.3e-05	5e-05	-4.57068	0.955	0.977509	85
ATPAF2	0.786638	0.847998	-0.271372	0.93	0.96463	167
ATPIF1	0.610022	0.700794	-0.511576	0	0	-4935
ATR	2e-05	7.3e-05	4.46611	0.241	0.496981	-1832
ATRN	0.09372	0.152465	1.69144	0.479	0.69653	-721
ATRNL1	0.663904	0.746915	-0.435761	0.564	0.751539	-769
ATRX	0.366877	0.474267	-0.906252	0.27	0.523305	1403
ATXN1	0.00376	0.00885	-2.96381	0.12	0.359139	2752
ATXN10	0.698583	0.7765	-0.388297	0.014	0.117201	-3802
ATXN2	4.3e-05	0.000148	-4.26823	0.618	0.787261	-868
ATXN2L	0.015623	0.03187	2.45763	0.791	0.894407	-261
ATXN3	0.550854	0.648003	-0.598412	0.004	0.051469	-3016
ATXN3L	0.612375	0.702722	0.508206	0.422	0.655158	-952
ATXN7	0	0	-6.5779	0.187	0.44304	-1535
ATXN7L1	0.320398	0.424583	0.998364	0.079	0.29698	-1946
ATXN7L3B	0.002019	0.005029	3.16669	0.725	0.855512	-482
ATXN8OS	0.366806	0.474223	0.906388	0.337	0.58321	-1036
AUH	0.008077	0.017617	-2.70032	0.08	0.298407	-3008
AUP1	1e-06	3e-06	5.29683	0.038	0.203627	-3043
AURKA	0	0	9.07172	0.01	0.094678	1330
AURKAIP1	0	0	7.57362	0.004	0.051469	-2594
AURKB	0	0	7.54286	0.123	0.364023	-1456
AURKC	0.809773	0.865257	-0.241326	0.486	0.700196	-907
AUTS2	0.187212	0.272454	-1.32753	0.809	0.903004	-255
AVEN	3e-06	1.3e-05	4.92316	0.333	0.579414	1175
AVIL	0.029364	0.05561	2.20877	0.014	0.117201	-1176
AVL9	0	0	7.1777	0.703	0.842186	468
AVP	0.389133	0.497078	0.864776	0.613	0.784648	-517
AVPI1	0	0	-6.95833	0.483	0.698368	1137
AVPR1A	0.847105	0.892189	-0.19329	0.24	0.496063	-1679
AVPR1B	0.066005	0.113101	1.85776	0.471	0.690112	-1194
AVPR2	0.000137	0.000429	-3.96017	0.81	0.903314	410
AXIN1	5.6e-05	0.000189	4.19953	0.014	0.117201	-3976
AXL	0	0	-6.88634	0.19	0.446092	1130
AZGP1	0.578538	0.672783	0.557256	0.609	0.782169	519
AZGP1P1	0.538315	0.637024	0.617389	0.835	0.917451	-242
AZI1	0.003882	0.009116	2.95312	0.075	0.289335	-2550
AZI2	0	0	-6.35741	0.587	0.767228	-647
AZIN1	0	0	6.34746	0.103	0.334169	-2668
AZU1	0.651808	0.736952	0.452548	0.962	0.980581	-97
B2M	7e-06	2.8e-05	-4.73121	0.231	0.488109	-1555
B3GALNT1	1e-06	6e-06	-5.14495	0.092	0.318385	-2111
B3GALT1	0.231793	0.325666	-1.20271	0.093	0.319723	-2108
B3GALT2	0.000173	0.000532	-3.89502	0.016	0.126975	1912
B3GALT4	0.0262	0.050311	-2.25513	0.039	0.206947	-2737
B3GALT5	0.445852	0.55096	-0.765229	0.36	0.603717	-1333
B3GAT1	0.389779	0.497699	0.863595	0.353	0.597183	-1367
B3GAT3	3e-06	1.4e-05	4.90422	0.065	0.270174	-2265
B3GNT1	0	0	-10.7964	0	0	-3080
B3GNT2	0.016181	0.032821	-2.44425	0.325	0.57202	-1636
B3GNT3	0	0	9.43335	0	0	-6416
B3GNT4	0.000296	0.000875	3.74373	0.094	0.321218	-3165
B3GNTL1	0.256245	0.353341	1.14153	0.057	0.252622	-3123
B4GALNT1	0.025446	0.049022	2.26689	0.841	0.92105	-415
B4GALT1	0.001787	0.004511	3.20548	0.126	0.368541	-2072
B4GALT2	0	0	6.35948	0.11	0.34541	-1759
B4GALT3	0	0	8.45206	0.277	0.528438	865
B4GALT4	0	0	7.47193	0.516	0.719546	-784
B4GALT5	0.000525	0.001482	3.57806	0.586	0.766803	1162
B4GALT6	0.023115	0.045053	2.30531	0.131	0.375611	-1998
B4GALT7	2.7e-05	9.5e-05	4.39219	0.07	0.279799	-2447
B9D1	0.118034	0.185506	1.576	0.741	0.863959	-441
B9D2	0.001828	0.004604	-3.19822	0.496	0.705903	-1010
BAALC	2.2e-05	7.8e-05	-4.44822	0.457	0.679147	833
BAAT	0.001819	0.004585	3.19975	0.241	0.496981	-1962
BABAM1	0.693438	0.772773	0.39528	0.237	0.493862	-2024
BACE1	0	0	-6.33569	0.088	0.311966	1856
BACE2	3.4e-05	0.000117	4.33452	0.368	0.611638	-1242
BACH1	0.029254	0.055427	-2.21031	0.436	0.665006	-1025
BACH2	0.00026	0.000777	-3.78101	0.699	0.839485	691
BAD	0.567866	0.663333	-0.573005	0.087	0.309738	-2100
BAG1	0.000295	0.000872	-3.74523	0.001	0.018339	-4913
BAG2	0.020156	0.039844	2.35935	0.142	0.391361	-2142
BAG3	0.752339	0.821217	0.316384	0.853	0.928258	-432
BAG4	0.574958	0.669616	0.562523	0.628	0.793133	-668
BAG5	0.57537	0.669909	-0.561917	0.143	0.392646	-2641
BAG6	0.085307	0.140942	1.73707	0.316	0.564602	-1544
BAGE	0.062609	0.108022	1.88197	0.895	0.950073	-246
BAHCC1	0.08674	0.142857	-1.72905	0.002	0.031228	-3464
BAHD1	0.032819	0.061401	-2.16289	0.019	0.139211	-3670
BAI1	0.379286	0.487487	0.882939	0.253	0.508398	-1512
BAI2	0.008948	0.019362	2.66365	0.182	0.436989	-2404
BAI3	0	0	-8.90863	0.503	0.710368	-527
BAIAP2	0	0	-8.49888	0.003	0.042017	-2842
BAIAP2L2	0.289423	0.390488	1.06477	0.923	0.961357	-119
BAIAP3	0.044839	0.080738	2.03044	0.803	0.89976	-424
BAK1	0	0	6.32406	0.694	0.836532	555
BAMBI	0.990067	0.992527	0.01248	0.16	0.411753	-1390
BANF1	6e-06	2.5e-05	4.761	0.05	0.236338	-3093
BANK1	0.022198	0.04344	-2.32138	0.019	0.139211	-3266
BANP	0.574837	0.669569	0.562703	0.7	0.839879	-520
BAP1	0.231796	0.325666	-1.2027	0	0	-4406
BARD1	2e-06	7e-06	5.08434	0.805	0.901032	-283
BARX1	0.068265	0.116257	1.84222	0.425	0.658182	-805
BARX2	0.932501	0.953513	0.084903	0.015	0.122618	-4182
BASP1	0	0	6.25968	0.28	0.531244	-1042
BATF	0	0	6.35447	0.544	0.738982	-898
BATF3	0.981404	0.986769	-0.023365	0.007	0.074892	-1793
BAX	0.000985	0.002626	3.39024	0.17	0.424135	-1702
BAZ1A	0	1e-06	5.54249	0.34	0.586131	-1645
BAZ1B	0.66534	0.747723	0.433778	0.311	0.560795	-934
BAZ2A	0.9292	0.951335	0.089065	0.001	0.018339	-4422
BAZ2B	0.012331	0.025773	-2.54651	0.485	0.699723	-1012
BBC3	0.04747	0.084973	2.00562	0.643	0.804522	-519
BBIP1	0.019251	0.038229	-2.37729	0.024	0.158735	-3859
BBOX1	0.008131	0.01773	2.69792	0.077	0.293341	-3372
BBS1	0.000658	0.001822	-3.51176	0.005	0.060188	-4307
BBS10	0.852494	0.896054	-0.186396	0.007	0.074892	-4261
BBS4	0.562961	0.658956	-0.580293	0.391	0.629779	1535
BBS7	0.000934	0.002503	3.40647	0.069	0.278112	-2636
BBS9	0.114777	0.181251	1.59029	0.462	0.682764	866
BBX	0.00805	0.017569	-2.70148	0.137	0.38427	-2114
BCAM	0.084242	0.139349	-1.74311	0.623	0.790089	-1110
BCAN	0.052466	0.092696	1.96152	0.194	0.450076	-2294
BCAP29	0.034057	0.063433	2.14746	0.921	0.961114	216
BCAP31	0.003698	0.008725	2.96936	0.033	0.190902	-3927
BCAR3	0.870647	0.909402	-0.163235	0.525	0.726106	-1111
BCAS1	0.003467	0.008239	2.99086	0.045	0.223428	-2860
BCAS2	0.115512	0.182137	1.58703	0.432	0.662866	-1114
BCAS3	0.001658	0.004229	-3.22907	0.18	0.434522	-2351
BCAS4	7e-06	2.8e-05	4.72984	0.074	0.287517	-2584
BCAT1	0.054496	0.095795	1.94462	0.161	0.413052	-1383
BCAT2	0.140555	0.215115	-1.48494	0.539	0.735866	-1204
BCCIP	0.002394	0.0059	3.11205	0.003	0.042017	-4553
BCHE	0	0	-13.9243	0	0	-3024
BCKDHA	0.138393	0.212327	-1.49316	0.188	0.44398	-2477
BCKDHB	0.000885	0.002386	3.42279	0.55	0.74374	-967
BCKDK	0	0	6.81608	0.293	0.543379	-1095
BCL10	6.4e-05	0.000212	4.16695	0.562	0.750233	-914
BCL11A	0.065912	0.112956	1.85841	0.209	0.464622	-1498
BCL11B	0.709305	0.785625	-0.373803	0.542	0.738029	-1113
BCL2	0.330878	0.435518	-0.976871	0.627	0.79243	-718
BCL2A1	0.00132	0.003436	-3.30024	0.698	0.838686	-631
BCL2L1	0.00768	0.016866	2.71822	0.107	0.340695	-1862
BCL2L10	0.907146	0.934909	-0.116921	0.272	0.525147	-966
BCL2L11	0.000526	0.001483	3.57769	0.034	0.192677	-2572
BCL2L13	0.486004	0.588427	0.69915	0.083	0.30371	-2375
BCL2L14	0.004652	0.010734	2.89215	0.281	0.532172	-1799
BCL2L2	0	0	-8.89962	0	0	-6030
BCL3	0.222433	0.314524	1.22736	0.072	0.283713	-1806
BCL6	0.00333	0.007961	-3.00417	0.79	0.893519	-586
BCL7A	0.00368	0.00869	2.97097	0.038	0.203627	-2598
BCL7B	0.001832	0.004611	-3.1976	0.436	0.665006	-1263
BCL7C	3e-06	1.2e-05	4.94123	0.171	0.425188	-1822
BCL9	0	1e-06	5.58049	0.021	0.147472	-3013
BCLAF1	0.053411	0.094205	1.95358	0.177	0.431949	2551
BCMO1	0.018874	0.037565	2.38497	0.005	0.060188	-4315
BCOR	0.313476	0.417211	1.01282	0.01	0.094678	-4936
BCORL1	0.404728	0.511772	-0.836581	0.403	0.639716	-1560
BCR	6e-06	2.4e-05	4.76499	0.112	0.34854	-2036
BCS1L	0.000129	0.000405	3.97687	0.044	0.220299	-2988
BDH1	0	0	6.05717	0	0	-4013
BDH2	6e-06	2.5e-05	-4.75851	0.131	0.375611	-2046
BDKRB1	0.039672	0.07254	2.08309	0.024	0.158735	-4290
BDKRB2	0.000742	0.002036	3.47554	0.378	0.62067	-1449
BDNF	0	0	-7.50712	0.149	0.399473	2233
BEAN1	0	0	6.25676	0.055	0.248065	-2486
BECN1	4.4e-05	0.00015	4.26506	0.238	0.495038	-1388
BEGAIN	0.995057	0.996513	0.00621	0.594	0.773226	-711
BEND5	0.140176	0.214615	-1.48638	0.688	0.83259	-786
BEST1	0.020843	0.041059	-2.34621	0.556	0.747007	-680
BEST2	0.882665	0.918201	0.147951	0.216	0.471468	-1196
BET1	0	0	7.09848	0.255	0.509878	-1484
BET1L	0.000511	0.001444	3.58612	0.679	0.827221	-758
BEX1	0.174566	0.257141	-1.36693	0.53	0.729713	1082
BEX4	0	0	-5.96113	0	0	-5318
BFAR	0.007437	0.016409	-2.72958	0.873	0.937783	347
BFSP1	0.26232	0.360255	-1.12698	0.415	0.649369	-1396
BFSP2	0.136171	0.20943	1.50172	0.26	0.514936	-1736
BGN	0.11254	0.178146	1.60029	0.738	0.863197	-502
BHLHB9	0.28613	0.387172	1.07211	0.524	0.725525	586
BHLHE40	0.000134	0.000422	3.96475	0.671	0.821395	-652
BHLHE41	0.000103	0.00033	-4.03812	0.654	0.810983	-750
BHMT	0.202102	0.290539	1.28361	0.517	0.720298	-730
BHMT2	0.022787	0.044481	2.311	0.562	0.750233	901
BICC1	0.194886	0.28185	1.30459	0.194	0.450076	-1822
BICD1	0.867833	0.907054	0.166819	0.08	0.298407	-3283
BICD2	0	0	-9.30133	0.006	0.068532	-3256
BID	3e-06	1.4e-05	4.9108	0.308	0.558283	-1808
BIK	0	0	8.86704	0.001	0.018339	-2664
BIN1	0.148136	0.224711	-1.45687	0.099	0.328346	-1699
BIN2	0	1e-06	-5.50477	0.955	0.977509	-83
BIN3	0	2e-06	-5.38352	0.007	0.074892	-3602
BIRC2	0.905218	0.933737	-0.11936	0.394	0.631764	-1121
BIRC3	0.028718	0.054538	2.21786	0.799	0.897852	-452
BIRC5	0	0	8.2205	0	0	-3604
BIRC7	0.584203	0.677858	-0.548953	0.099	0.328346	-2522
BLCAP	0.589547	0.683298	-0.541155	0.31	0.560528	-1694
BLK	0.021348	0.041953	2.3368	0.149	0.399473	-2582
BLM	0.000162	0.000501	3.91353	0.018	0.134725	-2611
BLMH	0.333179	0.438085	-0.972214	0.036	0.197566	-3265
BLNK	0	1e-06	5.72208	0.435	0.664859	-1261
BLOC1S1	0.030634	0.057763	-2.19138	0.127	0.369909	-1965
BLVRA	0.366958	0.474322	0.9061	0.086	0.307843	-3005
BLVRB	0.075736	0.127163	-1.79372	0.105	0.337159	-1586
BLZF1	0.000338	0.000987	3.70644	0.358	0.602058	-1478
BMP1	0.01069	0.022692	2.59912	0.019	0.139211	-3761
BMP10	0.109788	0.174364	-1.61281	0.085	0.306987	-2105
BMP15	0.471735	0.575159	-0.722269	0.174	0.428727	-1647
BMP2	0	0	-9.06358	0.852	0.927735	-138
BMP2K	0.798222	0.856721	-0.256298	0.039	0.206947	-2051
BMP3	0.694035	0.773231	0.394469	0.144	0.393835	-2635
BMP4	0.06067	0.105198	-1.8963	0.841	0.92105	-425
BMP5	0	0	-5.90622	0	0	-6079
BMP6	1e-05	3.8e-05	-4.6447	0.143	0.392646	2571
BMP7	0.104632	0.167387	1.63696	0.065	0.270174	-2508
BMP8A	0.890839	0.924011	-0.137576	0.053	0.243524	-2391
BMP8B	0.950186	0.965911	0.062622	0.285	0.535531	-1113
BMPR1A	0.007772	0.017026	-2.714	0.086	0.307843	-2748
BMPR1B	0.567924	0.663333	-0.57292	0.381	0.622898	-1161
BMPR2	0	1e-06	-5.52155	0.85	0.926929	227
BMS1	0.058513	0.102025	1.91268	0.101	0.331463	-2494
BMX	3e-06	1.4e-05	-4.90262	0.748	0.869123	451
BNC1	0.593719	0.686551	-0.53509	0.25	0.505374	-1385
BNC2	3e-06	1.3e-05	-4.93619	0.15	0.401208	-2650
BNIP1	0.095411	0.154838	1.68267	0.585	0.765975	-998
BNIP2	1.9e-05	7e-05	-4.47617	0.158	0.409301	-1522
BNIP3	0	0	6.57251	0	0	-4524
BNIP3L	0.003446	0.008206	-2.99285	0.069	0.278112	-3051
BOLA1	0	1e-06	5.50191	0.326	0.57225	-1623
BOP1	0	0	9.49994	0	0	-3204
BORA	0	0	7.49754	0.007	0.074892	-2389
BPESC1	0.878728	0.915473	0.152954	0.576	0.759598	393
BPGM	0.000421	0.00121	3.64289	0.087	0.309738	-3477
BPHL	0	0	7.78273	0.843	0.922271	190
BPI	0.130835	0.202614	1.52272	0.684	0.831288	-587
BPIFA1	0.019525	0.038731	2.37178	0.5	0.708371	-1319
BPNT1	0.079362	0.13245	1.7716	0.55	0.74374	-1079
BPTF	0.770068	0.834938	-0.293043	0.074	0.287517	-3078
BPY2	0.753061	0.821647	0.31543	0.871	0.936761	-178
BRAF	0.169735	0.251525	1.38255	0.013	0.111364	-3540
BRAP	0.007848	0.017169	-2.71054	0.733	0.860406	512
BRCA1	0	0	7.09992	0.089	0.313644	-1675
BRCA2	2e-06	1e-05	5.00005	0.263	0.517517	-1881
BRCC3	0	0	8.93428	0.746	0.867605	-320
BRD1	0.873179	0.91159	-0.160012	0.059	0.255687	-3602
BRD2	0.00055	0.001545	-3.56447	0.24	0.496063	-1560
BRD3	0.015841	0.032232	-2.45234	0.365	0.608999	-1320
BRD4	0.040618	0.074086	-2.07303	0.294	0.544507	-1600
BRD7	0.930131	0.951899	-0.08789	0.104	0.335499	-1808
BRD7P3	0.200251	0.288433	1.28894	0.437	0.665396	-718
BRD8	0.944259	0.96187	0.070086	0.035	0.194553	-2075
BRD9	0.003004	0.007259	3.03811	0.009	0.088354	-3124
BRDT	0.003156	0.007587	3.02191	0.256	0.510734	-1491
BRE	0.741224	0.812397	0.331106	0.046	0.226238	-2345
BRF1	0.307982	0.411092	-1.02444	0.991	0.995937	-6
BRF2	0.837332	0.88555	0.205817	0.049	0.234267	-1375
BRIP1	9.5e-05	0.000307	4.05985	0.12	0.359139	-2656
BRIX1	0	0	8.81446	0.356	0.600066	-589
BRMS1	4.2e-05	0.000145	4.27466	0.084	0.305137	-2460
BRP44	6.8e-05	0.000227	4.14798	0.017	0.131084	-3730
BRP44L	0.001446	0.003742	-3.272	0.003	0.042017	-4797
BRPF1	0.000134	0.00042	-3.96597	0.012	0.106292	-4355
BRS3	0.796374	0.855618	0.258699	0.897	0.951066	173
BRSK2	0.972882	0.980926	0.034075	0.199	0.454592	-1331
BRWD1	0.028319	0.053884	2.22358	0.31	0.560528	1680
BSDC1	0.14249	0.217545	-1.47767	0.062	0.263127	-3423
BSG	0.018976	0.037732	2.38287	0.085	0.306987	-2501
BSN	0.217057	0.308598	-1.24185	0.317	0.564855	-1047
BSPRY	0	1e-06	5.71778	0.016	0.126975	-3658
BST1	3.9e-05	0.000135	-4.29507	0.94	0.970015	133
BST2	0.991506	0.993731	0.010671	0	0	-3678
BTAF1	0.152174	0.22984	-1.44237	0.068	0.27586	-3720
BTBD1	0.193028	0.279518	-1.31008	0.143	0.392646	-1499
BTBD18	0	2e-06	-5.40278	0.61	0.78281	-907
BTBD2	0.105703	0.168776	1.63187	0.003	0.042017	-2684
BTBD3	0.000641	0.001779	-3.51955	0.177	0.431949	-1812
BTBD7	0.917715	0.942912	-0.103561	0.127	0.369909	-2258
BTC	0.588104	0.681877	-0.543258	0.352	0.596863	-980
BTD	0.023956	0.046503	-2.29108	0.074	0.287517	-3332
BTF3	0.070593	0.119685	1.82665	0.002	0.031228	-5308
BTF3P11	0.351015	0.457069	0.936792	0.465	0.685982	1336
BTG1	0	0	-7.43255	0.163	0.41554	-1964
BTG2	2.8e-05	9.8e-05	-4.38455	0.539	0.735866	975
BTG3	0.214884	0.30603	-1.24779	0.038	0.203627	-3498
BTG4	0.574711	0.669515	0.562888	0.376	0.618442	-1017
BTK	0	0	-7.80103	0.203	0.459367	1530
BTN1A1	0.182634	0.266815	1.34156	0.072	0.283713	-2518
BTN2A1	0.012892	0.026829	-2.52996	0.057	0.252622	-2882
BTN2A2	0.004927	0.011285	-2.87262	0.085	0.306987	-2877
BTN2A3P	0.170351	0.252319	-1.38054	0.287	0.538157	-1489
BTN3A1	0.000199	0.000607	-3.85604	0.621	0.788673	-736
BTN3A2	0.000101	0.000325	-4.04205	0.915	0.958692	226
BTN3A3	0	0	-6.22801	0.036	0.197566	-2838
BTNL2	0.973291	0.981188	-0.033561	0.179	0.433699	-1640
BTNL3	0.405736	0.512787	-0.834782	0.417	0.650545	-820
BTNL8	0.01339	0.02776	-2.5158	0.528	0.728402	-788
BTRC	0.241453	0.336511	-1.17802	0.459	0.681148	-1163
BUB1	0	0	7.45789	0.008	0.082283	-3251
BUB1B	0	0	9.69662	0.006	0.068532	1314
BUB3	0	0	6.58129	0.206	0.462225	-1809
BUD31	0.000105	0.000338	4.03112	0.633	0.797194	-698
BYSL	0	0	8.98911	0.004	0.051469	-2513
BZRAP1	0.029713	0.056204	-2.20392	0.687	0.832588	644
BZW1	0	0	7.46874	0.259	0.514095	-1604
BZW2	0	0	13.7325	0.917	0.959742	-64
C10orf10	0	0	-6.24677	0.397	0.634378	-1202
C10orf116	0	0	-16.0928	0	0	-2777
C10orf118	0.493124	0.594916	0.687755	0.081	0.300346	-2640
C10orf12	0.036503	0.067397	2.11837	0.715	0.849725	745
C10orf137	0.189349	0.275147	1.32107	0.606	0.780721	-592
C10orf2	0.000208	0.000631	3.84394	0	0	-4997
C10orf57	1.8e-05	6.6e-05	4.49571	0.968	0.984611	-52
C10orf68	0.287949	0.389002	-1.06804	0.224	0.480873	-1721
C10orf76	0	0	-9.24893	0	0	-3059
C10orf88	0.239217	0.333804	1.18367	0.98	0.990613	-39
C10orf95	0.01654	0.033452	-2.43586	0.477	0.694672	-1137
C11orf1	0.938156	0.957525	0.077774	0.537	0.734419	-776
C11orf10	0	0	7.522	0.345	0.590276	-1543
C11orf16	0.186394	0.271421	-1.33002	0.581	0.763215	-645
C11orf2	0.004019	0.009414	-2.94148	0.444	0.670422	-1334
C11orf21	0	0	-8.44557	0.009	0.088354	3030
C11orf24	0	0	7.83083	0.073	0.285941	-1912
C11orf30	0.014844	0.030449	2.47703	0.689	0.833075	-550
C11orf41	0.869798	0.908591	-0.164316	0.904	0.954443	179
C11orf48	0	0	7.22564	0.387	0.627376	838
C11orf49	0.228064	0.320926	1.21244	0.081	0.300346	-2134
C11orf57	0.033865	0.06315	2.14983	0.917	0.959742	-239
C11orf58	0.121666	0.190394	1.56044	0.087	0.309738	-1963
C11orf63	5e-05	0.000168	-4.23302	0.648	0.807225	-738
C11orf67	0	0	-6.36668	0.038	0.203627	-2400
C11orf68	0.33356	0.438494	-0.971445	0.111	0.347069	-2496
C11orf71	0.372096	0.48007	0.896389	0	0	-2867
C11orf73	0.02682	0.051377	2.24567	0.291	0.541759	-1319
C11orf75	0.002254	0.005582	3.13135	0.152	0.40328	-2643
C11orf80	0	0	11.1407	0	0	-2424
C11orf9	0.054223	0.095423	-1.94686	0.098	0.327373	-2437
C11orf95	0.038656	0.07087	-2.09413	0.958	0.978658	84
C12orf10	0.460392	0.564301	0.740926	0.029	0.177708	-2807
C12orf29	0.006677	0.014886	-2.76753	0.276	0.528303	-1686
C12orf35	0.830459	0.880746	0.214647	0.033	0.190902	-3625
C12orf39	0.239306	0.333891	-1.18344	0.281	0.532172	-1210
C12orf4	0.000521	0.001471	3.5804	0.169	0.42299	-1938
C12orf43	0.218676	0.310229	-1.23746	0.276	0.528303	890
C12orf44	0.004462	0.010328	2.90629	0.202	0.458016	-2640
C12orf49	2e-06	1.1e-05	-4.98625	0.354	0.598065	-1374
C12orf5	0.27455	0.373929	1.09838	0.444	0.670422	-1424
C12orf51	2.1e-05	7.7e-05	-4.45166	0.725	0.855512	590
C12orf52	0	0	6.8531	0.642	0.803834	450
C13orf44	0.079735	0.132931	-1.76937	0.445	0.670798	-1096
C14orf1	0.030837	0.058102	2.18866	0.022	0.15135	-3937
C14orf101	0.144979	0.220751	1.46842	0	0	-4108
C14orf102	0.487453	0.589782	0.696824	0.025	0.163192	-2203
C14orf105	0.059957	0.104093	1.90165	0.385	0.625675	-995
C14orf109	0.005351	0.012174	2.84429	0.271	0.524107	-1740
C14orf118	0.984252	0.988361	-0.019786	0.337	0.58321	-751
C14orf132	0	0	-16.5451	0.033	0.190902	-1383
C14orf133	0.061861	0.106952	1.88745	0.921	0.961114	-128
C14orf135	0.004328	0.01005	2.91657	0.241	0.496981	-1693
C14orf159	0	2e-06	-5.39919	0.606	0.780721	-684
C14orf162	0.48407	0.58646	-0.702261	0.19	0.446092	-1826
C14orf166	0	0	6.4671	0.297	0.547147	-1289
C14orf169	0	0	9.39324	0	0	-3996
C14orf2	0	0	7.14358	0.011	0.100495	-3152
C14orf45	0.650408	0.735796	0.454499	0.809	0.903004	268
C14orf56	0.163427	0.243883	1.40347	0.834	0.916836	-292
C14orf79	0.064916	0.111448	1.86541	0.051	0.238808	-2396
C14orf93	0.001625	0.004154	3.23546	0.316	0.564602	1959
C15orf29	0.90226	0.931761	0.123104	0.247	0.502232	-1852
C15orf39	0.606654	0.697887	0.51641	0.898	0.951401	-93
C15orf44	0.004789	0.011011	2.88225	0.939	0.969863	-134
C16orf3	0.95297	0.967523	0.059119	0.237	0.493862	-1984
C16orf42	0.505154	0.606039	-0.668701	0.326	0.57225	-963
C16orf45	0	0	-6.34968	0.387	0.627376	-1038
C16orf5	0.007432	0.0164	-2.72983	0.747	0.868364	485
C16orf53	3e-06	1.3e-05	4.92586	0.071	0.281814	-2907
C16orf57	0	0	6.69962	0.19	0.446092	-1558
C16orf58	0.005579	0.012639	2.82994	0.001	0.018339	-3253
C16orf59	0	2e-06	5.43102	0.009	0.088354	-3838
C16orf62	0.991624	0.99377	0.010523	0.001	0.018339	-2425
C16orf7	0.788945	0.8499	-0.268365	0.333	0.579414	-1040
C16orf70	0.484604	0.586903	-0.701401	0.285	0.535531	-1104
C16orf71	0.046815	0.083957	2.01168	0.954	0.976965	111
C16orf80	0.001557	0.004003	-3.24884	0.156	0.408093	-1755
C16orf88	0	0	9.61421	0	0	-5059
C16orf95	0.001946	0.004861	3.17835	0.302	0.552856	-1683
C17orf101	0.009917	0.021216	2.62649	0.682	0.829825	614
C17orf108	0	0	-6.4498	0.232	0.489065	-1766
C17orf39	0.121303	0.189903	1.56198	0.158	0.409301	-1414
C17orf48	0.129436	0.200801	-1.52834	0.013	0.111364	-3251
C17orf53	0.009555	0.020536	2.63998	0.311	0.560795	-989
C17orf59	0.018248	0.036447	-2.39804	0.432	0.662866	-1157
C17orf62	0	0	5.89634	0.672	0.821815	-866
C17orf70	0.001142	0.003007	3.34494	0.238	0.495038	-1607
C17orf75	3e-06	1.2e-05	4.95176	0.436	0.665006	1319
C17orf80	0.170634	0.252669	1.37962	0.639	0.801441	-650
C17orf81	0.104773	0.16757	1.63629	0.025	0.163192	-1911
C17orf85	0.277662	0.377633	-1.09125	0.377	0.619679	-1641
C17orf90	0	0	6.53216	0.27	0.523305	-1363
C18orf1	0.82834	0.879237	0.217373	0.892	0.948418	-69
C18orf25	0.090675	0.148187	1.70755	0.065	0.270174	-2606
C18orf8	0.005477	0.012429	-2.83635	0.003	0.042017	-5022
C19orf10	0	0	6.7351	0.026	0.167189	-2657
C19orf21	0.000615	0.001714	3.5316	0.533	0.731187	-1049
C19orf24	3.2e-05	0.000114	4.34347	0.1	0.33	-2549
C19orf26	0.909533	0.936489	0.113902	0.521	0.723373	-728
C19orf40	0.040262	0.07348	2.07679	0.007	0.074892	-3800
C19orf42	0	0	-6.68553	0.009	0.088354	-3592
C19orf53	4e-06	1.5e-05	4.89251	0.112	0.34854	-2206
C19orf54	0.023962	0.046508	-2.29097	0.625	0.791262	-1090
C19orf57	0.185695	0.270498	1.33215	0.692	0.835168	410
C19orf6	0.056579	0.098998	1.92782	0.315	0.563701	-1438
C19orf60	0.209725	0.299618	-1.26206	0.028	0.174054	-2093
C19orf66	9.6e-05	0.000309	-4.05711	0.477	0.694672	-895
C19orf73	0.752844	0.821554	0.315716	0.323	0.570105	-1236
C19orf80	0.765832	0.831518	-0.298605	0.15	0.401208	-2028
C1D	0.624722	0.713814	-0.490615	0.106	0.339238	-1562
C1GALT1	0	0	8.50537	0.05	0.236338	-1952
C1GALT1C1	2e-06	9e-06	5.02001	0.204	0.460048	-1976
C1QA	0	0	-6.06698	0.536	0.733532	-789
C1QB	0	0	-5.8877	0.589	0.768878	-666
C1QBP	0	1e-06	5.68928	0.003	0.042017	-4262
C1QL1	0.326777	0.431209	0.985228	0.202	0.458016	-1337
C1QTNF1	2.5e-05	8.8e-05	-4.41475	0.158	0.409301	-1797
C1QTNF3	0.009646	0.020714	2.63655	0.54	0.736508	835
C1QTNF9B-AS1	0.017622	0.035382	2.41153	0.987	0.993674	-9
C1R	0.515897	0.616122	-0.651889	0.563	0.751087	636
C1RL	0.830995	0.881158	0.213958	0.092	0.318385	-1871
C1S	0.834131	0.883135	-0.209928	0.27	0.523305	-1667
C1orf105	0.540922	0.639081	-0.613424	0.157	0.408743	-1770
C1orf106	0	0	12.2666	0.097	0.325773	1698
C1orf109	0	0	6.72706	0.387	0.627376	-1340
C1orf112	0	0	9.29514	0.053	0.243524	1245
C1orf114	0.237315	0.331702	-1.18851	0.635	0.798828	843
C1orf115	0	0	-12.1589	0	0	-2658
C1orf116	2e-06	1e-05	-5.01098	0.573	0.757559	-715
C1orf123	0.000262	0.000783	-3.7788	0.033	0.190902	-3352
C1orf129	0.553763	0.650565	-0.59404	0.576	0.759598	992
C1orf135	0	1e-06	5.56999	0.045	0.223428	-2320
C1orf144	0.113492	0.179518	1.59601	0.543	0.738265	-874
C1orf159	0.649906	0.735796	-0.455199	0.155	0.40718	-1916
C1orf174	0.00055	0.001543	3.56478	0.184	0.439429	-1909
C1orf21	0	0	-11.2759	0	0	4486
C1orf216	0.176303	0.259231	-1.3614	0.864	0.933165	129
C1orf27	0	0	6.66366	0.851	0.927292	263
C1orf35	1e-06	5e-06	5.18364	0.397	0.634378	-1146
C1orf38	0	0	-7.3759	0.312	0.561708	-1270
C1orf50	0.004512	0.010438	2.90246	0.615	0.7856	784
C1orf54	1.2e-05	4.6e-05	-4.59324	0.081	0.300346	-2598
C1orf56	0.000376	0.001089	3.67576	0.492	0.704136	-1293
C1orf61	0.262034	0.35998	1.12766	0.011	0.100495	-4029
C1orf63	0.703423	0.78077	-0.381743	0.911	0.957308	209
C1orf68	0.38162	0.489781	0.878608	0.134	0.379601	2088
C1orf9	0	0	6.876	0.217	0.472496	-1929
C1orf95	0.324583	0.428858	-0.989726	0.23	0.487066	-1515
C2	0	0	-7.56994	0.439	0.667222	-731
C20orf11	0	0	7.86101	0.151	0.402249	-1842
C20orf111	0.157755	0.23666	1.42281	0.01	0.094678	-3904
C20orf195	0.504659	0.605562	-0.669479	0.338	0.583971	-2027
C20orf20	0	0	9.38391	0.253	0.508398	817
C20orf27	0.38913	0.497078	-0.864782	0.718	0.851429	-545
C20orf3	0.017222	0.034641	2.42035	0.115	0.353132	-3059
C20orf4	0.018118	0.036221	-2.40082	0.304	0.55465	-1763
C20orf43	0.853974	0.896829	-0.184504	0.015	0.122618	-3554
C21orf2	0.020513	0.040478	-2.35248	0.651	0.80935	-643
C21orf33	0.672617	0.754042	0.423747	0	0	-4153
C21orf59	0.116484	0.183416	1.58276	0.391	0.629779	-1512
C21orf62	0.851965	0.895875	0.187072	0.872	0.937273	-173
C21orf7	0.003054	0.007368	-3.03268	0.212	0.467881	-1996
C21orf91	0.830466	0.880746	-0.214637	0.248	0.503365	-1820
C22orf24	0.055819	0.09779	1.93389	0.884	0.943522	-250
C22orf26	0.001231	0.003224	-3.32178	0.255	0.509878	-1995
C22orf28	0.003382	0.008074	2.99905	0.032	0.187722	-2821
C22orf29	0.000103	0.000331	4.03713	0.066	0.27234	-2561
C22orf31	0.153761	0.231837	-1.43675	0.163	0.41554	-1969
C22orf43	0.774056	0.838048	-0.287814	0.388	0.628102	1639
C22orf46	0.031692	0.05955	2.17738	0.979	0.990083	-30
C2CD2	0.876834	0.914108	-0.155363	0.63	0.794616	-928
C2CD2L	0.000112	0.000357	-4.0154	0.102	0.332998	-3170
C2CD3	0.025898	0.049801	2.25981	0.754	0.872931	585
C2orf18	3e-06	1.1e-05	4.97851	0.007	0.074892	-2990
C2orf27A	0.061553	0.106539	1.88972	0.048	0.231879	-2345
C2orf28	0.007483	0.0165	2.72742	0.016	0.126975	-3779
C2orf42	0.837859	0.885861	0.205141	0.49	0.702963	-578
C2orf43	0.904002	0.932867	-0.120899	0.006	0.068532	-2505
C2orf44	0.426897	0.533866	0.79761	0.666	0.819204	240
C2orf47	1e-06	5e-06	5.18813	0.194	0.450076	-2077
C2orf49	2.3e-05	8.2e-05	4.43289	0.122	0.362694	-1770
C2orf54	0.010923	0.023119	-2.59125	0.908	0.956244	-187
C2orf55	0.154077	0.232135	1.43564	0.976	0.988487	-55
C2orf56	0.947221	0.964024	-0.066355	0.486	0.700196	1112
C2orf68	0.005171	0.011794	-2.85609	0.851	0.927292	265
C2orf72	0.257303	0.354532	1.13898	0.033	0.190902	-3172
C2orf83	0.775819	0.839665	-0.285506	0.495	0.705202	-595
C3	3e-06	1.1e-05	-4.97707	0.55	0.74374	716
C3AR1	0.001482	0.003827	-3.26418	0.842	0.921741	-286
C3orf14	0	0	10.2748	0.646	0.805937	-452
C3orf18	0.718026	0.793317	-0.362072	0.329	0.574934	-1026
C3orf27	0.154002	0.232116	-1.4359	0.104	0.335499	-2098
C3orf32	0.547641	0.645252	0.603253	0.144	0.393835	-1835
C3orf36	0.972422	0.980655	-0.034654	0.445	0.670798	-839
C3orf37	0.461046	0.564961	-0.739844	0.632	0.796255	289
C3orf52	0.044513	0.080207	2.03361	0.381	0.622898	-1463
C3orf75	0.968294	0.977833	-0.039843	0.88	0.941986	288
C4BPA	0	0	-8.30063	0.751	0.871394	249
C4BPB	0.001821	0.004588	3.19949	0.954	0.976965	108
C4orf19	0.712735	0.788446	0.369183	0.403	0.639716	1867
C4orf27	0.825978	0.877387	-0.220413	0.096	0.324681	-2246
C4orf29	0.064355	0.110623	1.86939	0.322	0.568902	-1673
C4orf34	0.220068	0.311674	1.2337	0.51	0.715166	-1036
C4orf6	0.167933	0.249328	-1.38847	0.762	0.877321	-537
C5	0.017688	0.035486	-2.41009	0.242	0.497975	-1974
C5AR1	0	0	-9.57953	0.05	0.236338	-1852
C5orf15	0.000691	0.001905	3.49689	0.226	0.483342	-2651
C5orf22	0	0	6.28492	0.101	0.331463	-2321
C5orf28	0	0	7.1992	0.215	0.47027	-1832
C5orf30	0.083362	0.138114	1.74814	0.652	0.810351	470
C5orf4	0	0	-9.01481	0.25	0.505374	-1012
C5orf42	0.004227	0.009844	2.92451	0.024	0.158735	-3307
C5orf44	0.069679	0.118408	-1.83271	0.135	0.381225	-2216
C5orf45	0.412648	0.519998	-0.822516	0.643	0.804522	-860
C5orf54	0.022986	0.044835	2.30755	0.104	0.335499	-2923
C6	0.000295	0.000871	-3.74534	0.061	0.260562	3583
C6orf10	0.576589	0.670901	0.560122	0.553	0.745218	682
C6orf106	0.021476	0.04216	2.33444	0.156	0.408093	-2122
C6orf108	0.000311	0.000916	3.72969	0.001	0.018339	-5860
C6orf120	0.154045	0.232125	-1.43575	0.249	0.504576	-1440
C6orf123	0.293235	0.394481	1.05635	0.155	0.40718	2887
C6orf130	0.007201	0.015923	2.74099	0.159	0.410616	-3088
C6orf15	0.966566	0.97664	-0.042015	0.391	0.629779	-1001
C6orf162	0.169694	0.251525	-1.38269	0.277	0.528438	-1001
C6orf211	0.93115	0.952629	0.086606	0.79	0.893519	-282
C6orf25	0.21848	0.310057	1.23799	0.131	0.375611	-1615
C6orf47	0.090673	0.148187	1.70756	0.061	0.260562	-2324
C6orf48	0.371786	0.479769	0.896972	0.005	0.060188	-3888
C6orf62	0.131282	0.203154	1.52093	0.145	0.395274	-1993
C7	0	0	-10.9495	0	0	-3375
C7orf10	0	0	8.34658	0	0	-4442
C7orf23	0	1e-06	-5.6927	0.005	0.060188	-3705
C7orf26	0.42184	0.529023	0.806391	0.148	0.398072	-2342
C7orf43	0.025686	0.049432	2.26311	0.037	0.200676	-3374
C7orf63	0.000116	0.000369	-4.00512	0.726	0.856046	-582
C7orf69	0.966399	0.97664	-0.042226	0.511	0.715927	-721
C8A	0.55349	0.650367	0.594449	0.727	0.85666	-405
C8B	0	0	-6.72797	0.206	0.462225	1916
C8G	0.042477	0.076994	-2.05383	0.975	0.987955	-57
C8orf17	0.550857	0.648003	0.598407	0.521	0.723373	-607
C8orf33	0.002567	0.0063	3.08947	0.275	0.527438	-1958
C8orf4	0.077867	0.130333	-1.78062	0.543	0.738265	-1160
C8orf44	0.007934	0.017336	2.70665	0.619	0.787812	785
C8orf60	0	0	-9.00244	0.083	0.30371	-2136
C9	0.252634	0.349408	-1.1503	0.707	0.844874	-714
C9orf114	0.421459	0.528705	0.807055	0.276	0.528303	-1465
C9orf116	0.470278	0.573889	-0.724651	0.602	0.778374	907
C9orf156	0	0	-5.99017	0.452	0.675085	-959
C9orf16	0.008282	0.018037	2.69136	0.405	0.641588	-1231
C9orf38	0.269279	0.368194	1.1106	0.565	0.752311	-631
C9orf40	0.388928	0.497073	0.865151	0.67	0.820734	-633
C9orf53	0.463991	0.567933	-0.734978	0.067	0.273846	-2239
C9orf78	0.002813	0.006846	-3.05961	0.062	0.263127	-3392
C9orf9	0.029432	0.055695	-2.20783	0.657	0.812528	887
C9orf91	0.433177	0.539938	-0.786791	0.199	0.454592	-1926
CA1	0.801046	0.858552	-0.252633	0.539	0.735866	-668
CA10	0.018385	0.03669	2.39515	0.066	0.27234	-1903
CA11	0.002128	0.005284	3.14993	0.057	0.252622	-3698
CA12	0.012882	0.026817	2.53026	0.074	0.287517	-3033
CA14	0.853705	0.896829	0.184848	0.227	0.484238	-1477
CA2	0	0	-10.5767	0	0	-4119
CA3	0	0	-7.31054	0.006	0.068532	-2315
CA4	0	0	-21.5044	0.146	0.395671	-739
CA5A	0.836722	0.885054	-0.206601	0.283	0.533697	-1249
CA5B	0.596264	0.68826	-0.531399	0.64	0.802293	-521
CA5BP1	0.785702	0.847354	0.272593	0.199	0.454592	-2004
CA6	0.770495	0.835204	0.292482	0.214	0.469396	-1260
CA7	0.12214	0.191022	1.55843	0.833	0.916058	-224
CA8	0.089494	0.146582	-1.71392	0.142	0.391361	-2215
CA9	0.001176	0.00309	3.33602	0.004	0.051469	-4401
CAAP1	0.000193	0.00059	3.86482	0.032	0.187722	-3761
CAB39	0.016006	0.032525	-2.44839	0.112	0.34854	-1659
CAB39L	1e-06	5e-06	-5.15512	0.128	0.371093	-2176
CABIN1	0.003739	0.008809	-2.96565	0.031	0.184101	-2330
CABP1	0.635823	0.722997	-0.47493	0.874	0.938535	-164
CABP2	0.314709	0.418374	1.01023	0.678	0.826164	-508
CABP5	0.86568	0.905474	0.169564	0.756	0.874033	-483
CABYR	1e-06	3e-06	5.35025	0.016	0.126975	-3474
CACFD1	0.543388	0.641389	-0.609684	0.38	0.622728	-1359
CACNA1A	0.958457	0.97168	-0.052214	0.117	0.355952	-3102
CACNA1B	0.774635	0.838601	0.287057	0.268	0.521855	-2001
CACNA1C	0.294462	0.395919	-1.05365	0.446	0.671335	-1239
CACNA1D	1.4e-05	5.4e-05	-4.54996	0.895	0.950073	-138
CACNA1E	0.829507	0.880146	-0.215871	0.186	0.442347	-1114
CACNA1F	0.726999	0.800284	-0.350054	0.163	0.41554	-1489
CACNA1G	0.133152	0.205469	1.51352	0.229	0.486018	-1705
CACNA1H	0.727099	0.800284	0.349921	0.722	0.853664	-508
CACNA1I	0.149095	0.225946	1.4534	0.187	0.44304	-1997
CACNA1S	0.409643	0.517046	0.827832	0.838	0.919455	401
CACNA2D1	0.591671	0.684997	0.538065	0.444	0.670422	-1228
CACNA2D2	0	0	-12.632	0	0	2097
CACNA2D3	0.014737	0.030259	-2.47977	0.957	0.978275	-93
CACNB1	0.082716	0.137187	1.75187	0.268	0.521855	-1147
CACNB2	0.00052	0.001469	-3.58099	0.381	0.622898	-1433
CACNB3	0	0	5.91857	0.842	0.921741	-253
CACNB4	0.014543	0.029881	-2.48478	0.423	0.655734	-985
CACNG1	0.146933	0.223238	-1.46125	0.329	0.574934	-1324
CACNG2	0.18714	0.272379	1.32775	0.426	0.658833	-723
CACNG3	0.008374	0.018222	-2.68741	0.277	0.528438	-1907
CACNG4	0.430918	0.53782	-0.790671	0.389	0.628988	-1515
CACNG5	0.074939	0.12601	-1.7987	0.232	0.489065	-2289
CACTIN	0.808485	0.864176	-0.242993	0.839	0.920148	-395
CACYBP	0	0	8.54957	0.255	0.509878	1047
CAD	0	0	9.68483	0.204	0.460048	669
CADM1	0	0	-7.61755	0.856	0.92942	138
CADM3	0.853414	0.896644	0.18522	0.383	0.624453	-964
CADM4	0.005914	0.013334	2.8098	0.421	0.654337	-1237
CADPS	0.02967	0.056131	-2.20452	0.855	0.928818	289
CADPS2	0.284918	0.385908	-1.07482	0.001	0.018339	-3900
CALB1	0.201713	0.290047	1.28473	0.453	0.67553	-1034
CALB2	0.336233	0.441228	-0.966062	0.048	0.231879	-3405
CALCA	0.058592	0.102105	1.91207	0.785	0.891734	353
CALCB	0.282196	0.3828	-1.08095	0.141	0.390238	-2386
CALCOCO1	0	0	-11.5311	0.342	0.587958	-604
CALCOCO2	0	0	-8.24794	0	0	-3964
CALCR	0.824091	0.876214	0.222843	0.071	0.281814	-2692
CALCRL	0	0	-11.5348	0.227	0.484238	-1107
CALD1	0.003717	0.008762	-2.96762	0.863	0.932729	283
CALHM2	0	0	-7.73745	0.564	0.751539	538
CALML3	0.565434	0.661047	0.576615	0.617	0.786708	-533
CALML4	0.356073	0.462548	-0.926959	0.042	0.215373	-1861
CALML5	0.223694	0.316093	1.22399	0.148	0.398072	-1862
CALR	0.000818	0.002225	3.44631	0.111	0.347069	-2319
CALU	0	0	8.21209	0.137	0.38427	1463
CALY	0.358337	0.464764	0.922588	0.459	0.681148	-718
CAMK1	2.7e-05	9.4e-05	-4.3957	0.433	0.663424	-1409
CAMK1D	0.012435	0.025982	2.5434	0.048	0.231879	-2802
CAMK1G	0.903458	0.932384	0.121587	0.377	0.619679	-835
CAMK2A	0.947534	0.964264	-0.065961	0.276	0.528303	-975
CAMK2B	0.3143	0.417964	1.01108	0.183	0.43796	-1653
CAMK2G	0.700554	0.777931	-0.385625	0.086	0.307843	-3056
CAMK2N1	0	0	-9.01301	0	0	-4093
CAMK4	0.913482	0.939655	0.10891	0.374	0.617426	-889
CAMKK2	1.3e-05	4.7e-05	-4.58502	0.571	0.756595	1164
CAMKMT	0.094729	0.153867	-1.68619	0.384	0.625106	-1430
CAMKV	0.221225	0.313171	1.23059	0.26	0.514936	-1070
CAMLG	0.10569	0.168776	-1.63193	0.902	0.953297	211
CAMP	2e-06	7e-06	-5.08134	0.489	0.702495	1237
CAMSAP1	0.000148	0.000461	-3.93853	0.213	0.46893	-1686
CAMSAP2	0.174836	0.257498	1.36607	0	0	-5200
CAMTA1	2e-06	9e-06	-5.02063	0.33	0.575877	-1216
CAMTA2	0	0	-6.29833	0.26	0.514936	-1444
CAND1	1.2e-05	4.6e-05	4.59045	0.067	0.273846	-3326
CAND2	1e-05	3.7e-05	-4.6509	0.558	0.747687	-1004
CANT1	0	0	9.8719	0	0	-3340
CANX	5e-05	0.000168	4.23215	0.06	0.257788	-3621
CAP1	0.393504	0.501279	-0.856804	0.123	0.364023	-2484
CAP2	0.13626	0.209517	-1.50137	0.676	0.824611	-344
CAPG	0.058167	0.101492	-1.91536	0.973	0.986488	-45
CAPN1	6.2e-05	0.000209	4.17187	0.017	0.131084	-3104
CAPN10	0.173993	0.256467	1.36877	0.151	0.402249	-1742
CAPN11	0.80297	0.860045	0.250137	0.242	0.497975	-2202
CAPN2	0.817936	0.871374	-0.230778	0.12	0.359139	-496
CAPN3	0	0	-8.60835	0.493	0.704439	-686
CAPN5	0.000408	0.001176	3.652	0.014	0.117201	-3496
CAPN6	0.514839	0.615239	0.653537	0.388	0.628102	1316
CAPN7	0.199392	0.287403	-1.29143	0.091	0.316589	-1738
CAPN9	0.004565	0.010552	-2.89853	0.7	0.839879	-824
CAPNS1	0.003496	0.008302	-2.98804	0.018	0.134725	-3486
CAPRIN1	0	1e-06	5.63201	0.451	0.674478	-1199
CAPRIN2	2e-06	9e-06	-5.02028	0.017	0.131084	-3797
CAPZA1	2.4e-05	8.7e-05	4.41814	0.264	0.518506	-1862
CAPZA2	0.026737	0.051234	-2.24692	0.024	0.158735	-2831
CAPZB	0.009185	0.019812	2.65426	0.071	0.281814	-3129
CARD10	0.417296	0.524587	0.814335	0.345	0.590276	-1003
CARD14	0.017746	0.035579	2.40883	0.1	0.33	-1891
CARD8	0	0	-8.90544	0.443	0.669964	-1020
CARD9	0.001815	0.004574	-3.20058	0.889	0.946597	-232
CARHSP1	0	2e-06	5.38743	0.057	0.252622	-2539
CARKD	0.006791	0.015102	-2.7616	0.044	0.220299	-2880
CARM1	0.000463	0.001319	3.61536	0.08	0.298407	-2664
CARS	0.000162	0.0005	3.91406	0.909	0.956492	221
CARS2	0.007668	0.016843	-2.71878	0.211	0.466828	-2677
CARTPT	0.74348	0.81439	-0.328113	0.428	0.659805	-1546
CASC1	0.072949	0.123111	-1.81133	0.957	0.978275	83
CASC3	9.3e-05	0.000301	-4.06554	0.124	0.365771	-2654
CASC5	0.756746	0.82466	0.310566	0.87	0.936088	214
CASD1	0.01027	0.021915	2.61377	0.156	0.408093	-2380
CASK	0	0	8.12999	0.596	0.774459	554
CASKIN2	0	0	-14.2688	0.452	0.675085	457
CASP1	0	0	-7.5965	0	0	-4567
CASP10	0.539602	0.637897	0.61543	0.189	0.445416	-1530
CASP2	0.134187	0.206888	1.50945	0.247	0.502232	-2228
CASP3	0	0	7.18193	0.747	0.868364	-461
CASP4	0.083547	0.138367	-1.74708	0.14	0.388589	-2676
CASP5	0.700253	0.777735	-0.386033	0.971	0.985658	-78
CASP6	0	0	6.0785	0.487	0.700588	930
CASP7	0.006857	0.015236	-2.75819	0.28	0.531244	-2093
CASP8	9.3e-05	0.000301	4.06505	0.359	0.602605	-1382
CASP8AP2	0.41563	0.523019	0.817261	0.436	0.665006	-911
CASP9	0.961323	0.973465	0.048609	0.714	0.849182	245
CASQ1	0.419029	0.526555	-0.811299	0.869	0.935495	-235
CASQ2	0	0	-7.53244	0.432	0.662866	1150
CASR	0.694203	0.773304	0.394241	0.343	0.588787	-1087
CASS4	0.000225	0.00068	-3.82123	0.231	0.488109	2469
CAST	0.127628	0.198316	1.53567	0.617	0.786708	954
CASZ1	0	0	-8.36911	0.006	0.068532	-2913
CAT	0	0	-17.5949	0	0	-3357
CATR1	0.039039	0.071488	-2.08994	0.997	0.998677	-6
CATSPERB	0.000713	0.00196	3.48763	0.981	0.991144	44
CATSPERG	0.573954	0.669007	0.564004	0.394	0.631764	-1108
CAV1	0	0	-18.7725	0	0	-4399
CAV2	0	0	-11.9362	0	0	-3891
CAV3	0.012856	0.026766	-2.53102	0.752	0.871826	-459
CBFA2T2	0.026497	0.050812	2.25058	0.326	0.57225	-1498
CBFA2T3	0	0	-13.0187	0	0	-2714
CBFB	0	0	6.04078	0.358	0.602058	-1823
CBL	0.491454	0.59336	-0.690419	0.207	0.462643	-1839
CBLB	0.010493	0.022325	2.60595	0.461	0.682173	1116
CBLC	0	0	6.94675	0	0	-3607
CBLL1	0.104397	0.167097	1.63809	0.799	0.897852	-384
CBLN1	0.266219	0.364688	1.11776	0.183	0.43796	-1931
CBR1	0.095575	0.155	1.68182	0.084	0.305137	-1720
CBR3	0.001909	0.004783	3.18451	0.241	0.496981	-1989
CBR4	0.035211	0.06531	-2.13352	0.422	0.655158	-1200
CBS	0.000672	0.001856	3.50545	0.455	0.67714	958
CBX1	0	0	6.77019	0.078	0.294994	-2335
CBX2	0.897012	0.928463	0.129751	0.046	0.226238	-2613
CBX3	0	0	10.4488	0.336	0.582689	-1153
CBX4	0	0	5.80175	0.791	0.894407	450
CBX5	0.042805	0.07753	2.05051	0.733	0.860406	-502
CBX6	0	1e-06	-5.70876	0.358	0.602058	-1098
CBX7	0	0	-13.445	0	0	-2657
CBX8	0.000122	0.000387	3.99035	0.011	0.100495	-3228
CBY1	0.097592	0.157739	1.67154	0.042	0.215373	-1228
CC2D1A	0.049976	0.088856	1.98303	0.251	0.506332	-1424
CC2D2B	0.699844	0.777418	-0.386587	0.197	0.452669	-1797
CCBL1	0.002784	0.006779	-3.06298	0.688	0.83259	-1019
CCBL2	0.481029	0.58403	0.707168	0.303	0.553876	-2220
CCBP2	0.935619	0.955585	-0.080971	0.765	0.87956	-384
CCDC101	9.5e-05	0.000307	-4.05905	0.211	0.466828	-1690
CCDC102B	0	0	-9.5592	0.777	0.887159	313
CCDC106	0.08066	0.134329	1.76389	0.823	0.910264	-427
CCDC109B	0.001588	0.004077	3.24256	0.193	0.449507	-2516
CCDC121	0.345786	0.451482	-0.947054	0.05	0.236338	2154
CCDC130	5.2e-05	0.000176	-4.21997	0.451	0.674478	-1226
CCDC132	0.369607	0.477204	0.901082	0.515	0.718954	-881
CCDC134	0.773319	0.837539	0.288781	0.414	0.648616	-1009
CCDC144A	0.390778	0.498619	-0.861769	0.265	0.519329	-1513
CCDC15	0.131427	0.203238	1.52036	0.069	0.278112	-3076
CCDC170	0.001528	0.003936	-3.25465	0.493	0.704439	1173
CCDC19	0.338902	0.444256	-0.960717	0.516	0.719546	1199
CCDC22	0.483923	0.586362	-0.702498	0.007	0.074892	-3478
CCDC25	1e-06	3e-06	-5.32079	0.127	0.369909	-2525
CCDC28A	1e-06	4e-06	-5.25371	0.019	0.139211	-3050
CCDC28B	0.031342	0.058965	2.18196	0.154	0.405832	-1941
CCDC30	0.132514	0.20467	-1.51604	0.247	0.502232	-1414
CCDC33	0.559863	0.656105	-0.58491	0.379	0.621823	-1156
CCDC40	0.059342	0.103225	1.90633	0.631	0.795396	-591
CCDC41	0.00026	0.000777	3.78097	0.163	0.41554	-2729
CCDC47	0.002949	0.007141	3.04418	0.052	0.241143	-2459
CCDC48	0	0	-8.16897	0.937	0.968677	91
CCDC51	0.005298	0.012062	2.84771	0.984	0.992811	-36
CCDC53	0.001805	0.004552	-3.20228	0	0	-5083
CCDC56	0	0	6.7465	0.001	0.018339	-3943
CCDC57	0.421655	0.528845	0.806713	0.591	0.770604	-818
CCDC59	0.913994	0.939998	-0.108263	0.332	0.578399	-1551
CCDC6	2e-06	8e-06	5.0457	0.573	0.757559	806
CCDC64	0.041471	0.075436	2.06413	0.254	0.509344	-2363
CCDC68	0	0	-10.0494	0.016	0.126975	-1842
CCDC69	0	0	-10.6481	0.001	0.018339	-2687
CCDC70	0.45383	0.558337	-0.751839	0.399	0.635949	-942
CCDC71	0.095607	0.155011	1.68166	0.905	0.954532	-154
CCDC81	0.046608	0.083633	-2.01362	0.249	0.504576	2715
CCDC82	0.980725	0.986559	-0.024217	0.786	0.891898	-342
CCDC85B	0.118939	0.186717	1.57209	0.455	0.67714	-631
CCDC85C	0.685124	0.765031	0.406608	0.553	0.745218	811
CCDC86	0	0	7.17837	0.131	0.375611	-1352
CCDC87	0.305609	0.408623	1.0295	0.431	0.662388	-974
CCDC88A	0.001042	0.002763	-3.37304	0.281	0.532172	-1926
CCDC88C	0.108729	0.172859	1.61769	0.078	0.294994	-2415
CCDC9	0.922173	0.946464	-0.097932	0.43	0.661177	-1351
CCDC90A	0.043353	0.078354	2.04503	0.097	0.325773	-2744
CCDC90B	0.004531	0.010474	2.9011	0.181	0.435927	-2041
CCDC91	0.862965	0.903519	-0.173025	0.02	0.143347	-2993
CCDC92	0	0	-7.09476	0.003	0.042017	-3512
CCDC93	0.214604	0.305735	1.24856	0.326	0.57225	-1447
CCDC94	0.000426	0.001225	-3.63898	0.086	0.307843	-1972
CCDC99	0	0	7.29652	0.876	0.939473	-129
CCHCR1	0	1e-06	5.70132	0.253	0.508398	-1314
CCIN	0.773709	0.837816	-0.288269	0.436	0.665006	-901
CCK	0.109914	0.174542	-1.61223	0.709	0.84589	824
CCKAR	0.530243	0.629378	0.629724	0.3	0.550323	-1040
CCKBR	0.419282	0.526807	0.810858	0.164	0.417154	-1512
CCL1	0.899651	0.930062	0.126408	0.153	0.404646	-2223
CCL11	0.427237	0.534098	0.797022	0.381	0.622898	-1255
CCL13	0.733318	0.805516	0.341622	0.348	0.593056	-832
CCL16	0.02757	0.052636	-2.23449	0.436	0.665006	-912
CCL17	0.561696	0.657907	-0.582176	0.359	0.602605	-1692
CCL18	0.001811	0.004565	-3.20122	0.79	0.893519	346
CCL19	1.5e-05	5.4e-05	4.54679	0.512	0.716685	956
CCL2	0.045601	0.081968	-2.02313	0.976	0.988487	-27
CCL20	0.175993	0.258805	1.36238	0.688	0.83259	-301
CCL21	0.020186	0.039896	-2.35877	0.97	0.985523	65
CCL22	0.192282	0.27877	1.31229	0.297	0.547147	-1873
CCL23	0	0	-8.83254	0.027	0.171068	1801
CCL24	0.679542	0.760268	0.414242	0.954	0.976965	80
CCL25	0.7464	0.816516	-0.324242	0.197	0.452669	-1312
CCL27	0.65163	0.736817	-0.452796	0.43	0.661177	-920
CCL4	0.000416	0.001196	-3.64651	0.824	0.910806	317
CCL5	0.013601	0.028156	-2.50996	0.803	0.89976	287
CCL7	0.00022	0.000664	3.82809	0.182	0.436989	-2449
CCL8	0.022324	0.043654	2.31913	0.676	0.824611	522
CCNA1	0.752671	0.821436	0.315946	0.202	0.458016	2310
CCNA2	0	0	8.94675	0.6	0.776752	335
CCNB1	0	0	11.1681	0.911	0.957308	56
CCNB1IP1	0.339903	0.445289	-0.958718	0.001	0.018339	-4941
CCNB2	0	0	10.6202	0	0	-2534
CCNC	0.000145	0.000453	3.94378	0.185	0.440891	-2144
CCND1	0.106634	0.170088	-1.62747	0.544	0.738982	-620
CCND2	0.012626	0.026341	-2.53773	0.086	0.307843	-2956
CCND3	0	0	-7.97122	0.002	0.031228	-3265
CCNE1	0	0	8.07761	0	0	-3310
CCNE2	0	0	7.17213	0	0	-3587
CCNF	0	0	6.18552	0.037	0.200676	-2630
CCNG1	0.032679	0.061166	-2.16467	0.015	0.122618	-4370
CCNG2	1.3e-05	4.9e-05	4.57553	0.277	0.528438	-1821
CCNH	0.173535	0.255914	-1.37024	0.015	0.122618	-4101
CCNI	0.184713	0.269255	-1.33516	0.07	0.279799	-3759
CCNJ	0.005328	0.012124	2.84577	0.86	0.93158	340
CCNJL	1.6e-05	5.8e-05	4.52839	0.182	0.436989	-1753
CCNK	0.037289	0.068686	2.10938	0.545	0.739698	-781
CCNL1	1.1e-05	4.3e-05	-4.60822	0.169	0.42299	2309
CCNL2	0.013197	0.027399	2.52125	0.081	0.300346	-2182
CCNO	0	1e-06	5.61203	0.125	0.367076	-2087
CCNT1	0.640369	0.72691	0.468541	0.083	0.30371	-2436
CCNT2	0.723269	0.797349	-0.355044	0.15	0.401208	-1396
CCP110	0.107245	0.170911	-1.62461	0.603	0.778862	-823
CCPG1	0.007491	0.016512	2.72706	0.029	0.177708	-3845
CCR1	0.000892	0.002404	-3.42025	0.926	0.962397	-109
CCR10	0.583512	0.677433	0.549964	0.143	0.392646	-2047
CCR2	0.655078	0.739713	-0.447997	0.173	0.42778	-1459
CCR3	0.708577	0.785097	-0.374784	0.072	0.283713	-2518
CCR4	0.976281	0.983199	-0.029802	0.425	0.658182	-911
CCR5	0.458214	0.562445	-0.744538	0.554	0.745843	-653
CCR6	0.747465	0.817284	0.322831	0.9	0.952229	101
CCR7	0.037811	0.069493	2.1035	0.018	0.134725	-2501
CCR8	0.36629	0.473801	-0.907368	0.611	0.783451	-563
CCR9	0.873523	0.911748	0.159575	0.406	0.64244	-745
CCRL1	0	0	-12.3907	0.022	0.15135	1451
CCRL2	0	0	-8.88675	0.144	0.393835	1093
CCRN4L	0.929801	0.951717	0.088307	0.113	0.350345	-1570
CCS	0.067949	0.115845	1.84436	0.095	0.323398	-2029
CCT2	0	0	6.19693	0.105	0.337159	-2444
CCT3	0	0	10.7029	0	0	-2659
CCT4	0	0	5.8491	0.077	0.293341	-2298
CCT5	0	0	9.80197	0	0	-4013
CCT6A	0	0	8.71066	0.174	0.428727	-1722
CCT6B	0.006269	0.014067	2.78953	0.18	0.434522	-2571
CCT7	1.7e-05	6.4e-05	4.50252	0.06	0.257788	-3060
CCT8	0.000228	0.000686	3.81846	0.094	0.321218	-3051
CCT8L2	0.06774	0.115552	-1.84579	0.531	0.730366	1238
CCZ1	0.810625	0.865723	0.240224	0.79	0.893519	-448
CCZ1B	0.098905	0.159532	1.66494	0.08	0.298407	-3055
CD101	0	0	-7.13964	0.003	0.042017	4394
CD14	0.025693	0.049436	-2.263	0.898	0.951401	263
CD151	0.139994	0.214414	-1.48707	0.082	0.301995	-2830
CD160	0.009328	0.020079	-2.64868	0.233	0.489852	2269
CD163	9e-05	0.000292	-4.07407	0.422	0.655158	-1425
CD164	0.058742	0.10231	1.91092	0.233	0.489852	-1308
CD177	0.725368	0.7991	-0.352235	0.445	0.670798	-1348
CD180	0.003046	0.007353	3.0335	0.086	0.307843	-3010
CD19	2e-06	7e-06	5.07473	0.003	0.042017	-4379
CD1A	0.449568	0.55473	0.758976	0.066	0.27234	-2575
CD1B	0.325572	0.429982	-0.987696	0.638	0.80091	-532
CD1C	4e-06	1.7e-05	-4.85222	0.858	0.930219	200
CD1D	0.054788	0.096228	-1.94223	0.641	0.803144	-573
CD1E	0.373157	0.480993	-0.894394	0.263	0.517517	2261
CD2	0.798472	0.856915	-0.255974	0.12	0.359139	1429
CD200	0.004306	0.010006	-2.91828	0.811	0.903543	311
CD207	0.120793	0.18927	1.56414	0.703	0.842186	-532
CD209	0.701164	0.77848	0.3848	0.151	0.402249	-2929
CD22	0.258013	0.355393	-1.13727	0.146	0.395671	-2201
CD226	0.487184	0.589571	0.697255	0.74	0.863759	-406
CD24	0	0	8.35482	0.309	0.559447	1221
CD244	0.228527	0.321422	-1.21123	0.496	0.705903	1235
CD247	0.000134	0.000421	-3.9653	0.784	0.891408	-449
CD248	0.179603	0.263125	-1.35099	0.216	0.471468	-1607
CD27	0.001108	0.002925	3.35427	0.653	0.810869	-584
CD28	0.029775	0.056305	2.20307	0.114	0.351875	1241
CD2AP	0	0	6.79524	0.146	0.395671	-2377
CD2BP2	0.370388	0.478114	0.899607	0.002	0.031228	-2841
CD300A	0.089443	0.146537	-1.7142	0.127	0.369909	-2319
CD300C	0.030627	0.057759	-2.19147	0.121	0.361267	2974
CD320	0.02598	0.049928	2.25853	0.476	0.694185	-915
CD33	0.000203	0.000617	-3.85088	0.641	0.803144	636
CD34	0	0	-15.3327	0.613	0.784648	367
CD36	0	0	-20.5982	0	0	-4998
CD37	0	1e-06	-5.69995	0.55	0.74374	622
CD38	1.5e-05	5.6e-05	4.54023	0.959	0.97888	-54
CD3D	0.2341	0.328091	1.19675	0.779	0.888793	231
CD3E	0.453713	0.558247	-0.752035	0.699	0.839485	701
CD3EAP	0	0	6.5468	0.435	0.664859	-1030
CD3G	0.075803	0.127257	1.79331	0.164	0.417154	-2643
CD4	0	0	-6.08648	0.618	0.787261	753
CD40	0.32934	0.434041	-0.979998	0.77	0.882308	247
CD40LG	0.05474	0.096156	-1.94262	0.882	0.942755	214
CD44	0.014088	0.029056	-2.49676	0.175	0.429752	-1947
CD46	0	1e-06	5.49151	0.429	0.66037	-1402
CD47	0.839657	0.887258	0.202835	0.99	0.995332	-34
CD48	0.226439	0.319182	-1.21672	0.645	0.805493	403
CD5	0.249254	0.345343	1.15858	0.858	0.930219	-369
CD52	0	0	-9.80774	0.212	0.467881	803
CD53	0.000378	0.001094	-3.67412	0.336	0.582689	-1530
CD55	1.6e-05	5.8e-05	-4.52776	0.006	0.068532	-3540
CD58	0.001434	0.003715	-3.27443	0.067	0.273846	-2754
CD59	0	0	-5.9815	0	0	-5520
CD5L	0.003326	0.007956	-3.00454	0.833	0.916058	-326
CD6	0.669766	0.751549	0.427672	0.183	0.43796	-1215
CD63	0.828426	0.879254	0.217261	0.051	0.238808	-2388
CD68	0	0	-6.57629	0.44	0.667687	-902
CD69	0	1e-06	-5.67855	0.864	0.933165	-243
CD7	0.030408	0.057396	2.19443	0.3	0.550323	-900
CD70	0.00721	0.01594	2.74056	0.065	0.270174	-3385
CD72	0.000635	0.001764	3.52226	0.035	0.194553	-3761
CD74	3.3e-05	0.000114	-4.34304	0.959	0.97888	-73
CD79A	6e-06	2.2e-05	4.7872	0	0	-5427
CD79B	0.06818	0.11616	1.8428	0.012	0.106292	-4181
CD80	0.172755	0.255163	1.37275	0.543	0.738265	-783
CD81	0	0	-8.49689	0.044	0.220299	-2125
CD82	3.6e-05	0.000125	-4.31545	0.865	0.9336	-266
CD83	0	0	-8.38683	0.031	0.184101	1915
CD84	0.395583	0.503261	-0.853033	0.269	0.522339	-1507
CD86	0.148907	0.225715	-1.45408	0.575	0.75908	-390
CD8A	0.689347	0.768899	-0.400847	0.981	0.991144	49
CD8B	0.851013	0.895175	0.188289	0.163	0.41554	2479
CD93	0	0	-19.7286	0.334	0.580105	-727
CD96	0.096788	0.156621	-1.67562	0.437	0.665396	-1194
CD97	0	0	-13.4301	0	0	-2416
CD99	0.125657	0.19576	-1.54375	0.036	0.197566	-3077
CDA	0.000356	0.001037	3.69103	0	0	-5174
CDADC1	0.001669	0.004251	-3.227	0.73	0.8589	499
CDC123	6e-06	2.4e-05	4.76839	0.216	0.471468	-1922
CDC14A	5.6e-05	0.000189	-4.19997	0.711	0.847145	-769
CDC14B	0.056656	0.099105	-1.92721	0.805	0.901032	-386
CDC16	0.067437	0.11516	-1.84786	0.311	0.560795	-1868
CDC20	0	0	11.1236	0.245	0.500443	601
CDC23	0.949858	0.96581	0.063036	0.079	0.29698	-2423
CDC25A	1.1e-05	4.3e-05	4.61387	0.034	0.192677	-2450
CDC25B	0.638091	0.724781	-0.47174	0.283	0.533697	-1577
CDC25C	9e-06	3.6e-05	4.65751	0.029	0.177708	-3029
CDC27	0.000343	0.001002	3.7017	0.215	0.47027	-1941
CDC34	2e-06	1e-05	5.00587	0.496	0.705903	-1289
CDC37	0.285548	0.38651	-1.07341	0.126	0.368541	-1690
CDC37L1	0.027471	0.052495	-2.23595	0.034	0.192677	-4110
CDC40	0.175039	0.257707	-1.36542	0.695	0.837173	-543
CDC42	0.642016	0.728581	0.466231	0.818	0.908106	-327
CDC42BPA	0.125788	0.195847	1.54321	0.262	0.516769	-719
CDC42BPB	0.006183	0.013896	-2.79436	0.766	0.879982	-659
CDC42EP1	0.052708	0.093083	1.95948	0.052	0.241143	-1538
CDC42EP2	0	0	-6.63018	0.439	0.667222	1134
CDC42EP3	0.329352	0.434041	0.979974	0.056	0.250498	-2990
CDC42EP4	0.000803	0.002188	-3.45208	0.249	0.504576	-1742
CDC42SE1	0.01566	0.03193	2.45672	0.079	0.29698	-1978
CDC45	0	0	7.8244	0.017	0.131084	-2417
CDC5L	2e-06	9e-06	5.03389	0.549	0.743111	712
CDC6	0	0	7.78591	0.281	0.532172	-685
CDC7	0	0	6.89785	0.4	0.637056	834
CDC73	0	0	6.99448	0.743	0.865242	401
CDCA3	0	0	6.01929	0.005	0.060188	-3495
CDCA4	0	0	7.48215	0.771	0.882807	239
CDCA8	0	0	8.65751	0.622	0.789381	-373
CDCP1	0	0	7.03097	0.631	0.795396	516
CDH1	0	0	9.78825	0.394	0.631764	-1113
CDH10	0.622099	0.7114	0.49434	0.303	0.553876	1572
CDH11	0.254946	0.351943	1.14468	0.689	0.833075	-768
CDH12	0.927657	0.950391	0.091011	0.68	0.828036	-389
CDH13	0	0	-10.135	0.014	0.117201	-1895
CDH15	0.036089	0.066761	2.12317	0.924	0.961357	136
CDH16	0.557927	0.654349	0.587802	0.59	0.769702	-912
CDH17	0.005698	0.012876	2.82265	0.207	0.462643	-2247
CDH18	0.261909	0.359848	1.12796	0.37	0.61382	-896
CDH19	0	0	-12.6758	0.002	0.031228	1862
CDH2	0.000774	0.002116	3.46296	0.154	0.405832	-2444
CDH20	0.86654	0.905945	-0.168467	0.385	0.625675	-1385
CDH22	0.283256	0.383947	1.07856	0.914	0.958126	133
CDH3	0	0	10.7895	0.008	0.082283	-1689
CDH4	0.593026	0.68617	-0.536096	0.184	0.439429	-1616
CDH5	0	0	-21.5914	0	0	-2423
CDH6	0.000452	0.001291	-3.62208	0.606	0.780721	-976
CDH7	0.589805	0.68347	0.54078	0.481	0.697573	-926
CDH8	0.046177	0.082956	2.01767	0.275	0.527438	-1480
CDH9	0.502901	0.604142	-0.672251	0.783	0.891081	-414
CDHR1	0.672506	0.754014	-0.4239	0.085	0.306987	-2099
CDHR2	0.383491	0.491628	0.875148	0.118	0.356824	3101
CDHR5	0.668212	0.75021	0.429814	0.713	0.848638	-467
CDIPT	0.119476	0.187465	-1.56978	0.009	0.088354	-4378
CDK1	0	0	10.4186	0	0	2081
CDK10	0.149073	0.22594	-1.45348	0.099	0.328346	-1896
CDK12	3.8e-05	0.000132	4.30139	0.154	0.405832	-2248
CDK13	0.494581	0.596271	0.685434	0.171	0.425188	-2091
CDK14	0.000204	0.00062	-3.84962	0.224	0.480873	-1751
CDK16	4e-06	1.6e-05	4.87605	0.025	0.163192	-3317
CDK17	8e-05	0.000262	-4.10559	0.078	0.294994	-2878
CDK18	0.688844	0.768406	0.401533	0.674	0.823134	254
CDK19	0.030074	0.056844	-2.19897	0.091	0.316589	-2480
CDK2	0.000908	0.002443	3.41479	0.159	0.410616	2540
CDK20	0.118025	0.185506	-1.57604	0.462	0.682764	-1189
CDK2AP1	1e-06	2e-06	5.35425	0.029	0.177708	-3559
CDK2AP2	0.025341	0.048827	2.26856	0.022	0.15135	-2793
CDK4	0	0	7.64564	0	0	-3451
CDK5	0	0	6.88894	0.809	0.903004	-201
CDK5R1	5e-06	1.9e-05	4.82623	0.028	0.174054	-3037
CDK5R2	0.740706	0.811991	0.331795	0.017	0.131084	-3574
CDK5RAP1	4.4e-05	0.000152	4.26199	0.18	0.434522	-1869
CDK5RAP2	0.409155	0.51649	0.828699	0.683	0.83088	546
CDK5RAP3	1e-06	3e-06	5.34947	0.183	0.43796	-1940
CDK6	0.571831	0.666968	-0.567138	0.367	0.610788	-1079
CDK7	0	0	6.24419	0.089	0.313644	-2504
CDK8	0.025903	0.049803	2.25972	0.759	0.875478	-418
CDK9	0.014908	0.030571	-2.4754	0.41	0.645665	-1003
CDKAL1	0.802614	0.859738	-0.250599	0.695	0.837173	-824
CDKL1	0.418159	0.525567	-0.812822	0.581	0.763215	709
CDKL2	0.400119	0.507072	-0.844843	0.086	0.307843	-2191
CDKL3	0.670949	0.752607	-0.426042	0.249	0.504576	1863
CDKL5	0.137086	0.210657	-1.49818	0.413	0.647373	-958
CDKN1A	0.00078	0.00213	-3.46072	0.666	0.819204	-631
CDKN1B	0.025056	0.048348	-2.27309	0.675	0.823873	-747
CDKN1C	0	0	-8.8705	0	0	-3280
CDKN2A	2e-06	1e-05	5.00703	0.743	0.865242	-588
CDKN2AIP	0.070057	0.118904	-1.8302	0.114	0.351875	-2270
CDKN2B	0.807151	0.863193	0.24472	0.24	0.496063	-1314
CDKN2C	0.00139	0.003607	3.28422	0.681	0.829012	626
CDKN2D	0.199224	0.28726	-1.29191	0.86	0.93158	-328
CDKN3	0	0	10.0208	0.205	0.461471	-798
CDO1	0	0	-14.2813	0	0	-5019
CDON	0.032983	0.061653	-2.16081	0.58	0.762542	-656
CDR1	0.630323	0.71831	-0.482686	0.749	0.8698	471
CDR2	0.00258	0.006332	3.08778	0.937	0.968677	-199
CDR2L	0.049105	0.087537	1.99076	0.322	0.568902	-1291
CDRT1	0.015778	0.032128	2.45388	0.456	0.678144	-1268
CDS1	0.123578	0.192934	1.55239	0.35	0.595005	863
CDS2	0.253801	0.350634	-1.14745	0.914	0.958126	239
CDSN	0.505307	0.606165	0.66846	0.044	0.220299	-2619
CDT1	0	0	8.48844	0.735	0.861299	-296
CDV3	0.000286	0.000847	3.75376	0.875	0.939125	304
CDX1	0.004297	0.009988	2.91904	0.264	0.518506	-1339
CDX2	0.356198	0.462662	0.926717	0.458	0.68031	-655
CDX4	0.471233	0.574715	-0.723089	0.455	0.67714	-947
CDY1	0.516942	0.617064	-0.650265	0.365	0.608999	-1124
CDYL	0.00073	0.002005	3.48049	0.654	0.810983	717
CEACAM1	0	0	8.04113	0.002	0.031228	-3800
CEACAM21	0.00914	0.019727	-2.656	0.196	0.452366	2170
CEACAM3	0.112235	0.177753	1.60166	0.542	0.738029	-654
CEACAM4	0.258847	0.356424	1.13527	0.29	0.540944	-1105
CEACAM5	0	0	7.89464	0.027	0.171068	-2965
CEACAM6	0.015126	0.030955	2.46991	0.645	0.805493	-841
CEACAM7	0.001335	0.003473	3.29679	0.081	0.300346	-2515
CEACAM8	0.970772	0.97966	-0.036727	0.052	0.241143	3035
CEBPA	0	0	-6.61613	0.646	0.805937	-413
CEBPB	0.002747	0.006696	-3.06731	0.745	0.866845	-678
CEBPD	0	0	-8.34678	0.716	0.849864	-416
CEBPE	0.134697	0.207521	1.50746	0.33	0.575877	-990
CEBPG	0.001182	0.003106	3.33435	0.067	0.273846	-3645
CEBPZ	0.311708	0.415267	1.01654	0.515	0.718954	1429
CECR1	0	0	-7.0183	0.584	0.765387	-650
CECR5	0.000193	0.000591	3.86429	0.261	0.515773	-1797
CEL	0.271859	0.37091	1.1046	0.043	0.218263	-2272
CELA2B	0.112077	0.177526	-1.60238	0.567	0.754251	-817
CELA3A	0.272835	0.372027	1.10234	0.216	0.471468	-2001
CELA3B	0.918655	0.943706	0.102374	0.488	0.701542	-1064
CELF1	0.341087	0.446418	-0.956361	0.993	0.996746	21
CELF2	0	0	-9.1134	0.464	0.685072	550
CELF3	0.568092	0.663333	0.57267	0.795	0.896095	-246
CELP	0.799251	0.857236	0.254962	0.156	0.408093	-1524
CELSR1	0.393341	0.501122	0.857101	0.299	0.549375	-1644
CELSR2	0.103478	0.165817	1.6425	0.035	0.194553	-2170
CELSR3	0	0	6.07797	0	0	-4902
CEMP1	0.857346	0.899339	-0.180197	0.428	0.659805	-940
CEND1	0.606205	0.697434	-0.517056	0.941	0.970566	-115
CENPA	3e-06	1.2e-05	4.94292	0.14	0.388589	-2148
CENPB	0.255134	0.352028	-1.14422	0.036	0.197566	-2245
CENPC1	0.254494	0.351437	-1.14577	0.207	0.462643	-1935
CENPE	0	0	7.03201	0.016	0.126975	-2815
CENPF	0	0	8.28285	0.004	0.051469	1728
CENPI	0	0	5.83012	0.015	0.122618	-2653
CENPJ	0.141518	0.216325	1.48131	0.404	0.640653	-1180
CENPM	0	0	7.81093	0.841	0.92105	-184
CENPN	0	1e-06	5.70071	0.034	0.192677	-2013
CENPO	0.05393	0.095	1.94928	0.576	0.759598	-576
CENPQ	0.000191	0.000584	3.86796	0.845	0.923812	-326
CENPT	0.943553	0.961229	0.070975	0.481	0.697573	-1304
CEP104	0.007825	0.017125	-2.71158	0.486	0.700196	-1471
CEP112	0.00016	0.000495	-3.91713	0.554	0.745843	-987
CEP135	0.73298	0.805358	0.342072	0.708	0.845261	-664
CEP152	0.023941	0.046488	2.29133	0.416	0.649877	-922
CEP164	0.115441	0.182094	-1.58735	0.667	0.819708	-584
CEP170	0.841773	0.888818	-0.200121	0.461	0.682173	884
CEP192	0.887605	0.92211	0.141679	0.093	0.319723	-3016
CEP250	0.001526	0.003932	3.25508	0.194	0.450076	-1534
CEP290	0.847378	0.892291	-0.19294	0.381	0.622898	-870
CEP350	0.008817	0.019102	2.66894	0.942	0.971037	-83
CEP41	0.455221	0.559442	-0.749519	0.134	0.379601	-2164
CEP55	0	0	11.5234	0.724	0.85522	182
CEP57	0.019312	0.038333	2.37604	0.092	0.318385	-3004
CEP63	0.008829	0.019125	-2.66845	0.086	0.307843	-3080
CEP68	0	0	-5.85645	0.038	0.203627	-2812
CEP70	0.177591	0.260727	1.35732	0.129	0.372438	-1949
CEP72	0.000881	0.002377	3.42399	0.812	0.904094	340
CEP76	4.2e-05	0.000143	4.27782	0.202	0.458016	-1842
CEP85	0.000985	0.002626	3.3902	0.433	0.663424	-1305
CEP97	0.375942	0.483835	0.889174	0.249	0.504576	-1663
CEPT1	0.440396	0.546664	-0.774466	0.011	0.100495	-2095
CER1	0.832006	0.881707	0.212658	0.227	0.484238	-1743
CERK	0.134897	0.207778	-1.50667	0	0	-4645
CERS2	0.493356	0.595025	-0.687384	0.004	0.051469	-4853
CERS4	0.217135	0.308673	-1.24164	0.032	0.187722	-2128
CERS6	0	0	7.895	0.02	0.143347	2301
CES1P1	0.970809	0.97966	0.036681	0.459	0.681148	-947
CES2	4.9e-05	0.000166	-4.23576	0.023	0.155241	-2681
CES3	0.055419	0.097199	1.93711	0.236	0.492928	2012
CETN1	0.32471	0.428934	0.989465	0.983	0.992283	-16
CETN2	0.088239	0.144906	1.72076	0.598	0.775527	-1082
CETN3	0.120541	0.188924	1.56522	0.003	0.042017	-4045
CETP	1.1e-05	4e-05	-4.62795	0.268	0.521855	-1711
CFB	0	0	6.23363	0.012	0.106292	-3315
CFD	0	0	-14.9268	0.002	0.031228	-1727
CFDP1	0.15392	0.232021	-1.43619	0.603	0.778862	769
CFH	0.001686	0.004285	-3.22379	0.242	0.497975	-2018
CFHR2	0.00587	0.013248	2.81236	0.561	0.749698	659
[truncated: 10,508 more rows]

## Sheet: gastric
GENE SYMBOL	P-DE	FDR-DE	T-TEST STAT DE	P-DC	FDR-DC	LOSS OF CONNECTIONS
5S_rRNA	0.000418	0.001613	-3.71383	0.562	0.916654	-2201
7SK	0	0	-6.46642	0.991	0.999138	-39
A1BG	0.010859	0.025204	-2.6203	0.928	0.988301	143
A1CF	0.624493	0.703532	0.491765	0.057	0.360078	-2860
A2LD1	0.065346	0.111548	-1.87361	0.521	0.899436	1522
A2M	0.26689	0.354136	1.11958	0.906	0.985189	343
A2ML1	2.2e-05	0.000131	-4.5677	0.412	0.843356	-2120
A4GALT	0.084946	0.139141	-1.74857	0.99	0.999007	-37
A4GNT	0.003385	0.009503	-3.03879	0.457	0.869967	-1522
AAAS	0.605955	0.686532	-0.518302	0.7	0.949284	622
AACS	0.008001	0.019523	-2.73379	0.001	0.023546	-5105
AACSP1	0.8058	0.853921	-0.246823	0.24	0.710033	-3458
AADAC	0	0	-7.28703	0	0	-7312
AADACL2	0.152169	0.223603	-1.4484	0.662	0.942541	-1325
AADAT	0.004886	0.012901	-2.9111	0.978	0.997238	57
AAGAB	0.024263	0.049235	2.30514	0.768	0.962836	-642
AAK1	0.012643	0.028588	-2.56258	0.08	0.430667	-5413
AAMP	0.004347	0.011685	2.95218	0.484	0.882631	-1797
AANAT	0.000866	0.003006	-3.48749	0.65	0.940253	-1860
AARS	0.012056	0.027472	2.58072	0.664	0.942707	1121
AARS2	0.034788	0.066159	2.15465	0.025	0.226766	-2405
AARSD1	0.003285	0.009263	3.04907	0.551	0.912026	1367
AASDH	0.156999	0.229388	1.43128	0.073	0.4116	-2496
AASDHPPT	0	0	6.26971	0.473	0.876991	-1397
AASS	0.154781	0.226734	-1.43909	0.735	0.955171	-854
AATF	0	0	7.25909	0.102	0.486569	-3802
AATK	0.02785	0.055051	-2.24832	0.942	0.990024	-233
AB019441.33	0.000381	0.001494	-3.74211	0.864	0.980973	-377
ABAT	0.038225	0.071586	-2.11418	0	0	-6456
ABC12-49244600F4.3	0.005874	0.015094	-2.84573	0.205	0.664497	-4334
ABCA1	0.024844	0.05018	2.29547	0.149	0.583446	4355
ABCA12	0.722581	0.787889	0.356507	0.091	0.459472	2938
ABCA13	0.323118	0.414624	0.995411	0.273	0.741266	-2194
ABCA17P	0.085486	0.13985	1.74548	0.851	0.979049	266
ABCA2	0.091112	0.147102	1.71421	0.009	0.119836	-3789
ABCA3	0.431993	0.524801	0.790555	0.165	0.611854	-2769
ABCA4	0.000166	0.000742	-3.98994	0.979	0.997238	-89
ABCA5	0	0	-6.82866	0.003	0.056038	-4800
ABCA6	0.018646	0.03957	-2.41126	0.541	0.906854	-1815
ABCA7	0.016588	0.035851	2.45742	0.686	0.946943	-808
ABCA8	0	0	-9.18089	0.323	0.781381	1268
ABCA9	0.118892	0.182437	-1.57967	0.28	0.745038	-1987
ABCB1	0.614624	0.694579	0.505847	0.668	0.944197	625
ABCB10	7e-06	5.2e-05	4.85732	0.001	0.023546	-8006
ABCB11	0.028912	0.056766	-2.23274	0.654	0.941174	1303
ABCB4	0.784852	0.837496	0.274099	0.25	0.720721	1743
ABCB5	0.103823	0.163359	-1.64903	0.929	0.988664	268
ABCB7	0.021312	0.044284	2.35779	0.375	0.819984	-2791
ABCB8	0.044525	0.081224	2.04758	0.477	0.88031	1855
ABCB9	0.045237	0.082272	-2.04057	0.852	0.979272	-380
ABCC1	0.006666	0.016759	2.80026	0.197	0.654098	-4224
ABCC10	1.3e-05	8.6e-05	4.69959	0.137	0.559464	-4528
ABCC11	0.143058	0.212728	-1.48189	0.439	0.858473	-2628
ABCC12	0.205861	0.286416	-1.27742	0.747	0.958045	910
ABCC13	0.51889	0.607347	-0.648482	0.582	0.923179	-1509
ABCC2	0.33975	0.431793	-0.961517	0.151	0.587506	-2030
ABCC3	1.5e-05	9.6e-05	-4.66843	0.696	0.948324	-814
ABCC4	0.562102	0.647866	0.582624	0.539	0.906304	1591
ABCC5	0	0	-9.94444	0.366	0.816027	1293
ABCC6	0.009827	0.023198	-2.65774	0.619	0.933906	846
ABCC6P2	0.603523	0.684332	-0.52181	0.012	0.143442	-3540
ABCC8	0.005149	0.013506	-2.89255	0.838	0.975534	795
ABCC9	0.897287	0.923254	-0.12958	0.232	0.700269	2560
ABCD1	0.00031	0.001253	3.80472	0.426	0.850693	-1382
ABCD1P2	0.914774	0.93636	-0.107424	0.356	0.809355	1746
ABCD2	0.000321	0.001292	-3.79371	0.586	0.923893	-1505
ABCD3	0.11476	0.17728	-1.59795	0.148	0.580579	-2163
ABCD4	0.03031	0.059041	-2.21298	0.529	0.903419	-2155
ABCE1	0	0	8.27461	0.084	0.441724	-3736
ABCF1	0.000216	0.000928	3.9125	0.61	0.93025	-1652
ABCF2	0.004717	0.012544	2.92351	0.895	0.98386	-267
ABCF3	0.046424	0.084118	2.0291	0.557	0.914743	-1365
ABCG1	0.297418	0.386911	-1.05016	0.691	0.947719	418
ABCG2	0.029338	0.057493	-2.22663	0	0	-6018
ABCG4	0.000801	0.002811	-3.51203	0.688	0.947666	-1413
ABCG5	0.266484	0.353765	-1.12054	0.064	0.383921	-1552
ABCG8	0.001032	0.003492	-3.43176	0.935	0.989654	198
ABHD1	0.001179	0.003907	-3.38902	0.224	0.69021	-2886
ABHD10	0.000277	0.00114	3.8379	0.312	0.772089	-3199
ABHD11	0.34311	0.435158	0.954802	0.012	0.143442	3844
ABHD12	0.143503	0.213229	1.48021	0.881	0.98258	359
ABHD12B	0.291056	0.380028	1.06421	0.469	0.874809	1793
ABHD13	0.002709	0.007886	3.11471	0.063	0.380495	-5769
ABHD14A	0.679348	0.751452	-0.415165	0.004	0.069902	-3247
ABHD14B	0.039642	0.073781	2.09841	0.789	0.967681	363
ABHD15	0.062667	0.107759	1.89308	0.643	0.9399	-1264
ABHD16A	0.012527	0.028367	-2.5661	0.732	0.954421	1140
ABHD16B	0.445582	0.537895	0.767328	0.597	0.927533	1068
ABHD2	0.410224	0.503241	-0.828686	0	0	-6633
ABHD3	0.015748	0.034316	-2.47777	0	0	-7796
ABHD4	0.001185	0.003923	-3.38742	0.876	0.981885	-410
ABHD5	0.07804	0.129547	-1.78958	0.105	0.493761	-2308
ABHD6	2e-06	1.4e-05	-5.25457	0	0	-5328
ABHD8	0.191791	0.27062	-1.3186	0.549	0.91142	-741
ABI1	0.000259	0.001077	3.85853	0.108	0.499682	-3526
ABI2	3e-06	2.5e-05	5.08947	0.001	0.023546	-5097
ABI3	0.889096	0.91726	0.13998	0.371	0.818019	-1419
ABI3BP	0.000642	0.002319	-3.58154	0.497	0.889306	-1703
ABL1	0.000107	0.000511	4.11941	0.811	0.971985	748
ABL2	1e-06	1.2e-05	5.30349	0.643	0.9399	-1228
ABLIM1	0.002918	0.008383	-3.08956	0.427	0.851731	-1768
ABLIM2	0.097988	0.156052	-1.67809	0.45	0.864993	2266
ABLIM3	0.287051	0.375879	-1.07316	0.711	0.950307	-1017
ABO	0.369398	0.462043	-0.90369	0.481	0.882602	2216
ABP1	0.17346	0.249058	1.37582	0.016	0.172457	-5129
ABR	0.261045	0.34806	1.1335	0.274	0.741403	1857
ABRA	0.456486	0.548548	0.748987	0.71	0.950302	-858
ABT1	0.001616	0.0051	3.28665	0.9	0.984312	315
ABTB1	0.016832	0.036262	-2.45169	0.89	0.98322	407
ABTB2	0.645305	0.721772	0.462382	0.722	0.952388	266
AC000099.1	0.003212	0.009079	-3.05682	0.559	0.915563	-1285
AC002064.5	3.3e-05	0.000187	-4.45132	0.308	0.76931	-2172
AC002310.1	0.032903	0.063191	2.17835	0.839	0.975651	282
AC002310.7	0.022464	0.046269	-2.33651	0.833	0.97483	-536
AC002347.2	0	0	-7.7074	0.338	0.793763	2137
AC002463.3	0.274893	0.362733	1.10087	0.901	0.984413	-301
AC002472.13	0.007246	0.017995	-2.77	0.386	0.828173	-2623
AC002472.8	0.004083	0.011091	-2.97404	0.85	0.979049	-530
AC002472.9	0.002893	0.008328	-3.09245	0.096	0.472139	-5699
AC002480.2	0.003066	0.008735	-3.07265	0.716	0.951806	-821
AC002480.5	0.001088	0.00365	-3.41492	0.207	0.667103	-4879
AC002553.1	0.017387	0.037301	-2.43892	0.828	0.97447	988
AC003029.1	0.000196	0.000856	3.94067	0.855	0.979437	474
AC003075.4	0.013081	0.029406	2.54956	0.948	0.990736	-139
AC003090.1	0.038853	0.072541	-2.10713	0.746	0.958045	-951
AC003665.1	0.000246	0.00103	3.8744	0.992	0.999221	-21
AC003958.2	0.037716	0.07081	-2.11997	0.396	0.835306	1553
AC003986.5	0.167424	0.242036	-1.39566	0.659	0.942355	1105
AC003989.4	0.123125	0.187794	1.56147	0.075	0.416619	2053
AC004017.1	0.228394	0.312399	-1.21562	0.741	0.956445	-845
AC004019.13	0.001492	0.004763	-3.31266	0.759	0.960187	1004
AC004041.2	0.665446	0.739595	-0.434327	0.965	0.993764	-87
AC004080.12	0.019534	0.041171	2.39272	0.824	0.974168	-272
AC004148.1	0.084815	0.13902	-1.74932	0.527	0.901897	1574
AC004237.1	0.018808	0.03985	-2.40781	0.977	0.997238	82
AC004381.6	0.126668	0.192356	-1.54661	0.565	0.917537	911
AC004383.4	0.163953	0.237928	-1.40733	0.096	0.472139	-4171
AC004383.5	0.073821	0.123711	-1.81615	0.744	0.957658	-1149
AC004410.1	0.19748	0.276985	-1.30169	0.004	0.069902	-2340
AC004507.1	0.002154	0.006498	-3.19176	0.598	0.927533	1802
AC004538.3	0.706026	0.773984	-0.378811	0.385	0.826937	1593
AC004540.5	7.4e-05	0.000374	-4.22487	0.284	0.748236	-3451
AC004692.5	0.001544	0.00491	3.30155	0.031	0.257388	-6693
AC004696.1	0.542691	0.629544	-0.611876	0.995	0.999249	-20
AC004741.3	0.067591	0.114718	-1.85781	0.2	0.657682	1804
AC004774.6	0.007242	0.017986	-2.77023	0.092	0.462726	-4588
AC004790.1	0.053004	0.093784	-1.96975	0.829	0.974707	710
AC004790.2	0.015472	0.03384	-2.48466	0.987	0.998716	-30
AC004863.6	0.063901	0.109512	-1.88403	0.299	0.761247	3635
AC004893.11	0.458502	0.550613	-0.745624	0.94	0.990024	115
AC004923.1	0.012608	0.028525	-2.56363	0.265	0.735086	3199
AC004941.5	1e-06	6e-06	5.49853	0.513	0.896327	-1667
AC004947.2	0.243317	0.329146	-1.17711	0.236	0.704823	-2762
AC004951.6	0.472189	0.563394	-0.723012	0.263	0.732348	-1772
AC004985.12	0.001444	0.00464	-3.32336	0.058	0.363922	-6610
AC004988.1	0.001777	0.005521	-3.25553	0.195	0.652116	-3943
AC005003.1	0.865084	0.899315	-0.170559	0.834	0.975006	430
AC005014.4	0.053153	0.093998	1.96847	0.414	0.844969	1969
AC005017.1	0.03819	0.071535	-2.11458	0.945	0.990024	-266
AC005022.1	0.010133	0.023796	-2.64628	0.331	0.787653	-2785
AC005027.4	0.39664	0.489562	-0.853106	0.195	0.652116	1608
AC005035.1	0	2e-06	5.79964	0.787	0.966969	-660
AC005035.2	7e-06	5.2e-05	-4.85961	0.843	0.976521	538
AC005041.9	0.003453	0.009655	-3.03193	0.234	0.702072	3815
AC005042.4	0.081444	0.134363	-1.76901	0.862	0.980779	383
AC005062.2	0	1e-06	-5.97031	0.923	0.987555	201
AC005076.5	0.416227	0.50891	0.818054	0.112	0.507366	3038
AC005077.12	0.79035	0.841572	-0.266921	0.364	0.814172	670
AC005083.1	0.007118	0.017723	-2.77647	0.005	0.081131	-4729
AC005152.2	0.147999	0.218677	-1.46353	0.317	0.776099	-3122
AC005154.6	0.564213	0.649722	-0.579473	0.958	0.992472	-127
AC005162.3	0.167784	0.242406	-1.39447	0.95	0.991181	-211
AC005224.2	0.254909	0.341394	-1.14835	0.819	0.972615	-684
AC005281.2	0.05792	0.100937	-1.92938	0.173	0.622481	2739
AC005301.5	7e-06	4.7e-05	-4.893	0.208	0.668559	3436
AC005358.3	0.957196	0.969692	-0.053874	0.233	0.701227	-3217
AC005498.1	0.000368	0.001448	-3.75293	0.975	0.996753	-62
AC005522.1	0.00015	0.00068	4.0204	0.431	0.853864	1240
AC005534.9	0.011555	0.026492	-2.59683	0.1	0.48281	-5806
AC005592.1	0.003823	0.010498	-2.99683	0.761	0.960786	-1101
AC005632.1	0.043143	0.079261	-2.06146	0.473	0.876991	-2021
AC005682.5	0.052092	0.092436	1.97758	0.453	0.867598	-1108
AC005688.1	0.467048	0.558626	-0.731461	0.874	0.981842	-504
AC005726.11	0.000295	0.001202	-3.81893	0.976	0.997044	-81
AC005726.6	0.069027	0.116831	1.84793	0.147	0.578633	-1612
AC005754.1	0.00027	0.001113	-3.84594	0.479	0.88175	2323
AC005772.2	0.64321	0.720006	0.465321	0.004	0.069902	-4682
AC005971.3	0.030717	0.059679	-2.20737	0.341	0.79583	1780
AC006001.1	0.315114	0.406223	-1.01214	0.518	0.898308	-1727
AC006004.1	0.061741	0.106493	-1.89998	0.919	0.986846	-287
AC006014.8	0.004038	0.010981	-2.97784	0.657	0.941673	-892
AC006050.2	0.800345	0.849524	-0.253906	0.021	0.203738	3421
AC006064.1	0.004907	0.012946	-2.90959	0.761	0.960786	-1183
AC006116.1	0.087962	0.143025	-1.73152	0.95	0.991181	-161
AC006213.1	0.197748	0.277282	-1.3009	0.254	0.72423	1202
AC006262.1	0.069392	0.117333	-1.84544	0.218	0.681294	-3708
AC006271.3	0.110215	0.171467	-1.61868	0.284	0.748236	3257
AC006273.1	0.599177	0.680805	0.528097	0.452	0.866703	1600
AC006276.1	0.222638	0.305533	-1.23097	0.704	0.949731	-936
AC006296.3	0.479626	0.570697	-0.710881	0.01	0.127582	4738
AC006372.1	0.01185	0.02707	-2.58726	0.466	0.874337	-2153
AC006372.4	0.132501	0.199924	-1.52286	0.75	0.958514	-793
AC006445.1	0.460597	0.552565	0.742138	0.826	0.974292	271
AC006445.8	0.72927	0.793719	-0.347547	0.303	0.764847	-2336
AC006449.1	0.02896	0.056842	-2.23205	0.261	0.730112	1696
AC006455.1	0	3e-06	-5.73712	0.22	0.684257	-3999
AC006465.3	5e-06	3.6e-05	-4.97443	0.983	0.998343	-29
AC006483.1	0.73415	0.797075	0.341027	0.72	0.952324	-1029
AC006504.1	0.212533	0.293938	1.25863	0.01	0.127582	-5334
AC006504.2	0.004485	0.012012	2.94121	0.914	0.986033	-428
AC006552.1	0.02023	0.04237	-2.37873	0.705	0.949731	-816
AC006946.15	0.795262	0.8456	-0.260519	0.587	0.92435	1653
AC006978.6	0.703237	0.771568	-0.382588	0.494	0.888008	1359
AC007000.1	0.581448	0.664784	-0.553964	0.917	0.986326	-277
AC007038.7	0.08884	0.144033	-1.72665	0.584	0.923724	1715
AC007092.1	0.003675	0.010165	-3.01054	0.581	0.923093	1727
AC007099.1	0.215639	0.297664	-1.25003	0.751	0.958514	908
AC007128.1	0.048135	0.086679	2.013	0.215	0.677122	1777
AC007163.3	0.004187	0.011325	-2.96522	0.725	0.953189	-781
AC007163.4	0.007911	0.019337	-2.73794	0.649	0.940147	-1545
AC007182.1	0.746619	0.806173	-0.324436	0.083	0.439187	1755
AC007245.1	2.7e-05	0.000156	-4.51119	0.456	0.869165	1543
AC007246.3	0.000139	0.000641	-4.04164	0.736	0.955171	-947
AC007254.3	0.009379	0.02229	-2.67514	0.372	0.818652	3271
AC007275.2	0.396051	0.489016	-0.854177	0.421	0.848871	2680
AC007349.5	0.442714	0.534995	-0.772195	0.535	0.905114	1525
AC007362.1	7.4e-05	0.000374	4.22513	0.471	0.876363	2547
AC007364.1	0.00022	0.00094	-3.90751	0.641	0.939787	-1609
AC007365.1	0.000903	0.003104	-3.47417	0.377	0.820955	-2909
AC007365.3	0.019617	0.041303	-2.39104	0.345	0.798861	2795
AC007383.3	0.732571	0.796025	-0.343135	0.686	0.946943	-301
AC007386.2	0.169575	0.244451	-1.38853	0.401	0.837795	1329
AC007389.3	0.00086	0.002989	-3.48959	0.38	0.823537	-1995
AC007390.5	0.001036	0.003505	3.43049	0.895	0.98386	-383
AC007401.1	0.093616	0.150316	-1.70081	0.867	0.980973	130
AC007403.2	7e-06	5.1e-05	-4.86578	0.285	0.749353	3099
AC007405.4	0.13984	0.208786	-1.49412	0.88	0.982363	552
AC007431.1	4e-06	3.4e-05	-4.99424	0.495	0.888497	-2232
AC007461.2	1e-06	1.2e-05	-5.29905	0.521	0.899436	2265
AC007464.1	0.450434	0.54261	-0.759136	0.732	0.954421	851
AC007495.1	0.002083	0.006315	-3.20293	0.19	0.645907	-3635
AC007601.1	0.660035	0.734878	-0.44183	0.132	0.550446	3552
AC007621.1	0.00554	0.014374	-2.86662	0.022	0.209483	-7399
AC007639.1	0.155943	0.228084	-1.43498	0.314	0.773508	2118
AC007740.1	8.1e-05	0.000407	-4.19674	0.383	0.825457	-2609
AC007773.1	0.28027	0.368731	1.08851	0.021	0.203738	-4162
AC007834.3	0.999171	0.999478	0.001043	0.078	0.426487	2745
AC007879.2	0.653666	0.729118	-0.450692	0.961	0.99284	-39
AC007880.1	0.048098	0.086628	-2.01335	0.911	0.985902	220
AC007952.1	0.486119	0.576631	-0.700374	0.757	0.959958	-824
AC007966.1	0.20429	0.284611	-1.28192	0.768	0.962836	596
AC007967.3	0.000642	0.002319	-3.58159	0.174	0.623894	-4706
AC008073.5	0	0	6.53152	0.01	0.127582	-6068
AC008073.6	0.026379	0.052644	-2.2708	0.608	0.93025	941
AC008074.1	0.543679	0.630396	-0.610373	0	0	-6350
AC008103.5	0.006605	0.016638	-2.80357	0.96	0.992648	-184
AC008268.1	0	0	-6.41369	0.094	0.46844	-4373
AC008392.1	0.749945	0.808959	0.320026	0.609	0.93025	1001
AC008394.1	0.1109	0.172368	-1.61551	0.781	0.965248	858
AC008555.4	0.001194	0.003947	-3.38498	0.412	0.843356	-1675
AC008567.1	0.767309	0.823322	0.297101	0.32	0.778368	1279
AC008703.1	0.073942	0.123871	-1.81537	0.033	0.267065	-6679
AC008738.1	0.005785	0.014905	-2.85117	0.381	0.823784	-3277
AC008743.7	0.189721	0.268301	-1.32485	0.43	0.853355	-1598
AC008745.1	3e-06	2.5e-05	5.08076	0.165	0.611854	-4244
AC008759.1	0.007707	0.018905	-2.74749	0.742	0.956913	-811
AC008810.1	0.069297	0.117227	1.84609	0.123	0.533073	-3863
AC008888.7	0.294832	0.384161	-1.05584	0.96	0.992648	145
AC009041.2	0.331883	0.424087	-0.977409	0.678	0.945278	675
AC009053.1	0.830862	0.873367	0.214432	0.722	0.952388	650
AC009060.1	0.001732	0.005404	-3.26391	0.397	0.83606	-3102
AC009093.2	0.010504	0.024537	-2.6328	0.747	0.958045	1066
AC009108.1	0.030161	0.058798	-2.21504	0.877	0.981927	413
AC009113.1	0.002306	0.006889	-3.16901	0.432	0.854371	-2709
AC009123.1	0.044772	0.081571	-2.04513	0.767	0.962634	788
AC009133.2	0.684071	0.755289	-0.408689	0.194	0.651338	-2658
AC009171.1	0.043014	0.079084	-2.06277	0.28	0.745038	-3100
AC009236.1	9e-06	5.8e-05	-4.82294	0.684	0.946189	-1374
AC009237.1	0.357045	0.44963	0.927406	0	0	-5541
AC009264.1	0.046908	0.084877	-2.02449	0.387	0.828952	-2602
AC009292.1	0.169969	0.24482	-1.38723	0.419	0.847465	2354
AC009299.2	0.147364	0.217871	-1.46586	0.649	0.940147	-1156
AC009299.3	0.474235	0.565351	-0.719664	0.674	0.945082	-1479
AC009336.1	0.406736	0.499968	0.834909	0.667	0.943945	-932
AC009336.21	0.279457	0.367886	1.09037	0.477	0.88031	-1514
AC009336.23	0.026444	0.052743	2.26977	0.123	0.533073	-2703
AC009336.24	0.820097	0.864659	0.228315	0.84	0.975884	-579
AC009403.2	0.289876	0.378817	-1.06683	0.532	0.904664	-771
AC009506.1	0.001947	0.005954	-3.22528	0.169	0.617652	-5083
AC009948.3	0.279827	0.368273	-1.08952	0.425	0.850436	-1842
AC009996.1	0.017514	0.037532	2.43604	0.976	0.997044	-43
AC010096.1	0.000218	0.000933	-3.91038	0.321	0.77944	-3745
AC010145.3	0.010178	0.023891	-2.6446	0.992	0.999221	-36
AC010145.4	0.124677	0.189717	-1.55492	0.731	0.954392	-817
AC010210.1	0.752056	0.810609	-0.31723	0.004	0.069902	-5305
AC010243.1	0.170541	0.245516	-1.38535	0.818	0.972615	-616
AC010282.1	0.036645	0.069099	-2.13237	0.458	0.870851	2280
AC010325.1	5.7e-05	0.0003	-4.29704	0.216	0.677974	-4130
AC010332.1	0.004008	0.010909	-2.98045	0.291	0.754359	-2855
AC010336.1	0.012264	0.027868	-2.57421	0.878	0.981927	-525
AC010536.1	0.011294	0.026014	2.60545	0.01	0.127582	-4399
AC010547.1	0.00978	0.02311	-2.65952	0.432	0.854371	-3215
AC010744.1	0.037528	0.070491	-2.12213	0.889	0.98322	452
AC010859.1	0.003722	0.010273	-3.00611	0.111	0.505416	2708
AC010913.1	0.023443	0.047892	-2.31918	0.679	0.945278	1152
AC010931.2	0.700204	0.768901	-0.386699	0.22	0.684257	2219
AC010980.2	0.987632	0.990817	-0.01556	0.038	0.289863	2740
AC010982.1	0.000572	0.002099	-3.61747	0.521	0.899436	-2146
AC010987.6	0.136453	0.204764	-1.50723	0.324	0.781765	2913
AC011037.1	0.088212	0.1433	-1.73013	0.927	0.988152	277
AC011043.1	0.610676	0.690917	-0.51151	0.384	0.826152	-1967
AC011242.6	0.018246	0.038854	2.41985	0.03	0.252959	-1891
AC011333.1	0.00572	0.014788	-2.85518	0.466	0.874337	-1572
AC011343.1	0.965418	0.975058	0.043519	0.038	0.289863	4084
AC011357.1	0.055322	0.097172	-1.95033	0.712	0.950307	-1166
AC011385.1	0.433066	0.525875	-0.788706	0.334	0.790935	-2945
AC011474.1	0.504067	0.593545	-0.671727	0.431	0.853864	-1958
AC011477.1	0.438455	0.530999	-0.779457	0.609	0.93025	-1179
AC011498.1	0.094336	0.151296	1.69701	0.445	0.861148	1681
AC011498.2	0.099497	0.158056	-1.67044	0.657	0.941673	-808
AC011738.4	3.2e-05	0.000182	-4.46065	0.725	0.953189	-1279
AC011752.1	0	2e-06	-5.84931	0.11	0.503447	-4506
AC011841.1	0.000101	0.000487	4.13515	0.061	0.373384	-6234
AC011893.3	0.21424	0.295963	-1.25389	0.758	0.960042	781
AC011899.9	0.648047	0.72405	0.458542	0.949	0.990879	-43
AC011904.1	0.062483	0.107517	-1.89444	0.276	0.743106	-3415
AC011995.3	0.810022	0.857138	-0.241349	0.697	0.948324	522
AC012074.1	0.01593	0.034651	-2.47328	0.617	0.932836	-1770
AC012100.1	0.784351	0.837053	-0.274754	0.003	0.056038	-7180
AC012146.7	0.728241	0.792864	0.348924	0.782	0.965458	-257
AC012307.3	0.898408	0.924127	-0.128158	0.72	0.952324	288
AC012354.1	0.771875	0.826994	-0.291099	0.459	0.871225	-1717
AC012354.4	0.636518	0.713906	0.474738	0.673	0.945082	-1089
AC012354.5	0.023684	0.048282	-2.31501	0.591	0.926166	-1389
AC012358.1	0.10881	0.169646	1.62522	0.418	0.846934	-717
AC012360.6	0.016084	0.034935	-2.46952	0.663	0.942707	-1391
AC012366.1	0.098679	0.157037	-1.67458	0.453	0.867598	-2280
AC012377.1	0.334328	0.426513	-0.972444	0.046	0.321374	-2005
AC012435.1	0.855304	0.892237	-0.18306	0.115	0.515454	-3655
AC012487.2	0.861032	0.89644	0.175735	0.141	0.567138	1401
AC012494.1	0.011825	0.027023	-2.58805	0.643	0.9399	-1427
AC012507.3	0.224285	0.307511	-1.22655	0.226	0.69309	3152
AC012645.1	0.00221	0.006636	-3.18313	0.186	0.64147	4633
AC012652.1	0.928254	0.947179	0.090381	0.055	0.353042	-3867
AC013267.2	0.682049	0.753628	-0.411459	0.598	0.927533	825
AC013275.2	0.279679	0.368152	-1.08986	0.2	0.657682	-1741
AC013283.1	0.108168	0.168821	-1.62824	0.865	0.980973	460
AC013400.2	0.066108	0.112662	-1.8682	0.054	0.349496	-5983
AC013402.2	0.353699	0.446267	0.93392	0.311	0.771669	1469
AC013460.1	0.628876	0.707286	0.485542	0.359	0.810043	-1509
AC013461.1	0	1e-06	6.04808	0.326	0.783492	-2716
AC013553.1	0.008867	0.021236	-2.69593	0.5	0.890673	1985
AC013722.2	0.233967	0.318832	-1.20103	0.781	0.965248	-486
AC013733.4	0.112117	0.173954	-1.60992	0.937	0.990024	-223
AC013791.10	0.018151	0.038676	-2.42192	0.689	0.947666	-1641
AC015651.1	0.155897	0.228034	1.43515	0.134	0.554287	3330
AC015712.1	0.783076	0.836195	-0.27642	0.163	0.609416	3533
AC015723.1	0.107534	0.16802	-1.63123	0.975	0.996753	-50
AC015802.1	0.373219	0.465867	0.896456	0.643	0.9399	443
AC015842.1	0.706809	0.774493	-0.377752	0.728	0.954049	775
AC015871.1	0.041664	0.076965	-2.07674	0.307	0.769273	-2976
AC015871.2	0.836279	0.877486	0.207461	0.401	0.837795	1517
AC015936.3	0.011057	0.025549	-2.61346	0.633	0.937778	1450
AC015969.3	0.538514	0.625628	-0.618238	0.592	0.926325	1137
AC015987.1	0.240318	0.325877	-1.18471	0.826	0.974292	-748
AC015994.1	0.007258	0.018008	-2.76942	0.462	0.872623	2121
AC016205.1	0.00338	0.009496	3.03927	0.458	0.870851	1304
AC016251.2	1e-06	8e-06	-5.4349	0.848	0.97877	-632
AC016525.1	0.184719	0.262616	-1.34017	0.986	0.998533	-36
AC016582.1	0.053005	0.093784	-1.96973	0.958	0.992472	-106
AC016629.2	0.000107	0.000511	4.11962	0.948	0.990736	-170
AC016683.6	0.027378	0.054245	2.25541	0.927	0.988152	-284
AC016700.5	0.66034	0.735134	-0.441407	0.585	0.923883	-1260
AC016722.1	0.000867	0.003008	-3.48717	0.8	0.969336	-777
AC016722.2	0.015618	0.034092	-2.48102	0.47	0.875671	-1989
AC016725.4	0.007524	0.018526	-2.75628	0.861	0.980613	-603
AC016745.2	0.00034	0.001358	-3.77641	0.489	0.885708	1250
AC016747.3	0.435342	0.528077	-0.784791	0.488	0.885623	-1755
AC016757.3	0.000232	0.000982	-3.89169	0.644	0.9399	-1582
AC016831.7	0.901582	0.926501	0.124133	0.957	0.992331	155
AC016909.1	0.001414	0.004562	-3.33014	0.122	0.531334	-5072
AC016910.1	3e-06	2.7e-05	-5.06581	0.48	0.882343	2068
AC017002.1	3.2e-05	0.000181	4.46288	0.519	0.898526	1563
AC017048.3	0.389876	0.482862	0.865457	0.305	0.767513	-1349
AC017076.4	0.739376	0.800922	-0.334062	0.28	0.745038	2829
AC017096.1	0	0	-6.63716	0.054	0.349496	-4346
AC017099.3	0.243301	0.329146	-1.17715	0.22	0.684257	3490
AC017104.6	0.014007	0.03112	-2.52324	0.985	0.998453	-81
AC017116.8	0.000134	0.000619	-4.05391	0.311	0.771669	-3453
AC018462.2	0.043919	0.08043	-2.05361	0.96	0.992648	75
AC018470.4	0.00609	0.015551	-2.83279	0.368	0.81722	3471
AC018495.2	0	3e-06	-5.76459	0.137	0.559464	4131
AC018647.3	0.000265	0.001097	-3.85118	0.533	0.90499	-1500
AC018665.1	0.015661	0.034161	-2.47992	0.455	0.869041	-3022
AC018682.6	0.001666	0.005232	-3.27658	0.351	0.80398	-2669
AC018692.1	0.142265	0.211712	-1.48488	0.852	0.979272	-406
AC018705.5	0.030175	0.058817	-2.21485	0.941	0.990024	284
AC018712.3	0.00082	0.002864	-3.50487	0.454	0.868406	-2229
AC018730.1	0.312582	0.403359	-1.01749	0.677	0.945278	-1570
AC018730.3	0.025856	0.051777	-2.27904	0.711	0.950307	-1156
AC018737.1	0.438979	0.531444	-0.778562	0.284	0.748236	-2568
AC018755.11	0.425215	0.518147	0.802303	0.399	0.837201	-1557
AC018797.1	0.000196	0.000853	-3.94169	0.906	0.985189	349
AC018799.1	0.243923	0.329757	-1.17558	0.547	0.910113	-1692
AC018804.4	0.174911	0.250717	1.37113	0.597	0.927533	942
AC018816.3	0.428197	0.52113	-0.79712	0.632	0.937506	-1340
AC019016.1	0.185656	0.263755	-1.33727	0.873	0.981842	370
AC019066.3	0.101739	0.160845	-1.65925	0.235	0.703666	-1198
AC019117.1	0.059806	0.10365	-1.91467	0.087	0.449151	4859
AC019294.4	0.036971	0.069626	-2.12857	0.994	0.999221	-18
AC020571.3	0.156575	0.228838	1.43276	0.524	0.900474	1782
AC020601.1	0.216868	0.299067	-1.24665	0.477	0.88031	2096
AC020659.1	0.162951	0.236684	-1.41073	0.111	0.505416	-2983
AC020763.1	0.149155	0.220049	-1.4593	0.268	0.737123	-3774
AC020911.1	0.005453	0.014191	-2.87226	0.855	0.979437	-398
AC020915.1	0.977131	0.983373	-0.028773	0.464	0.872991	-1731
AC020915.4	0.001185	0.003923	3.38737	0.781	0.965248	-1020
AC020928.1	0.782265	0.835466	0.277481	0.443	0.860177	-2325
AC020928.2	0.023002	0.047129	-2.3269	0.968	0.994702	150
AC021016.6	0.262217	0.349432	-1.13069	0.908	0.985442	249
AC021422.1	0.46159	0.553594	-0.74049	0.394	0.835239	-2141
AC021593.1	0.101252	0.16027	1.66167	0.445	0.861148	-1389
AC021683.1	0.881929	0.911824	-0.149093	0.01	0.127582	-5789
AC021860.1	0.046569	0.084348	-2.02772	0.496	0.888902	-1896
AC022007.5	0.402886	0.496078	-0.841816	0.668	0.944197	-1305
AC022087.1	0.523206	0.611336	-0.64178	0.072	0.407847	2532
AC022098.1	2.6e-05	0.000155	-4.51443	0.939	0.990024	269
AC022148.1	0.265031	0.352196	-1.12398	0.466	0.874337	-1299
AC022409.1	0.001166	0.00387	3.39256	0.37	0.817383	-2404
AC022413.1	0.000152	0.000686	-4.017	0.435	0.856918	-1311
AC022415.5	0.247124	0.33291	-1.16756	0.744	0.957658	1050
AC022532.1	0.143438	0.213153	-1.48046	0.463	0.872623	-1537
AC022613.1	4e-06	3.1e-05	-5.01951	0.557	0.914743	1811
AC022916.1	0.036226	0.068454	-2.13731	0.68	0.945278	-1314
AC023024.1	0.684132	0.755289	-0.408605	0.087	0.449151	-4333
AC023055.2	0.004065	0.011049	-2.97551	0.273	0.741266	-3393
AC023085.1	0	4e-06	-5.64412	0.488	0.885623	1663
AC023115.3	2e-06	1.8e-05	-5.18945	0.275	0.741846	3200
AC023632.1	0.042858	0.078834	-2.06437	0.864	0.980973	644
AC024067.1	0.035687	0.067599	-2.14374	0.776	0.964503	-1043
AC024270.1	0.104896	0.164741	1.64383	0.038	0.289863	5621
AC024361.1	0.76788	0.823527	0.296349	0.358	0.810043	1900
AC024563.1	0.022976	0.04709	-2.32737	0.007	0.102892	-2844
AC024575.1	0.530675	0.618323	0.63025	0.525	0.900844	-1560
AC024580.2	0.043308	0.079519	-2.05978	0.623	0.934739	1665
AC024592.1	0.001294	0.004221	-3.35896	0.46	0.871767	-2881
AC024597.1	0.179902	0.256683	-1.35521	0.534	0.90499	1875
AC024651.1	0.001393	0.004499	-3.33512	0.699	0.948324	1313
AC024940.1	0.373586	0.466235	-0.895765	0.119	0.52542	3643
AC025166.1	5.7e-05	0.000298	-4.299	0.767	0.962634	754
AC025171.1	0.05826	0.101413	-1.9267	0.268	0.737123	-3506
AC025335.1	0.61092	0.691123	-0.511159	0.69	0.947719	-1189
AC025442.3	0.047346	0.085527	-2.02036	0.672	0.944788	-1143
AC025580.1	1e-06	8e-06	-5.42964	0.122	0.531334	4097
AC026271.1	0.128576	0.19486	-1.53875	0.392	0.833715	-2595
AC026462.2	0.010408	0.024354	-2.63624	0.695	0.948324	-1043
AC026469.1	0.250863	0.337016	-1.15828	0.317	0.776099	-3140
AC027269.2	0.117522	0.180847	-1.58567	0.195	0.652116	3133
AC027612.6	0.782025	0.835255	0.277796	0.623	0.934739	-532
AC027763.2	0.846709	0.885542	0.194069	0.823	0.973752	-633
AC034110.1	1e-06	1.1e-05	-5.32904	0.691	0.947719	1535
AC034193.5	0.847198	0.885911	-0.193442	0.908	0.985442	333
AC034220.3	0.054461	0.095928	-1.95746	0.39	0.832182	-2691
AC040170.1	0.000522	0.001947	-3.64541	0.729	0.954078	1026
AC044802.1	0.018028	0.038467	-2.42463	0.651	0.940253	1550
AC044860.3	1e-06	6e-06	-5.49781	0.776	0.964503	816
AC046134.1	0.730863	0.794877	-0.345417	0.921	0.987472	-357
AC046143.5	0.723738	0.788973	-0.354956	0.982	0.997951	-29
AC058791.1	0.607392	0.68792	-0.516232	0.771	0.963257	-531
AC058791.2	0.524666	0.612565	0.639519	0.001	0.023546	-7352
AC062028.1	0.011342	0.026098	-2.60387	0.82	0.973388	-763
AC062029.1	0.569767	0.654496	-0.571212	0.979	0.997238	-18
AC063977.1	0	3e-06	-5.71091	0.927	0.988152	-211
AC066593.1	0.374876	0.467637	-0.893334	0.526	0.901134	1324
AC067956.1	0.060156	0.104164	-1.91198	0.831	0.97477	-507
AC068020.1	0.35086	0.44346	-0.939478	0.68	0.945278	-1396
AC068039.4	0.000541	0.002007	-3.63467	0.68	0.945278	1084
AC068042.1	0.009375	0.022288	-2.67527	0.774	0.963858	997
AC068057.2	0.194292	0.273438	1.31112	0.441	0.859629	1056
AC068138.1	0.468764	0.560232	0.728636	0.057	0.360078	4059
AC068353.1	0	2e-06	5.80396	0.008	0.111862	-7213
AC068512.1	0.003713	0.010254	-3.00691	0.576	0.921147	-1508
AC068535.3	0.010976	0.025412	-2.61625	0.212	0.673761	-2759
AC068535.4	0.002559	0.007519	-3.13399	0.787	0.966969	1121
AC068542.1	0.164439	0.238509	-1.40568	0.717	0.951839	-1033
AC068587.3	0.601981	0.683218	0.524039	0.136	0.558301	-1852
AC068610.3	0.05226	0.092663	-1.97612	0.383	0.825457	1237
AC068765.1	0.333052	0.425219	0.975032	0.007	0.102892	3625
AC068858.1	0.010277	0.024086	-2.64098	0.74	0.955976	999
AC069146.2	0.004291	0.01156	-2.95671	0.903	0.984724	319
AC069154.2	0.003036	0.008661	-3.07605	0.234	0.702072	-4547
AC069213.1	0.195134	0.274267	1.30862	0.616	0.932407	-991
AC069214.1	2e-06	1.7e-05	5.21191	0.12	0.527093	-4275
AC069257.9	5.2e-05	0.000277	-4.32429	0.2	0.657682	4419
AC069277.2	0.221522	0.304322	1.23398	0.508	0.893992	1774
AC069513.3	0.00649	0.016393	-2.8099	0.412	0.843356	3111
AC073043.2	0.035535	0.067338	2.14556	0.778	0.964853	442
AC073128.10	0.016534	0.035744	-2.45872	0.422	0.849396	3081
AC073130.1	1.7e-05	0.000106	-4.63476	0.582	0.923179	-1153
AC073133.1	0.01793	0.038301	-2.42677	0.443	0.860177	-2508
AC073236.3	0.004211	0.011377	-2.96326	0.381	0.823784	-3102
AC073263.1	0.368477	0.461239	-0.90544	0.592	0.926325	860
AC073263.4	0.194785	0.273934	-1.30966	0.998	0.999871	11
AC073283.4	0.121899	0.186274	-1.56669	0.386	0.828173	-2262
AC073346.2	0.025138	0.050671	2.29063	0.121	0.529816	-4251
AC073415.2	0.246204	0.332049	-1.16986	0.717	0.951839	823
AC073479.1	2.3e-05	0.000139	-4.54913	0.449	0.864262	-2099
AC073548.1	0.875372	0.907063	-0.15744	0.597	0.927533	-723
AC073624.1	0.101551	0.160624	-1.66019	0.919	0.986846	-319
AC073869.19	0.132531	0.199948	-1.52274	0.883	0.98307	-427
AC073871.2	0.10978	0.170873	-1.6207	0.253	0.723069	-3621
AC074093.1	0.035811	0.067815	-2.14225	0.197	0.654098	-4055
AC074286.1	0.990315	0.992764	0.012184	0.164	0.610582	-3187
AC074289.1	0.56572	0.650952	0.577229	0.855	0.979437	125
AC074389.9	0.409814	0.502865	0.829416	0.581	0.923093	1395
AC074391.1	0.000988	0.00336	-3.44566	0.563	0.916654	-1916
AC078802.1	0.066189	0.112776	1.86763	0.106	0.495835	2700
AC078842.4	0.215216	0.297165	-1.25119	0.795	0.968326	-705
AC078855.1	0.001508	0.00481	-3.30919	0.722	0.952388	1090
AC078937.3	0.992345	0.994256	-0.009631	0.09	0.457262	2862
AC078937.4	0.002714	0.007899	-3.11409	0.41	0.842531	-2470
AC078953.1	0.464839	0.556496	-0.735107	0.395	0.835306	2382
AC079062.1	0.008043	0.01961	-2.73188	0.119	0.52542	4637
AC079117.1	0.187608	0.265851	-1.33129	0.273	0.741266	-3082
AC079145.4	3e-06	2.1e-05	-5.13615	0.176	0.627378	-4196
AC079341.1	0.130036	0.196782	-1.53279	0.137	0.559464	-5046
AC079354.1	0.00171	0.005347	-3.26804	0.979	0.997238	65
AC079354.3	0.004964	0.013082	-2.9055	0.927	0.988152	-303
AC079586.1	0.010738	0.024977	-2.62451	0.168	0.616189	-4474
AC079741.2	0.930045	0.94851	-0.088119	0.638	0.939127	1003
AC079767.4	0.076841	0.12797	1.79701	0.414	0.844969	977
AC079807.4	0.083111	0.136663	-1.75919	0.372	0.818652	-2703
AC079922.3	0.093528	0.150224	1.70128	0.664	0.942707	-615
AC079923.1	0.9237	0.943892	0.096136	0.692	0.947719	750
AC083799.1	0.013048	0.02937	2.55051	0.221	0.685075	-4219
AC083883.1	0.960797	0.972203	0.049337	0.34	0.795112	-1146
AC084018.1	0.000191	0.000837	-3.94861	0.652	0.940567	-1402
AC084198.1	0.340518	0.432516	0.959979	0.317	0.776099	-950
AC087385.1	0.079809	0.132035	-1.7788	0.558	0.915154	1360
AC087392.1	0.001308	0.004263	-3.35547	0.205	0.664497	-3390
AC087392.3	0.708827	0.77623	-0.375024	0.191	0.647278	-2700
AC087393.1	0.048373	0.087068	-2.0108	0.771	0.963257	-714
AC087465.1	0.356381	0.449042	0.928695	0.492	0.887109	990
AC087473.1	0.00189	0.00581	-3.23518	0.477	0.88031	-2361
AC087498.1	0.172599	0.248041	-1.37861	0.749	0.95828	-1059
AC087501.1	0.001615	0.005098	-3.28691	0.608	0.93025	-1737
AC087590.3	0.006877	0.017199	-2.78897	0.896	0.98411	-277
AC087650.1	0.300755	0.390549	-1.04287	0.211	0.672884	-3509
AC087699.1	0.718933	0.784788	0.361406	0.359	0.810043	1915
AC087886.1	0.043737	0.08016	-2.05545	0.512	0.895943	1549
AC089999.1	0.770431	0.825673	0.292996	0.164	0.610582	-1620
AC090186.1	1.1e-05	7.2e-05	-4.75578	0.643	0.9399	990
AC090286.4	0.001428	0.004597	-3.32709	0.745	0.958045	1395
AC090505.6	0.505723	0.59504	-0.669112	0.228	0.696053	1667
AC090510.1	0.017101	0.036772	-2.44545	0.171	0.620085	4301
AC090515.1	0.460406	0.55243	-0.742456	0.156	0.59802	-1241
AC090627.1	0.003801	0.010447	-2.99885	0.722	0.952388	1563
AC090699.1	1e-06	8e-06	5.42791	0.103	0.488831	-4075
AC090774.1	0.262636	0.349717	1.12969	0.007	0.102892	-5647
AC090937.2	0.318612	0.410001	-1.00479	0.061	0.373384	-4636
AC090958.5	0.001573	0.004989	-3.29549	0.334	0.790935	-3058
AC091062.2	0.980293	0.985392	0.024794	0.797	0.96913	236
AC091153.1	0	0	8.04336	0.262	0.731023	1675
AC091167.2	0.00034	0.001358	3.77629	0.258	0.727138	-3355
AC091172.1	0.383579	0.476544	0.877077	0.464	0.872991	991
AC091178.1	0.130324	0.197142	-1.53162	0.996	0.999533	8
AC091196.1	0.00578	0.014895	2.85151	0.457	0.869967	-1604
AC091588.1	0	0	-11.2877	0.178	0.629449	-2780
AC091609.1	0.009558	0.02266	2.6681	0.748	0.958131	657
AC091729.9	0.532677	0.620175	-0.627174	0.267	0.736344	-2928
AC091801.1	0.528621	0.616409	-0.633411	0.921	0.987472	-273
AC091878.1	0.210435	0.291636	-1.26449	0.484	0.882631	1759
AC091981.1	0.111669	0.173397	-1.61197	0.616	0.932407	768
AC092117.1	0.0826	0.136017	-1.76218	0.546	0.910113	-2068
AC092155.4	0.004583	0.012235	-2.93362	0.761	0.960786	-1141
AC092162.1	0.125181	0.190307	-1.5528	0.378	0.821574	2984
AC092171.1	0.006118	0.015609	2.83113	0.04	0.297902	-2527
AC092214.10	0.114393	0.176811	1.5996	0.459	0.871225	1809
AC092295.7	0.264807	0.352113	-1.12452	0.969	0.995101	117
AC092329.1	0.090036	0.145766	-1.72007	0.629	0.936543	735
AC092378.1	0.735519	0.797939	-0.339202	0.553	0.913014	1247
AC092535.2	0.200767	0.280627	-1.29209	0.203	0.662082	3768
AC092535.3	0.000425	0.001638	-3.7084	0.793	0.968186	914
AC092619.1	0	0	-6.41937	0.977	0.997238	-81
AC092653.5	0.876844	0.908059	-0.155565	0.012	0.143442	-4572
AC092667.2	0.312621	0.403382	-1.0174	0.741	0.956445	694
AC092687.1	0	0	-7.34664	0.236	0.704823	-2787
AC092718.1	0.265618	0.352712	-1.12259	0.226	0.69309	3509
AC092811.1	0.057958	0.100976	-1.92908	0.157	0.600204	-5300
AC092839.1	0.002039	0.006194	3.20999	0.656	0.941673	-967
AC093323.3	0.000157	0.000708	4.00655	0.163	0.609416	-4746
AC093326.1	0.105132	0.165059	-1.64269	0.922	0.987555	-107
AC093326.2	0.045214	0.082239	-2.04079	0.343	0.797256	1568
AC093375.1	0.132426	0.199851	-1.52316	0.178	0.629449	-3795
AC093415.2	0.000757	0.002676	-3.52985	0.283	0.748236	-3036
AC093510.1	0.672786	0.74615	-0.424191	0.449	0.864262	2093
AC093590.1	0.341185	0.433168	-0.958643	0.418	0.846934	1244
AC093599.1	0.000291	0.001186	-3.82368	0.931	0.98896	198
AC093609.1	0.309905	0.400619	-1.02317	0.653	0.940567	1330
AC093611.1	0.000511	0.001916	-3.65188	0.716	0.951806	-1120
AC093642.3	0.98395	0.98805	-0.020192	0.843	0.976521	567
AC093690.1	0.011609	0.026586	-2.59504	0.751	0.958514	-770
AC093698.3	0.000456	0.001739	-3.68699	0.566	0.917711	1881
AC093726.6	0.963683	0.974063	-0.045703	0.084	0.441724	2186
AC093734.11	0.003001	0.008578	-3.07999	0.239	0.708794	-3716
AC093799.1	0.317509	0.40877	-1.0071	0.319	0.777194	-1117
AC093822.1	0.03008	0.058664	-2.21617	1	1	11
AC093901.1	0.616298	0.696027	-0.503452	0.274	0.741403	3256
AC096559.1	0.056865	0.099446	-1.93779	0.62	0.93418	-1243
AC096574.4	3e-06	2.2e-05	-5.12172	0.363	0.81352	-3250
AC096655.2	0.031102	0.060326	-2.20213	0.564	0.91744	-1449
AC096667.1	0.070058	0.118267	-1.84094	0.498	0.889709	-2662
AC097359.1	0.027429	0.054329	-2.25465	0.855	0.979437	476
AC097370.1	0.087526	0.142507	-1.73395	0.835	0.975009	799
AC097470.1	0.00148	0.00473	-3.31544	0.777	0.964853	-1040
AC097517.2	0.00982	0.023185	-2.658	0.419	0.847465	-2093
AC097658.1	0.972799	0.980247	-0.034226	0.467	0.874337	2245
AC097662.2	0.001747	0.005443	-3.26105	0.32	0.778368	-3879
AC097724.3	0.014037	0.03117	-2.52242	0.353	0.806291	-2411
AC098817.5	0.229742	0.314132	-1.21207	0.27	0.738565	-3712
AC098824.5	0.653494	0.728968	-0.450932	0.492	0.887109	-1439
AC098971.2	1e-06	1e-05	-5.37631	0.614	0.931474	1857
AC098973.1	0.004004	0.010901	-2.98083	0.782	0.965458	-998
AC099342.1	0.001854	0.005715	-3.24154	0.412	0.843356	-1908
AC099508.1	0.087567	0.14255	-1.73372	0.199	0.656939	3564
AC099684.1	0.000239	0.001009	-3.88197	0.413	0.844252	-2588
AC099850.1	0.000453	0.001729	3.68939	0.854	0.979437	474
AC100748.2	0.373861	0.466549	0.895246	0.855	0.979437	-430
AC100775.1	0.433909	0.52667	-0.787255	0.455	0.869041	-2457
AC100793.1	0.541936	0.628891	-0.613025	0.779	0.964853	-241
AC100793.2	4e-06	3.2e-05	-5.00694	0.836	0.975009	-532
AC100826.1	0	0	-6.43888	0.467	0.874337	-2200
AC103588.1	3.7e-05	0.000205	-4.42154	0.407	0.840703	-2668
AC104066.1	0.004349	0.011689	2.95202	0.01	0.127582	-2938
AC104134.2	0.00057	0.002093	-3.61849	0.859	0.980108	-575
AC104135.4	0.051512	0.091585	-1.98263	0.908	0.985442	-334
AC104537.1	0.417625	0.510428	0.815589	0.526	0.901134	1312
AC104563.1	0.001869	0.005754	-3.23881	0.824	0.974168	441
AC104653.1	0.221339	0.304134	-1.23447	0.239	0.708794	-1653
AC104654.1	0.563766	0.64936	-0.58014	0.951	0.991254	197
AC104695.3	0.423884	0.516751	-0.804621	0.661	0.942355	-1162
AC104759.1	0.006197	0.015783	-2.82654	0.578	0.922154	-1295
AC104777.2	0	4e-06	-5.62381	0.976	0.997044	116
AC104782.3	0.809169	0.856511	-0.242454	0.918	0.986477	-250
AC104809.4	0.009374	0.022287	-2.67533	0.146	0.576557	-4869
AC105020.1	0.006719	0.016865	-2.79737	0.69	0.947719	1109
AC105206.1	0.867445	0.900954	-0.167546	0.787	0.966969	-616
AC105337.1	0.077929	0.129429	-1.79026	0.586	0.923893	-1375
AC105339.1	0.051286	0.091242	-1.9846	0.333	0.790101	-3457
AC105344.2	0.246946	0.332762	-1.168	0.515	0.896451	-1496
AC105402.4	0.001535	0.004885	-3.30345	0.601	0.928347	-1679
AC105760.3	0.023605	0.048148	-2.31637	0.506	0.893372	2359
AC106722.1	0.002972	0.008509	3.08329	0.536	0.905158	1199
AC106731.1	0.002567	0.007539	-3.13295	0.504	0.892424	-1699
AC106739.1	0.015534	0.033948	-2.48311	0.669	0.944357	1523
AC106786.1	0.103708	0.163244	-1.64959	0.485	0.883299	-2499
AC106801.1	0.000103	0.000495	-4.13004	0.339	0.794201	-1787
AC106875.1	0.017101	0.036772	-2.44545	0.214	0.675935	-2847
AC106876.2	0	2e-06	-5.83074	0.138	0.560849	-4085
AC107021.1	0.321795	0.413388	-0.998156	0.533	0.90499	1464
AC107070.1	0.000165	0.000737	-3.99261	0.441	0.859629	-2416
AC107622.1	0.001778	0.005525	-3.25521	0.241	0.711052	-4389
AC107982.5	0.011603	0.026579	-2.59526	0.26	0.72951	2481
AC108004.2	1.1e-05	7.3e-05	-4.75303	0.812	0.97205	-798
AC108134.2	0.142245	0.211698	-1.48496	0.643	0.9399	-867
AC108134.4	0.017315	0.037175	-2.44055	0.116	0.517441	-5396
AC108134.5	0.613102	0.693139	0.508029	0.849	0.979049	-282
AC108142.1	0.00471	0.01253	-2.92405	0.257	0.727138	-2955
AC108488.3	0.000124	0.000579	4.07652	0.967	0.994407	63
AC108488.4	0.000274	0.001129	-3.8411	0.143	0.571064	-4736
AC108724.1	0.493435	0.583395	-0.688628	0.739	0.95576	-954
AC108868.4	0.000682	0.00244	-3.56248	0.393	0.834478	-2697
AC109642.1	0.040447	0.075079	-2.08967	0.083	0.439187	-5356
AC109828.1	0.009967	0.023481	-2.65244	0.374	0.819726	-3039
AC110079.2	0.011561	0.0265	-2.59662	0.607	0.929962	-1229
AC110285.1	0.954088	0.967269	-0.05779	0.831	0.97477	-141
AC110619.2	0.420373	0.51324	-0.810762	0.483	0.882631	2139
AC110781.3	0.046168	0.083708	-2.03155	0.254	0.72423	874
AC110814.1	0	1e-06	-6.22973	0.852	0.979272	467
AC111170.2	0.017144	0.036847	-2.44448	0.32	0.778368	-3610
AC111170.3	0.295053	0.384373	-1.05536	0.873	0.981842	165
AC112198.1	0.00032	0.001287	-3.79512	0.953	0.991502	197
AC112641.1	0.126577	0.192234	1.54699	0.708	0.950136	538
AC113191.1	0.956796	0.96944	0.054377	0.002	0.041356	6266
AC114546.1	0.324598	0.416168	0.992348	0.331	0.787653	2088
AC114730.3	0.32197	0.413532	-0.997792	0.986	0.998533	30
AC114752.3	0.155333	0.227294	-1.43714	0.086	0.447182	-5273
AC114772.1	0	3e-06	-5.7601	0.708	0.950136	-767
AC114783.1	0.048422	0.087131	-2.01035	0.881	0.98258	405
AC114947.1	0.000362	0.001429	-3.75737	0.168	0.616189	-4704
AC116904.1	0.232021	0.316783	1.2061	0.003	0.056038	-7227
AC117834.1	0.849145	0.887662	-0.190946	0.81	0.971801	-464
AC120114.1	0.077505	0.128878	-1.79288	0.327	0.784736	-3738
AC120114.3	0.269715	0.357205	-1.11293	0.303	0.764847	2352
AC122136.1	0.000261	0.001081	-3.85673	0.518	0.898308	2323
AC123788.1	0.066729	0.113532	-1.86382	0.865	0.980973	395
AC123912.2	0.011996	0.027375	-2.58259	0.79	0.967681	-867
AC124997.1	0.12215	0.186585	-1.56561	0.18	0.632284	3457
AC125421.1	0.000267	0.001102	-3.8494	0.696	0.948324	-1443
AC126118.1	0.75981	0.817072	0.306981	0.829	0.974707	-229
AC126327.1	5.6e-05	0.000296	-4.30218	0.944	0.990024	262
AC126544.1	0.005739	0.014821	2.85399	0.198	0.655522	-1825
AC126775.1	0.234693	0.319582	-1.19915	0.8	0.969336	800
AC127496.1	0.098692	0.157044	-1.67451	0.776	0.964503	-576
AC127496.3	0.010902	0.025276	2.61882	0.903	0.984724	-184
AC127496.4	0.05807	0.101141	-1.9282	0.812	0.97205	558
AC128709.1	0.000345	0.001373	-3.77183	0.742	0.956913	-1140
AC129929.5	0.116658	0.179728	1.58949	0.99	0.999007	-40
AC130352.1	0.18796	0.266293	1.33021	0.051	0.338152	-4426
AC130454.2	0.339975	0.43194	-0.961065	0.006	0.092512	-2404
AC131025.8	0.523019	0.611154	-0.642069	0.329	0.786056	2130
AC131971.1	0.021391	0.04442	-2.3563	0.816	0.972366	-864
AC132186.1	0.080054	0.132372	1.77732	0.387	0.828952	-1425
AC132216.1	0.569491	0.654256	0.571622	0.363	0.81352	1648
AC132872.1	0.699488	0.768331	-0.387672	0.508	0.893992	962
AC132872.2	0.087606	0.14259	-1.7335	0.612	0.93061	-1253
AC133552.1	0.073155	0.122795	-1.82046	0.848	0.97877	-626
AC133637.1	0.003881	0.010633	-2.99166	0.384	0.826152	-2855
AC135050.2	0.437241	0.529693	0.781535	0.813	0.972173	-599
AC135178.1	0.203506	0.283704	1.28417	0.803	0.97014	-365
AC135352.2	0.004204	0.011362	-2.96381	0.5	0.890673	-1651
AC135966.1	1e-05	6.5e-05	-4.78901	0.2	0.657682	-4196
AC136007.2	0.289682	0.378614	1.06727	0.977	0.997238	-71
AC136896.1	0.00259	0.007597	-3.1299	0.391	0.832677	-2247
AC138207.1	0.095631	0.152977	-1.69023	0.825	0.974292	-260
AC139100.1	1e-06	1.1e-05	-5.33611	0.417	0.846401	-2636
AC139495.1	0.66243	0.73683	-0.438506	0.912	0.985989	-126
AC139530.1	0.269962	0.357459	-1.11235	0.662	0.942541	-1600
AC140481.2	0.033475	0.064093	-2.17104	0.597	0.927533	-1567
AC141586.5	0.259155	0.345942	-1.13804	0.783	0.965458	-757
AC141928.1	7.2e-05	0.000365	-4.23247	0.884	0.983174	513
AC145110.1	0.038835	0.072515	-2.10733	0.99	0.999007	-31
AC145207.1	0.455402	0.547582	0.750799	0.885	0.98322	-136
AC156455.1	0.085338	0.139676	1.74632	0.149	0.583446	2922
AC159540.1	0.243672	0.329488	-1.17621	0.603	0.92923	-892
AC217771.1	0.057053	0.099714	-1.93628	0.933	0.989092	311
AC217773.1	0.491435	0.581594	0.69183	0.58	0.923093	344
ACAA1	0.188925	0.267387	-1.32727	0.001	0.023546	-3280
ACAA2	3.3e-05	0.000187	-4.4512	0.895	0.98386	-369
ACACA	0.001116	0.003733	3.40652	0.915	0.986326	311
ACACB	0	0	-7.14698	0.531	0.903987	1019
ACAD10	0.194508	0.273663	-1.31048	0.481	0.882602	-1222
ACAD8	0.047874	0.086272	-2.01543	0.714	0.951285	-567
ACAD9	0.018524	0.039351	2.41385	0.254	0.72423	-3216
ACADL	3.4e-05	0.000192	-4.44248	0.719	0.952324	-1025
ACADM	0.000227	0.000965	-3.898	0.566	0.917711	-1157
ACADS	0.000633	0.002293	-3.58588	0.631	0.937447	-1219
ACADSB	0.014312	0.031675	-2.51491	0.534	0.90499	-1525
ACADVL	5.7e-05	0.000299	-4.29832	0.616	0.932407	-1112
ACAN	0.290776	0.379713	1.06483	0.087	0.449151	-1939
ACAP1	0.024656	0.049878	-2.29858	0.408	0.84161	-2196
ACAP2	0.000397	0.00155	3.72923	0.146	0.576557	-3620
ACAP3	0.813519	0.85986	0.23682	0.873	0.981842	189
ACAT1	0.010464	0.024468	-2.63423	0.738	0.95576	-1032
ACAT2	0.022832	0.046849	2.32992	0.021	0.203738	-6453
ACBD3	0.13071	0.197634	1.53006	0.044	0.313003	-5604
ACBD4	0.073884	0.123796	-1.81574	0.404	0.839302	2608
ACBD5	0.002481	0.007328	3.1444	0.041	0.301212	-5857
ACBD6	0	0	6.6664	0.133	0.552374	-3915
ACCN1	0.883075	0.912575	0.147634	0.709	0.950136	1052
ACCN2	0.749227	0.808453	0.320977	0.528	0.902659	-1688
ACCN3	0.055652	0.097665	-1.94762	0.889	0.98322	359
ACCN4	0.002677	0.007814	-3.11873	0.599	0.927533	1615
ACCN5	0	0	-6.51325	0.014	0.158884	6677
ACCS	0.186364	0.264488	-1.3351	0.182	0.635876	1923
ACD	0	0	8.29551	0.678	0.945278	-1096
ACE	0.746168	0.805998	-0.325035	0.014	0.158884	-4319
ACE2	0.027845	0.055048	-2.24839	0	0	-6492
ACER1	0.018122	0.03863	2.42256	0.403	0.838921	1341
ACER3	0.002157	0.006505	3.19131	0.009	0.119836	-8195
ACHE	0.111403	0.173053	1.6132	0.331	0.787653	-1716
ACIN1	0.230769	0.315301	1.20938	0.645	0.9399	481
ACLY	0.002659	0.007769	3.12101	0.874	0.981842	265
ACMSD	0.691651	0.76178	0.398333	0.837	0.975417	484
ACN9	0.018843	0.039902	2.40707	0.006	0.092512	-7488
ACO1	3e-06	2.4e-05	-5.09551	0.012	0.143442	-4247
ACO2	1e-06	1.1e-05	-5.33793	0.899	0.984266	-314
ACOT11	0	1e-06	-6.09319	0.722	0.952388	1037
ACOT12	0.433238	0.526039	-0.78841	0.666	0.943214	-1099
ACOT13	0.479461	0.570616	0.711148	0.773	0.963658	339
ACOT4	0.577442	0.66133	-0.55986	0.052	0.342341	-1571
ACOT6	0.03106	0.060256	-2.2027	0.996	0.999533	27
ACOT7	5.9e-05	0.000305	4.2907	0.216	0.677974	-3489
ACOT8	0.127331	0.193258	1.54387	0.189	0.645769	3441
ACOT9	1e-06	1.2e-05	5.30872	0.06	0.370516	-5257
ACOX1	0.104464	0.164156	-1.64592	0	0	-6654
ACOX2	0.524148	0.612181	-0.64032	0.001	0.023546	-5264
ACOX3	0	1e-06	-6.03763	0.009	0.119836	-4415
ACOXL	0.000315	0.001273	-3.79935	0.918	0.986477	-360
ACP1	0	1e-06	5.95635	0.465	0.87403	-1640
ACP2	0.003721	0.010271	3.00623	0.763	0.961508	-752
ACP5	8.9e-05	0.000439	4.17071	0.504	0.892424	2174
ACP6	1.6e-05	0.000102	4.64961	0.706	0.950029	-1262
ACPL2	0	3e-06	5.70709	0.84	0.975884	492
ACPP	0.150732	0.221825	-1.45358	0.831	0.97477	-394
ACPT	0	2e-06	-5.81197	0.42	0.848081	-2227
ACRBP	0.167418	0.242036	1.39569	0.871	0.981692	238
ACRC	0.007339	0.018169	-2.76535	0.333	0.790101	-2349
ACRV1	0.045009	0.08191	-2.04281	0.973	0.99596	82
ACSBG1	2.5e-05	0.000146	-4.53419	0.644	0.9399	-1581
ACSBG2	0.435812	0.528486	-0.783985	0.795	0.968326	-553
ACSF2	0.009598	0.022738	-2.66652	0.991	0.999138	-31
ACSF3	0.830555	0.873279	-0.214827	0.303	0.764847	1195
ACSL1	0.03331	0.063841	-2.17313	0.769	0.962977	-416
ACSL3	0	0	-6.34939	0.374	0.819726	-2239
ACSL4	8.7e-05	0.000432	4.17658	0.887	0.98322	-462
ACSL5	0.592122	0.675051	-0.538347	0	0	-7259
ACSL6	0.69143	0.761666	0.398635	0.622	0.934388	-479
ACSM1	0	0	-6.91413	0.827	0.974292	-519
ACSM3	0.000104	0.000499	-4.12723	0.721	0.952388	-789
ACSM5	0.0061	0.015573	-2.8322	0.017	0.178793	-6989
ACSS1	0.000716	0.002544	-3.54745	0.971	0.995636	-127
ACSS2	0.010186	0.023897	-2.64434	0	0	-5742
ACSS3	0.099053	0.157528	-1.67269	0.72	0.952324	783
ACTA1	0.296877	0.386362	-1.05134	0.595	0.927001	-633
ACTA2	0.472331	0.563529	0.722779	0.892	0.98322	366
ACTC1	0.367667	0.460461	0.906981	0.319	0.777194	2166
ACTG1	0.298159	0.387694	1.04854	0.033	0.267065	-4575
ACTG2	0.851609	0.889285	-0.18779	0.014	0.158884	-4232
ACTL6A	0	0	7.52939	0.007	0.102892	-6264
ACTL6B	0.00011	0.000526	-4.1092	0.611	0.930467	-1743
ACTL7A	0.041454	0.07663	-2.07895	0.89	0.98322	-480
ACTL7B	0.267896	0.355241	-1.11721	0.543	0.908568	-864
ACTL8	0.276922	0.364991	-1.09619	0.184	0.638521	-5010
ACTL9	0.362615	0.455486	-0.916647	0.776	0.964503	263
ACTN1	0	0	7.99874	0.887	0.98322	-419
ACTN2	0.005047	0.013274	-2.89966	0.227	0.694738	-2682
ACTN3	0.011404	0.026213	-2.60181	0.124	0.535268	-5144
ACTN4	4e-05	0.000221	4.39826	0.161	0.606937	-4301
ACTR10	0.27543	0.363368	1.09963	0.084	0.441724	-5146
ACTR1A	0.002801	0.008126	3.10344	0.167	0.61379	-3375
ACTR1B	0.205182	0.285573	1.27936	0.629	0.936543	-1003
ACTR2	0.01689	0.036366	2.45034	0.341	0.79583	-2042
ACTR3	0.087907	0.142972	1.73182	0.145	0.574934	-2891
ACTR3B	0	4e-06	5.6361	0.247	0.717049	-2798
ACTR3C	0.665088	0.739281	-0.434824	0.677	0.945278	698
ACTR3P2	0.052256	0.092663	1.97616	0.717	0.951839	-687
ACTR5	0	2e-06	5.89004	0.347	0.800738	2720
ACTR6	0	2e-06	5.91396	0.104	0.491664	-4765
ACTR8	0.000104	0.0005	4.12643	0.727	0.953635	-1316
ACTRT2	0.069484	0.117462	-1.84482	0.644	0.9399	1431
ACVR1	0.007807	0.019113	2.74281	0.184	0.638521	-3327
ACVR1B	0.057812	0.100812	-1.93024	0.37	0.817383	-2746
ACVR1C	0.004974	0.013099	-2.90482	0.497	0.889306	-1517
ACVR2A	0.028435	0.056027	-2.23967	0	0	-4801
ACVR2B	0.035015	0.066538	2.15188	0.252	0.722751	2073
ACVRL1	0.002947	0.008451	3.08621	0.308	0.76931	2136
ACY3	3e-05	0.000171	-4.48201	0.083	0.439187	-3370
ACYP2	0.857356	0.893757	-0.180435	0.331	0.787653	-515
AD000671.1	0.000418	0.001613	3.71373	0.995	0.999249	26
AD001527.1	4e-06	2.9e-05	-5.04623	0.105	0.493761	-5871
ADA	0.00367	0.010155	-3.011	0.804	0.970388	386
ADAD1	0.188541	0.266961	-1.32844	0.835	0.975009	-478
ADAD2	0.197435	0.276942	-1.30182	0.759	0.960187	827
ADAL	0.0116	0.026577	-2.59534	0.604	0.929524	1474
ADAM1	0.006486	0.016384	2.81015	0.317	0.776099	-3795
ADAM10	0.009504	0.022554	2.67021	0.213	0.674961	-2784
ADAM11	0.001671	0.005246	-3.27561	0.974	0.996357	-90
ADAM12	0	1e-06	6.16356	0	0	-4347
ADAM15	0.152765	0.224309	1.44626	0.716	0.951806	-918
ADAM17	2e-06	1.3e-05	5.27782	0.535	0.905114	-1630
ADAM18	0.478012	0.569333	-0.713504	0.599	0.927533	1132
ADAM19	0.044497	0.081199	2.04785	0.701	0.949585	489
ADAM2	0.596852	0.679117	-0.531468	0.775	0.964488	-966
ADAM20	0.112002	0.173804	-1.61045	0.552	0.91283	-1562
ADAM21	0.491801	0.581956	-0.691243	0.828	0.97447	-633
ADAM22	0.746277	0.806027	-0.32489	0.375	0.819984	-2714
ADAM23	0.747514	0.806962	-0.323248	0.464	0.872991	-955
ADAM28	0	5e-06	-5.58709	0.266	0.735873	-2059
ADAM29	0.008839	0.021183	-2.69713	0.45	0.864993	-1673
ADAM30	0.125104	0.190205	-1.55313	0.449	0.864262	-2134
ADAM32	0.323692	0.415224	0.994223	0.516	0.896752	1495
ADAM33	0.014278	0.031625	-2.51583	0.651	0.940253	-1247
ADAM3A	0.1768	0.252934	-1.36506	0.171	0.620085	3982
ADAM5P	0.001258	0.004117	-3.36818	0.617	0.932836	-1245
ADAM6	0.025604	0.051387	-2.28309	0.695	0.948324	1649
ADAM7	0.978574	0.984424	0.026958	0.323	0.781381	1737
ADAM8	0.082268	0.135505	1.76413	0.469	0.874809	-955
ADAM9	0.637784	0.714834	0.472953	0.652	0.940567	-837
ADAMDEC1	0.055455	0.09738	1.94924	0.573	0.919816	1914
ADAMTS1	0.013507	0.030188	-2.53724	0	0	5302
ADAMTS10	0.033054	0.063419	-2.1764	0.565	0.917537	-1844
ADAMTS12	0	1e-06	5.989	0.364	0.814172	1635
ADAMTS13	2e-06	1.7e-05	-5.19573	0.678	0.945278	962
ADAMTS14	0.086053	0.140519	-1.74225	0.916	0.986326	-146
ADAMTS15	0	0	-8.56624	0.533	0.90499	1685
ADAMTS16	0.051434	0.091464	-1.9833	0.08	0.430667	-6621
ADAMTS17	0.001173	0.003889	-3.39069	0.858	0.980108	-583
ADAMTS18	0.146531	0.216886	-1.46893	0.516	0.896752	-1790
ADAMTS19	0.003687	0.010193	-3.0094	0.295	0.757585	1914
ADAMTS2	0.000707	0.002517	3.55132	0	0	-4920
ADAMTS20	0.000866	0.003007	-3.48737	0.062	0.376787	-6553
ADAMTS3	0.279815	0.368273	1.08955	0.136	0.558301	3420
ADAMTS4	0.000247	0.001037	-3.8724	0.895	0.98386	-453
ADAMTS5	0.1268	0.192527	1.54606	0.691	0.947719	843
ADAMTS6	0.182255	0.259542	-1.34782	0.005	0.081131	-8533
ADAMTS7	0.153336	0.224954	-1.44422	0.878	0.981927	258
ADAMTS8	0.101724	0.160845	-1.65933	0.146	0.576557	-2961
ADAMTS9	0.001987	0.00606	-3.21855	0.121	0.529816	-5136
ADAMTS9-AS2	0.458515	0.550613	-0.745603	0.435	0.856918	-2045
ADAMTSL1	4.2e-05	0.000231	-4.38324	0.211	0.672884	-4211
ADAMTSL3	2e-06	1.3e-05	-5.2804	0.04	0.297902	3576
ADAMTSL4	0.071983	0.121077	1.82813	0.931	0.98896	112
ADAMTSL5	0.042712	0.078611	-2.06586	0.925	0.987841	241
ADAP2	0.012247	0.027838	2.57471	0.567	0.918056	1435
ADAR	0	0	6.84994	0.113	0.510238	-3590
ADARB1	0.135797	0.204007	-1.5098	0.955	0.991891	-128
ADARB2	0.000608	0.002217	-3.59836	0.213	0.674961	4118
ADAT2	0.000607	0.002212	3.59912	0.967	0.994407	-86
ADAT3	0.331705	0.423942	0.977772	0.558	0.915154	-844
ADC	0.856006	0.89275	-0.182161	0.036	0.279968	-3622
ADCK1	0.153252	0.224856	-1.44453	0.454	0.868406	-2511
ADCK2	6.2e-05	0.000322	4.27303	0.012	0.143442	-7754
ADCK3	0.29497	0.384315	-1.05554	0.168	0.616189	2065
ADCK4	0.000541	0.002007	-3.63461	0.173	0.622481	-4177
ADCK5	0.070613	0.119106	1.83722	0.807	0.971126	343
ADCY1	0.704134	0.772347	-0.381372	0.78	0.965112	-286
ADCY10	0.000259	0.001077	-3.85855	0.171	0.620085	-5079
ADCY2	0.693063	0.762862	0.396409	0.503	0.892191	-1936
ADCY3	0	0	9.68469	0.571	0.919251	-1086
ADCY4	0.252398	0.338728	-1.1545	0.976	0.997044	115
ADCY5	0.059867	0.10374	-1.9142	0.277	0.74344	-4036
ADCY6	0.02619	0.052342	-2.27376	0.205	0.664497	-3538
ADCY7	0	0	6.58468	0.275	0.741846	-3029
ADCY8	0.002036	0.006189	-3.21049	0.432	0.854371	-2366
ADCY9	0.447621	0.539855	0.76388	0.011	0.135985	-5470
ADCYAP1	0.02014	0.042222	-2.38051	0.445	0.861148	-2677
ADCYAP1R1	0	3e-06	-5.73405	0.488	0.885623	-1998
ADD1	0.001153	0.003832	3.39611	0.136	0.558301	-4802
ADD2	0.035281	0.066955	-2.14863	0.422	0.849396	-2619
ADD3	0.928869	0.947657	-0.089604	0.103	0.488831	-3432
ADH1A	0	0	-8.43659	0.718	0.952001	-665
ADH1B	0	1e-06	-6.00973	0.764	0.962209	447
ADH1C	0	0	-6.83737	0	0	-6759
ADH4	0.014318	0.031683	-2.51477	0	0	-4611
ADH5	0.057214	0.099885	1.93499	0.199	0.656939	-3436
ADH6	0.595906	0.678296	-0.532841	0.115	0.515454	-1513
ADH7	0	0	-10.6859	0.163	0.609416	2777
ADHFE1	0	0	-7.85416	0.09	0.457262	-3898
ADI1	0.256028	0.342494	-1.14562	0.022	0.209483	-2902
ADIG	0.354189	0.446683	-0.932964	0.331	0.787653	2996
ADIPOQ	0.008764	0.021042	-2.70027	0.81	0.971801	-685
ADIPOR1	0.47327	0.564408	0.721242	0.639	0.939394	714
ADIPOR2	0	0	-6.29507	0.122	0.531334	-2942
ADK	0	0	7.68582	0.071	0.405714	-4332
ADM	0.351603	0.444168	0.938022	0.547	0.910113	912
ADM2	0.000814	0.002848	-3.50697	0.732	0.954421	1011
ADNP	0	1e-06	6.13936	0.624	0.934803	-1136
ADNP2	6.1e-05	0.000318	4.27765	0.073	0.4116	-5893
ADO	0	0	8.17462	0.114	0.51321	-3554
ADORA1	0.833029	0.87522	-0.211642	0.988	0.998745	49
ADORA2B	1e-06	1.3e-05	5.29261	0.202	0.660697	2443
ADORA3	0.098587	0.156916	-1.67505	0.711	0.950307	-1130
ADPGK	3e-06	2.3e-05	5.10811	0.58	0.923093	1662
ADPRH	0.022738	0.046695	2.33159	0.042	0.305682	-2978
ADPRHL1	0.144041	0.213751	-1.4782	0.584	0.923724	-2063
ADPRHL2	0	0	6.33881	0.424	0.849741	-1766
ADRA1A	0.000453	0.001729	-3.68921	0.114	0.51321	-6100
ADRA1B	0.025276	0.050891	-2.28838	0.096	0.472139	2322
ADRA1D	0.011966	0.027309	-2.58356	0.889	0.98322	412
ADRA2A	0.401301	0.494594	-0.844671	0	0	-7466
ADRA2B	0.000168	0.000748	-3.98719	0.418	0.846934	-2703
ADRA2C	0.927688	0.94675	0.091096	0.791	0.967681	490
ADRB1	0.510561	0.599468	0.661499	0.544	0.909073	-987
ADRB2	0	0	-9.94585	0.978	0.997238	50
ADRB3	0.010834	0.025159	-2.62114	0.216	0.677974	-2723
ADRBK1	0.00118	0.003908	-3.38886	0.776	0.964503	-856
ADRBK2	0.288982	0.377875	1.06883	0.034	0.271444	4374
ADRM1	0	0	7.6826	0.3	0.762103	-2256
ADSL	0	0	7.49636	0.174	0.623894	-2862
ADSS	0.000164	0.000734	3.99386	0.009	0.119836	-6765
ADSSL1	3e-06	2.5e-05	-5.08594	0.367	0.816578	-2455
AEBP1	2.1e-05	0.000129	4.5727	0.779	0.964853	1048
AEBP2	0	0	9.42189	0.241	0.711052	-2857
AEN	0.009888	0.023322	2.65542	0.3	0.762103	-1536
AES	0.306191	0.396343	1.03112	0.058	0.363922	-4569
AF011889.2	0.10186	0.160971	-1.65865	0.666	0.943214	1596
AF011889.5	0	0	-6.64052	0.692	0.947719	-1126
AF064858.7	0.001668	0.005237	-3.27624	0.249	0.719858	-3241
AF111167.1	0.003121	0.008867	-3.06657	0.639	0.939394	-1520
AF111168.1	0.000729	0.002585	-3.54173	0.657	0.941673	-1112
AF130342.1	0.085797	0.140183	-1.74371	0.649	0.940147	-1777
AF131215.1	0.002878	0.008297	-3.09427	0.951	0.991254	151
AF131215.2	0.001081	0.00363	-3.41701	0.831	0.97477	-420
AF207550.1	0.055687	0.097709	-1.94734	0.873	0.981842	-422
AF238380.3	0.731615	0.795414	0.344412	0.072	0.407847	-3222
AF238380.5	0.080006	0.132315	-1.77761	0.19	0.645907	-4887
AFAP1	0.001794	0.005565	3.25236	0.396	0.835306	2339
AFAP1L1	0.077124	0.128375	1.79525	0	0	-4312
AFAP1L2	0.090046	0.14577	1.72001	0.019	0.192166	-4045
AFF1	0.446482	0.538814	-0.765805	0.61	0.93025	1201
AFF2	0.023574	0.048111	-2.3169	0.385	0.826937	-2479
AFF3	0	1e-06	-5.94935	0.05	0.334476	-5496
AFF4	0.00922	0.021969	-2.68148	0.57	0.919081	1385
AFG3L1P	0.109666	0.170749	1.62123	0.398	0.836541	-3524
AFG3L2	0.007454	0.018396	2.75971	0.281	0.746376	-2970
AFM	0.469337	0.560744	-0.727692	0.054	0.349496	-2465
AFMID	0.375971	0.468702	-0.891275	0.431	0.853864	-2439
AFP	0.523709	0.611779	0.641	0.54	0.906424	-1216
AFTPH	0.003397	0.009533	-3.03758	0.76	0.960705	515
AGA	0.000878	0.003039	-3.48303	0.311	0.771669	-1869
AGAP1	0.002247	0.006735	3.17762	0.48	0.882343	-1636
AGAP11	0.488028	0.578298	0.6973	0.05	0.334476	-3963
AGAP2	0.659322	0.734252	0.44282	0.195	0.652116	2592
AGAP3	0.28809	0.376952	1.07083	0.398	0.836541	-1081
AGBL2	0.093971	0.150848	-1.69893	0.843	0.976521	-113
AGBL3	0.058343	0.101529	-1.92605	0.757	0.959958	621
AGBL4	0.00101	0.003427	-3.43857	0.662	0.942541	1545
AGBL5	0.762401	0.819227	0.303563	0.021	0.203738	3438
AGER	0.002189	0.006579	-3.18642	1	1	0
AGFG1	0.000478	0.001808	3.67299	0.026	0.232487	-5611
AGFG2	0.239244	0.324595	-1.18745	0.022	0.209483	-2925
AGGF1	0.292381	0.381426	1.06126	0.021	0.203738	-6880
AGK	0.683454	0.754838	0.409535	0.087	0.449151	-1392
AGL	0.116657	0.179728	1.58949	0	0	-8874
AGMAT	1.3e-05	8.3e-05	4.71246	0.047	0.324758	-5388
AGPAT1	0.701921	0.770518	0.384371	0.853	0.979272	-129
AGPAT2	0.007257	0.018008	2.76947	0.061	0.373384	-5070
AGPAT3	0.863873	0.898487	0.172106	0	0	-4075
AGPAT4	0.829881	0.872665	-0.215694	0.318	0.776114	-1410
AGPAT5	3e-06	2.3e-05	5.10612	0.003	0.056038	-7810
AGPAT6	0.002701	0.007869	3.1158	0.943	0.990024	127
AGPAT9	0	0	-7.38975	0.116	0.517441	-2728
AGPHD1	0.549804	0.636471	0.601097	0.132	0.550446	-1829
AGPS	0.000216	0.000927	3.91299	0.014	0.158884	-6799
AGR2	0.001566	0.004967	-3.29705	0	0	-7580
AGR3	0.48313	0.574028	-0.7052	0	0	-7979
AGRN	2e-06	1.4e-05	5.26186	0.771	0.963257	-610
AGRP	0.687441	0.758181	0.40408	0.435	0.856918	-1072
AGT	0.077391	0.128739	1.79359	0.629	0.936543	-1200
AGTPBP1	0.00052	0.001942	3.6465	0.128	0.542929	-5729
AGTR1	0.63673	0.714103	-0.474439	0.581	0.923093	1590
AGTR2	0.041039	0.076019	-2.08334	0.804	0.970388	691
AGTRAP	0	2e-06	5.78854	0.888	0.98322	324
AGXT	0.016302	0.03532	2.46426	0.668	0.944197	-1385
AGXT2	0.111839	0.17361	-1.61119	0.496	0.888902	-2076
AGXT2L1	0	0	-6.41572	0.029	0.248281	-5148
AGXT2L2	1.5e-05	9.7e-05	-4.66383	0.532	0.904664	2132
AHCTF1	0	0	7.0088	0.693	0.947892	-1108
AHCY	2.7e-05	0.000158	4.50796	0.094	0.46844	-3830
AHCYL1	0.061955	0.10681	-1.89838	0	0	-5781
AHCYL2	0.001992	0.006072	-3.21776	0.565	0.917537	-1169
AHDC1	0.036488	0.068876	2.13422	0.876	0.981885	307
AHI1	0.011749	0.026873	-2.59052	0.294	0.757208	3589
AHNAK	0.000685	0.002447	-3.56128	0	0	-6691
AHNAK2	0.000276	0.001133	3.83995	0.084	0.441724	2741
AHR	0.00912	0.021753	2.68552	0.223	0.687889	-4132
AHRR	0.014837	0.032648	-2.50096	0.974	0.996357	-72
AHSA1	0	0	9.3722	0.253	0.723069	-2420
AHSA2	0.242679	0.328417	1.17872	0.525	0.900844	589
AHSG	0.868735	0.901909	0.1659	0.807	0.971126	-1062
AHSP	0.000117	0.000551	-4.09288	0.386	0.828173	-3322
AICDA	0.098029	0.156104	-1.67789	0.077	0.422796	-5537
AIDA	0	0	7.03857	0.261	0.730112	-3032
AIF1	0.042131	0.077695	2.07186	0.536	0.905158	1289
AIF1L	0.167928	0.242578	1.39399	0.663	0.942707	-1288
AIFM1	0.639396	0.716279	-0.470683	0.743	0.957444	-628
AIFM2	0.028856	0.056694	2.23355	0.014	0.158884	-6047
AIFM3	0.769794	0.825172	0.293832	0.845	0.977388	-138
AIG1	0.797554	0.847267	0.257537	0.707	0.95013	422
AIM1	0.497699	0.587508	0.681826	0	0	-7653
AIM1L	0.001601	0.005061	3.28977	0.082	0.436023	-3681
AIM2	0.00483	0.012783	2.91514	0.995	0.999249	9
AIMP1	0.000112	0.000532	4.10538	0.011	0.135985	-6801
AIMP2	0	0	6.84011	0.026	0.232487	-5023
AIP	1.4e-05	8.7e-05	4.69639	0.166	0.613232	4050
AIPL1	1e-06	7e-06	-5.45443	0.369	0.817383	-2647
AIRE	0.004793	0.01271	-2.91788	0.991	0.999138	38
AJ003147.1	0.65728	0.732354	-0.445659	0.06	0.370516	4085
AJAP1	0.096031	0.153418	-1.68816	0.402	0.838538	-2129
AK1	0.472898	0.564102	-0.721851	0.061	0.373384	5316
AK2	1e-06	6e-06	5.50335	0.032	0.262675	-5380
AK3	0.023821	0.048498	-2.31266	0.723	0.952613	-617
AK3P3	0.35659	0.449267	0.928289	0.496	0.888902	1087
AK4	0.12584	0.191162	-1.55005	0.132	0.550446	-1664
AK5	0.091117	0.147102	-1.71419	0.735	0.955171	1020
AK7	0.735054	0.797708	-0.339821	0.343	0.797256	2323
AK8	0.000299	0.001218	-3.81498	0.434	0.856158	-3374
AKAP1	0.838236	0.878799	-0.204946	0.417	0.846401	1507
AKAP10	0.19375	0.272847	-1.31274	0.286	0.749761	2005
AKAP11	0.023909	0.048646	2.31115	0.148	0.580579	-4188
AKAP12	0.177171	0.253399	-1.36388	0.253	0.723069	2038
AKAP13	0.120462	0.184397	-1.57286	0.583	0.923414	838
AKAP14	0.301989	0.391913	1.04019	0.417	0.846401	1643
AKAP17A	0.89862	0.924235	0.127889	0.536	0.905158	1404
AKAP3	0.60021	0.681485	-0.526601	0.918	0.986477	371
AKAP4	0.090577	0.146435	-1.71712	0.495	0.888497	-2310
AKAP5	3.2e-05	0.00018	-4.46462	0.257	0.727138	-2875
AKAP6	0.008761	0.021038	-2.70039	0.987	0.998716	28
AKAP7	0.476721	0.567934	-0.715607	0.759	0.960187	-547
AKAP8	1e-06	6e-06	5.5133	0.255	0.725492	-3551
AKAP8L	0	2e-06	5.81639	0.247	0.717049	3098
AKAP9	0.147734	0.218351	-1.4645	0.337	0.793324	-966
AKD1	0.000121	0.00057	-4.08207	0.256	0.726748	-3946
AKIP1	0	0	9.57282	0.514	0.896389	1162
AKIRIN1	0.858572	0.894641	-0.17888	0.002	0.041356	5156
AKIRIN2	0	0	6.82332	0.639	0.939394	1178
AKNA	0.066984	0.113867	-1.86203	0.407	0.840703	976
AKNAD1	0.272429	0.360099	-1.10659	0.163	0.609416	-3961
AKR1A1	0.048886	0.087771	-2.0061	0	0	-7816
AKR1B1	0.924608	0.944495	-0.094987	0.338	0.793763	2281
AKR1B10	0	0	-7.61623	0	0	-6287
AKR1C3	1.1e-05	7.1e-05	-4.7602	0.001	0.023546	-5089
AKR1C4	0.699736	0.768516	-0.387335	0.318	0.776114	-1991
AKR1D1	0.817189	0.862851	-0.232073	0.923	0.987555	51
AKR1E2	0.599748	0.681199	-0.527269	0.02	0.197771	-4975
AKR7A2	0.511167	0.59989	0.660549	0	0	-9091
AKR7A3	0	0	-8.45955	0.44	0.85931	-1736
AKT1	0.000111	0.000528	4.10815	0.853	0.979272	-522
AKT1S1	0.00108	0.00363	3.41703	0.942	0.990024	219
AKT2	0.858108	0.89438	-0.179472	0	0	-5215
AKT3	0.016386	0.035465	2.46223	0.988	0.998745	-38
AKTIP	6e-06	4.1e-05	4.93278	0.903	0.984724	-464
AL009179.1	0.010612	0.024738	-2.62893	0.585	0.923883	-2149
AL021068.1	0.005904	0.01516	-2.84388	0.778	0.964853	1055
AL021546.1	0.037728	0.070826	2.11983	0.309	0.770034	2377
AL022069.1	0.000169	0.000754	-3.98454	0.483	0.882631	-2153
AL022341.1	0.710169	0.777228	-0.373211	0.533	0.90499	1798
AL022341.3	0.027219	0.053985	-2.25782	0.408	0.84161	1288
AL022344.5	0.569671	0.654424	0.571355	0.269	0.737898	2334
AL022476.2	0.250938	0.337094	-1.15809	0.911	0.985902	383
AL031123.1	0.043261	0.079449	-2.06025	0.324	0.781765	-3606
AL031780.1	0.001268	0.004148	-3.36548	0.651	0.940253	-1565
AL033381.1	0.018816	0.039858	-2.40764	0.826	0.974292	-616
AL033532.1	3.9e-05	0.000216	4.405	0.396	0.835306	2363
AL034372.1	0.492299	0.582364	-0.690446	0.441	0.859629	520
AL035460.1	0.359945	0.45254	-0.92179	0.531	0.903987	613
AL035460.3	0.00584	0.015022	-2.84777	0.881	0.98258	-469
AL035461.1	0.010774	0.025048	-2.62326	0.765	0.962289	-846
AL035610.1	0.108152	0.168809	-1.62831	0.245	0.715607	-4187
AL049542.1	0.006705	0.01684	2.79814	0.72	0.952324	-761
AL078611.1	0.983114	0.987413	-0.021245	0.361	0.811273	1585
AL078621.4	0.005789	0.014911	-2.85091	0.59	0.925267	1400
AL096869.5	0.460312	0.552397	0.742612	0.602	0.928716	1413
AL109749.1	0.251293	0.337502	1.15722	0.216	0.677974	-2664
AL109938.1	0.918853	0.939687	-0.102264	0.555	0.914074	1419
AL118502.1	0.002129	0.006434	3.19554	0.397	0.83606	-2625
AL121582.1	0.007437	0.018365	-2.76052	0.855	0.979437	653
AL121656.4	0.017202	0.036957	-2.44313	0.872	0.981842	579
AL121916.1	0.007295	0.018083	2.76755	0.074	0.414128	-5202
AL121928.1	0.025592	0.051373	2.28328	0.798	0.969138	454
AL121980.1	0.090558	0.146426	-1.71723	0.896	0.98411	-302
AL132709.7	0.013608	0.030364	-2.53438	0.897	0.98411	409
AL132780.10	0.025256	0.050876	-2.28872	0.423	0.849481	2384
AL132868.1	0.006818	0.017074	-2.79208	0.409	0.842249	-2287
AL133458.1	0.000398	0.001551	-3.72885	0.147	0.578633	-4578
AL136040.2	0.047546	0.085791	-2.01849	0.087	0.449151	-4404
AL136115.1	0.001834	0.005665	-3.24498	0.632	0.937506	1549
AL136219.1	0.477232	0.568438	-0.714775	0	0	-7027
AL136307.2	2.1e-05	0.000127	-4.57812	0.569	0.918455	-1742
AL136419.1	0.410684	0.503604	-0.827869	0.632	0.937506	1374
AL136531.1	0.127612	0.193624	-1.54271	0.903	0.984724	278
AL136962.1	0.294175	0.383535	1.05729	0.158	0.602022	1710
AL137061.2	0.000278	0.001143	-3.837	0.684	0.946189	1197
AL137145.1	0.735212	0.797708	-0.33961	0.593	0.926325	1319
AL137162.1	6.1e-05	0.000318	4.27742	0.046	0.321374	-5745
AL138831.1	0.034004	0.064878	-2.16436	0.77	0.963257	884
AL139008.1	0.098429	0.156689	-1.67585	0.284	0.748236	1865
AL139044.1	0.415767	0.508539	-0.818865	0.112	0.507366	-2948
AL139082.1	0.119525	0.183222	-1.57692	0.564	0.91744	-1401
AL139289.1	0.62617	0.704852	-0.489381	0.057	0.360078	3690
AL139327.1	0.139302	0.208107	-1.49618	0.233	0.701227	1209
AL157902.3	0.001416	0.004566	-3.32972	0.52	0.898663	-1675
AL160314.1	0.891759	0.919076	0.136597	0.037	0.28547	-4432
AL161645.1	0.118955	0.182519	-1.5794	0.913	0.985989	-397
AL161669.2	0.003413	0.009565	-3.03599	0.481	0.882602	-2291
AL161744.1	0.002648	0.007742	-3.12246	0.696	0.948324	1249
AL161915.1	0.101899	0.160995	-1.65846	0.193	0.649993	-1295
AL162574.1	0.000677	0.002424	-3.56493	0.134	0.554287	-4771
AL353132.1	7.5e-05	0.000381	-4.21887	0.675	0.945278	1122
AL353660.1	0.150461	0.221561	-1.45456	0.187	0.642987	-2782
AL353698.1	0.022962	0.047067	-2.32761	0.932	0.989053	238
AL353709.1	0	0	-6.67192	0.594	0.926923	-1098
AL353997.1	0.368272	0.461049	-0.905829	0.69	0.947719	1255
AL355344.1	0.566004	0.65117	-0.576805	0.674	0.945082	866
AL355999.1	0.864544	0.898993	0.17125	0.594	0.926923	-400
AL356004.2	3.5e-05	0.000196	-4.43632	0.282	0.747608	-3575
AL356017.3	0.854362	0.89154	-0.184265	0.514	0.896389	914
AL356356.4	0.002882	0.008305	-3.09374	0.738	0.95576	-968
AL356423.1	0.003728	0.010287	-3.00555	0.368	0.81722	3412
AL356585.1	0.88153	0.911605	-0.1496	0.139	0.562921	-3566
AL356585.3	0.056609	0.099068	1.93985	0.484	0.882631	-2280
AL358781.1	0.020367	0.042629	-2.37602	0.596	0.927227	1973
AL359075.1	0.066978	0.113867	1.86208	0.286	0.749761	-1526
AL359392.1	0.935824	0.953159	0.080823	0.544	0.909073	1514
AL359757.1	0.000112	0.000532	-4.10538	0.827	0.974292	-657
AL360001.1	0.539051	0.626214	-0.61742	0.949	0.990879	135
AL360181.1	0.013558	0.030278	-2.53578	0.858	0.980108	553
AL365504.1	0.045607	0.082837	-2.03697	0.904	0.984824	-248
AL391152.1	0.102684	0.161933	-1.65459	0.179	0.630245	3205
AL391244.1	0.517972	0.606491	-0.649911	0.007	0.102892	-6458
AL442203.1	0.0006	0.002192	-3.60237	0.771	0.963257	-909
AL445670.1	0.078158	0.129709	-1.78886	0.504	0.892424	-2055
AL450226.2	0.078868	0.130722	-1.78451	0.571	0.919251	-2033
AL513477.1	0.905908	0.929848	0.118649	0.365	0.815474	-2084
AL583828.1	0.368768	0.461469	0.904887	0.018	0.186003	-1583
AL583842.6	0.450254	0.542494	-0.75944	0.517	0.897771	-1813
AL589743.1	3.7e-05	0.000205	4.42242	0	0	-4855
AL590762.11	0	1e-06	6.1006	0.248	0.718777	2187
AL591069.1	0.025415	0.051071	-2.28613	0.619	0.933906	-1387
AL591845.1	0.000255	0.001062	-3.86339	0.682	0.9455	-1303
AL592183.1	0.598855	0.680579	-0.528563	0.177	0.62899	-2004
AL592284.1	0.036003	0.068111	2.13996	0.094	0.46844	5350
AL592494.5	0.516413	0.605065	-0.65234	0.685	0.946433	-973
AL645730.2	0.04049	0.075137	-2.08921	0.638	0.939127	-1094
AL662899.1	0.057394	0.100173	-1.93355	0.513	0.896327	-1031
AL671277.1	0.005773	0.014886	-2.85193	0.717	0.951839	-1189
AL773572.7	0.028712	0.056465	-2.23563	0.457	0.869967	-1904
AL773604.8	0.107178	0.16757	-1.63292	0.744	0.957658	-885
AL844908.5	0.526307	0.614151	0.636982	0.991	0.999138	-13
AL928742.12	0.167362	0.242001	-1.39587	0.127	0.540567	2174
AL928768.3	0	0	-9.56064	0.202	0.660697	-1630
ALAD	0.000815	0.002851	-3.50646	0.214	0.675935	-4052
ALAS1	0.597714	0.679634	-0.530218	0.124	0.535268	-1959
ALAS2	0.039698	0.073878	-2.0978	0.394	0.835239	-3022
ALB	0.30695	0.397194	-1.02949	0.917	0.986326	-320
ALCAM	0.000624	0.002268	-3.59014	0.932	0.989053	-166
ALDH16A1	0.246778	0.33261	1.16842	0.926	0.987841	-181
ALDH18A1	0.064144	0.109804	1.88226	0.111	0.505416	-3363
ALDH1A1	3e-06	2.5e-05	-5.08753	0.417	0.846401	1827
ALDH1A2	0.000631	0.002289	-3.58663	0.99	0.999007	35
ALDH1B1	7.9e-05	0.000395	4.20625	0.414	0.844969	2199
ALDH1L1	0.770056	0.825384	0.293489	0.765	0.962289	-383
ALDH1L1-AS2	0.107093	0.167518	-1.63332	0.527	0.901897	898
ALDH1L2	0.276752	0.364816	-1.09658	0.486	0.88413	-1678
ALDH2	1e-06	8e-06	-5.43616	0	0	-6114
ALDH3A1	0	0	-7.44895	0.539	0.906304	-1002
ALDH3A2	5.5e-05	0.000288	-4.31047	0	0	-8444
ALDH3B1	0.666602	0.740627	0.432728	0.179	0.630245	-2232
ALDH3B2	0.684718	0.755764	-0.407804	0.888	0.98322	-314
ALDH4A1	0.303509	0.393496	1.0369	0.018	0.186003	-2860
ALDH5A1	0.021028	0.043788	2.36318	0.665	0.943029	1533
ALDH6A1	0	0	-6.54079	0.551	0.912026	-1136
ALDH7A1	0.827572	0.870659	-0.21867	0.638	0.939127	-749
ALDH8A1	0.165431	0.239702	1.40234	0.008	0.111862	3909
ALDOA	0.007956	0.019423	2.73585	0.057	0.360078	-4588
ALDOAP2	0.109004	0.169853	-1.62432	0.718	0.952001	-805
ALDOB	0.00173	0.0054	-3.26424	0.171	0.620085	-2165
ALDOC	0.111615	0.173354	-1.61222	0	0	-3858
ALG10	0.015697	0.034224	2.47903	0.485	0.883299	-2603
ALG12	0.168585	0.243309	-1.3918	0.871	0.981692	254
ALG13	0.8627	0.897506	0.173605	0.473	0.876991	-2073
ALG2	0.674384	0.747401	0.421989	0.004	0.069902	-6855
ALG3	4e-06	3.4e-05	4.99532	0.449	0.864262	1815
ALG5	0.586301	0.669313	0.546847	0.027	0.238156	-6127
ALG6	0.175219	0.251066	1.37014	0.791	0.967681	-586
ALG8	0.03386	0.064656	2.16617	0.814	0.972238	782
ALK	0.002599	0.007621	-3.12875	0.798	0.969138	-967
ALKBH1	0.781769	0.835035	-0.27813	0.086	0.447182	-1316
ALKBH2	0	0	7.59938	0.011	0.135985	-5419
ALKBH3	0.1318	0.199082	-1.52567	0.158	0.602022	-3262
ALKBH4	0.406691	0.499943	0.834991	0.462	0.872623	-969
ALKBH5	0.121758	0.186146	1.56729	0.668	0.944197	997
ALKBH6	0.015385	0.033665	2.48685	0.29	0.753167	-3796
ALKBH7	0.903383	0.927912	0.12185	0.005	0.081131	-4847
ALKBH8	0.000677	0.002424	3.56486	0.984	0.998453	56
ALLC	0.00315	0.008936	-3.06349	0.723	0.952613	1290
ALMS1	0	1e-06	6.15783	0.021	0.203738	-5952
ALMS1P	0.083384	0.136973	-1.7576	0.813	0.972173	262
ALOX12	0.30043	0.390232	1.04358	0.31	0.770363	-1889
ALOX12B	0.675598	0.748298	0.420318	0.582	0.923179	1027
ALOX15	0.011535	0.026461	-2.59749	0.32	0.778368	-3768
ALOX15B	0.011544	0.026479	-2.59716	0.022	0.209483	-7336
ALOX5	0.302513	0.39244	1.03906	0.398	0.836541	2142
ALOX5AP	0.001214	0.004002	3.37961	0.638	0.939127	1388
ALOXE3	0.018524	0.039351	-2.41385	0.487	0.884713	-1790
ALPI	0.001647	0.005183	-3.28044	0.148	0.580579	-2456
ALPK1	0.860003	0.895654	-0.177051	0.274	0.741403	-881
ALPK2	0.356629	0.449267	0.928214	0	0	-6402
ALPK3	0.021839	0.045206	2.34793	0.007	0.102892	-2739
ALPL	0.834393	0.875962	0.209886	0.893	0.983434	-327
ALPP	0.230961	0.315513	-1.20887	0.523	0.899864	-2480
ALPPL2	0.569036	0.653887	-0.572298	0.126	0.539368	-5228
ALS2	0.568922	0.653795	0.572467	0.209	0.669349	-2348
ALS2CL	0.792213	0.843138	0.264492	0.577	0.921764	1605
ALS2CR11	0.018383	0.039101	-2.4169	0.478	0.88074	-2391
ALS2CR12	0.168569	0.243305	-1.39186	0.755	0.959292	901
ALS2CR8	0.375534	0.468307	0.892096	0.296	0.758556	2744
ALX1	0.114731	0.177262	-1.59808	0.031	0.257388	-6680
ALX3	0.024094	0.04894	-2.308	0.357	0.810024	-3272
ALX4	0.124831	0.189892	-1.55427	0.985	0.998453	26
AMBN	0.469526	0.560868	-0.727382	0.705	0.949731	-992
AMBP	0.864714	0.899074	-0.171032	0.887	0.98322	-284
AMBRA1	9.1e-05	0.000445	4.16631	0.264	0.733354	-3030
AMD1	0.00062	0.002254	3.59251	0.029	0.248281	-5613
AMDHD1	0.138122	0.20687	1.50074	0.159	0.603359	-2220
AMDHD2	0.633694	0.711434	-0.478724	0.595	0.927001	692
AMELX	4.4e-05	0.00024	-4.37012	0.917	0.986326	292
AMELY	0.000191	0.000836	-3.94891	0.11	0.503447	-5769
AMFR	3.6e-05	0.000203	4.42569	0.766	0.962369	-923
AMH	0.692581	0.762455	0.397066	0.43	0.853355	1436
AMHR2	0	0	-7.87336	0.245	0.715607	-2748
AMICA1	0.014989	0.032929	-2.49702	0.674	0.945082	498
AMIGO1	0.686231	0.757221	-0.405733	0.026	0.232487	-3813
AMIGO2	9.1e-05	0.000448	4.16455	0.901	0.984413	434
AMMECR1	0.001037	0.003508	3.43013	0.032	0.262675	-6086
AMMECR1L	1e-06	1.2e-05	5.31329	0.081	0.433897	-5744
AMN	0.258743	0.345497	-1.13904	0.741	0.956445	-897
AMN1	0.057698	0.100631	-1.93114	0.58	0.923093	-1571
AMOT	0.701953	0.770518	-0.384328	0.284	0.748236	3186
AMOTL1	0.015656	0.034158	-2.48005	0.006	0.092512	-8102
AMOTL2	0.001622	0.005116	3.2855	0.301	0.762955	3342
AMPD1	0	0	-9.13072	0	0	-6365
AMPD2	0	0	7.04798	0.215	0.677122	-3140
AMPD3	0.086157	0.140665	-1.74166	0.605	0.92967	-770
AMPH	0.050876	0.090703	-1.98821	0.588	0.924888	-1722
AMT	2.9e-05	0.000169	-4.48462	0.703	0.949592	910
AMZ1	1e-05	6.8e-05	-4.77693	0.804	0.970388	875
AMZ2	0.008156	0.019853	2.72674	0.867	0.980973	576
ANAPC1	0.008095	0.019722	2.72952	0.819	0.972615	499
ANAPC10	7e-06	5e-05	4.87143	0.433	0.855136	-2147
ANAPC11	0.019555	0.041199	2.3923	0.874	0.981842	-386
ANAPC13	0.006134	0.015646	-2.83018	0.579	0.922996	-1392
ANAPC16	0.006411	0.016235	-2.81433	0.675	0.945278	806
ANAPC2	7e-06	5.1e-05	4.86374	0.542	0.907829	-2089
ANAPC4	0.035484	0.06728	2.14618	0.184	0.638521	-5125
ANAPC5	0.774314	0.828789	0.287897	0.233	0.701227	2909
ANAPC7	2e-06	1.4e-05	5.25903	0.965	0.993764	194
ANG	0	3e-06	-5.75894	0.01	0.127582	-4198
ANGEL1	0.326621	0.418349	0.988178	0.197	0.654098	2023
ANGEL2	0	5e-06	5.59194	0.505	0.892979	1799
ANGPT1	0.012322	0.02798	-2.57239	0.05	0.334476	3476
ANGPT2	0	0	6.99363	0	0	-6416
ANGPT4	0.311256	0.402057	-1.0203	0.358	0.810043	2303
ANGPTL1	0.047544	0.085791	-2.01851	0.073	0.4116	3353
ANGPTL2	0.000136	0.000629	4.04855	0.992	0.999221	39
ANGPTL3	1e-06	8e-06	-5.4517	0.088	0.45228	-5240
ANGPTL4	0.270158	0.357597	1.11189	0.514	0.896389	-1095
ANGPTL6	1.3e-05	8.6e-05	-4.70198	0.833	0.97483	-355
ANGPTL7	0.146815	0.217224	-1.46788	0.289	0.75187	2089
ANK1	0.164375	0.238434	-1.4059	0.26	0.72951	4102
ANK2	0.035507	0.06731	-2.14591	0.014	0.158884	3296
ANK3	0.478815	0.570045	-0.712199	0.766	0.962369	-259
ANKAR	0.002519	0.007416	-3.13931	0.697	0.948324	-962
ANKDD1A	0.105701	0.165738	-1.63996	0.05	0.334476	-5118
ANKFN1	0.080981	0.133701	-1.77177	0.903	0.984724	-450
ANKFY1	0.478405	0.569662	0.712864	0.056	0.357346	-5352
ANKH	0.000343	0.001366	3.77394	0.881	0.98258	-540
ANKHD1	0.122079	0.186491	-1.56592	0.958	0.992472	142
ANKIB1	0.026991	0.05362	2.26132	0.565	0.917537	-2063
ANKLE1	0.827427	0.870553	-0.218857	0.836	0.975009	260
ANKLE2	0	0	6.86116	0.093	0.465477	-3667
ANKMY1	0.244547	0.330417	-1.17401	0.052	0.342341	2358
ANKMY2	0.043515	0.079809	-2.05769	0.871	0.981692	323
ANKRA2	0.930511	0.948836	0.087531	0.345	0.798861	-3019
ANKRD1	0.931017	0.949154	-0.086892	0.716	0.951806	-1176
ANKRD10	0	2e-06	5.79207	0.179	0.630245	-4178
ANKRD11	0.452357	0.544524	0.755903	0.185	0.639603	-1671
ANKRD12	0.812238	0.858831	0.238479	0.653	0.940567	-1533
ANKRD13A	0.164372	0.238434	1.40591	0.696	0.948324	-1225
ANKRD13B	0.030799	0.059815	2.20625	0.709	0.950136	-638
ANKRD13C	0.30581	0.395947	1.03194	0.101	0.48476	-4529
ANKRD13D	0.638758	0.71572	-0.471581	0.909	0.985902	-277
ANKRD16	0.272054	0.359717	1.10746	0	0	-5382
ANKRD17	0.000123	0.000575	4.07858	0.034	0.271444	-6645
ANKRD18A	0.118017	0.181422	1.5835	0.012	0.143442	2713
ANKRD18B	0.702122	0.770661	-0.384098	0.831	0.97477	422
ANKRD19P	7.4e-05	0.000375	-4.22301	0.791	0.967681	907
ANKRD2	0.059091	0.102621	-1.9202	0.438	0.858151	-2635
ANKRD20A11P	0.001946	0.005953	-3.22543	0.787	0.966969	-820
ANKRD22	0.000354	0.001403	-3.76435	0.558	0.915154	1794
ANKRD23	0.2811	0.369599	-1.08662	0.83	0.97477	564
ANKRD24	0.014215	0.031493	-2.51754	0.047	0.324758	3003
ANKRD26	0.945344	0.9606	-0.068812	0	0	-7455
ANKRD27	0	1e-06	6.08153	0.441	0.859629	-2209
ANKRD28	0.156293	0.228493	-1.43375	0.639	0.939394	1389
ANKRD29	3e-06	2.3e-05	-5.11572	0.94	0.990024	159
ANKRD30A	0.038931	0.072645	-2.10626	0.611	0.930467	-2197
ANKRD30B	0.504082	0.593545	-0.671704	0.69	0.947719	-962
ANKRD31	0.491374	0.581594	-0.691928	0.729	0.954078	844
ANKRD32	5.8e-05	0.000301	4.29578	0.075	0.416619	-5131
ANKRD33	0.176183	0.252262	-1.36704	0.353	0.806291	2942
ANKRD34A	0.166518	0.241023	-1.39869	0.752	0.958873	-854
ANKRD34C	0.040446	0.075079	-2.08969	0.829	0.974707	717
ANKRD35	0.000515	0.001926	-3.64972	0.761	0.960786	723
ANKRD36	0.016076	0.034925	2.46972	0.174	0.623894	-3302
ANKRD36BP2	0	0	-6.37615	0.784	0.965715	471
ANKRD37	0.107267	0.167696	1.6325	0	0	4726
ANKRD39	4e-06	2.8e-05	5.04856	0.294	0.757208	-2655
ANKRD40	2.5e-05	0.000148	4.53063	0.536	0.905158	-2059
ANKRD43	1e-06	8e-06	-5.44065	0.616	0.932407	-1079
ANKRD44	0.002973	0.00851	-3.08322	0.985	0.998453	-48
ANKRD44-IT1	0.044751	0.08154	-2.04534	0.483	0.882631	-2004
ANKRD45	0.387697	0.480598	0.869464	0	0	5831
ANKRD46	0.02269	0.046611	2.33246	0.817	0.972548	804
ANKRD49	0.861909	0.897018	0.174614	0.507	0.893992	1021
ANKRD5	0.012982	0.029241	2.55247	0.458	0.870851	2086
ANKRD50	0.613195	0.693165	0.507895	0.162	0.607889	-2842
ANKRD52	0.006611	0.016649	2.80324	0.18	0.632284	2260
ANKRD53	0.11262	0.174513	-1.60763	0.446	0.861716	-1901
ANKRD54	0	0	7.94506	0.802	0.970133	-609
ANKRD55	0.326786	0.418478	0.987839	0.13	0.546543	-2741
ANKRD57	0.122819	0.187397	1.56277	0.19	0.645907	-4251
ANKRD6	0.848575	0.887208	-0.191677	0.048	0.327723	2480
ANKRD60	0.10186	0.160971	-1.65866	0.851	0.979049	-520
ANKRD7	0.003773	0.010391	-3.00144	0.276	0.743106	-3973
ANKRD9	0.042903	0.078901	-2.06391	0.052	0.342341	-3329
ANKS1A	0.022751	0.046712	2.33136	0.66	0.942355	-1619
ANKS1B	0.077719	0.129155	-1.79156	0.533	0.90499	-1062
ANKS3	0.356676	0.449273	-0.928122	0.505	0.892979	-1029
ANKS4B	0.108592	0.169345	1.62625	0.844	0.976694	374
ANKS6	0.880588	0.910921	-0.150798	0.892	0.98322	-361
ANKUB1	0.674761	0.747631	0.42147	0.327	0.784736	2032
ANKZF1	0.002117	0.006402	3.19748	0.416	0.846043	-1122
ANLN	0	0	7.90809	0.133	0.552374	-3311
ANO1	0.403655	0.496931	-0.840434	0	0	-7480
ANO10	0.305555	0.395703	-1.03249	0.038	0.289863	-2067
ANO2	0.000228	0.000969	-3.89667	0.215	0.677122	-3949
ANO3	0.04006	0.074475	2.09386	0.942	0.990024	104
ANO4	0.007323	0.018135	-2.76613	0.376	0.820333	-3552
ANO5	0	1e-06	-6.04209	0.775	0.964488	-505
ANO6	1e-06	1e-05	5.37439	0.017	0.178793	-6512
ANO7	0	0	-7.83702	0.614	0.931474	1204
ANO7L1	0.009975	0.023496	-2.65215	0.302	0.764299	-3184
ANO8	0.410604	0.503575	0.828011	0.038	0.289863	3702
ANO9	0.13475	0.202706	1.51392	0.185	0.639603	-1854
ANP32A	0.013678	0.030489	2.53241	0.192	0.648415	-2957
ANP32B	9.7e-05	0.00047	4.14712	0.035	0.275484	-6751
ANP32C	0.00199	0.006067	-3.21811	0.645	0.9399	1761
ANP32D	0.37683	0.469625	0.889663	0.67	0.944357	-826
ANP32E	0	0	10.3637	0	0	-6547
ANPEP	0.892705	0.919689	0.135395	0.002	0.041356	-6539
ANTXR1	0.112492	0.174343	1.60821	0.005	0.081131	-4826
ANTXR2	0.003299	0.009293	3.04768	0.154	0.594204	-4426
ANUBL1	0.039611	0.073737	2.09875	0.857	0.979658	-236
ANXA1	5e-06	3.5e-05	4.98031	0.038	0.289863	-6409
ANXA10	0	0	-8.31912	0	0	-7200
ANXA11	0.032465	0.062502	-2.18403	0.429	0.852584	2900
ANXA13	0.094246	0.151178	1.69748	0.571	0.919251	-1272
ANXA2	0	3e-06	5.7405	0.105	0.493761	-4261
ANXA2P1	0.000526	0.001959	3.64333	0.002	0.041356	4899
ANXA2P2	0	4e-06	5.60503	0.189	0.645769	-3680
ANXA2P3	0.003467	0.00969	3.03058	0.001	0.023546	5577
ANXA3	0.053621	0.094671	-1.96451	0	0	-6849
ANXA4	0.389606	0.482661	0.865953	0.009	0.119836	-4540
ANXA5	0.010608	0.024734	2.62908	0.53	0.903625	-2589
ANXA6	0.043834	0.080311	2.05447	0.318	0.776114	1877
ANXA7	0.001385	0.004477	3.33706	0.2	0.657682	-2784
ANXA9	0.000971	0.00331	3.45112	0.049	0.331766	-3198
AOAH	0.648357	0.724313	0.458108	0.069	0.399194	3384
AOC2	0.006784	0.016997	-2.79391	0.594	0.926923	-1823
AOC3	0.062442	0.107464	-1.89475	0.242	0.712172	1904
AOX1	0.013433	0.030067	-2.53935	0.544	0.909073	-1937
AP000235.2	0.132354	0.199796	-1.52344	0.263	0.732348	3421
AP000251.2	0.975751	0.982546	0.03051	0.628	0.935982	933
AP000266.7	0.047202	0.085305	-2.02172	0.514	0.896389	-2373
AP000289.6	0.231343	0.315974	-1.20787	0.568	0.918056	-1574
AP000295.7	0.644409	0.721224	0.463639	0.021	0.203738	3213
AP000322.53	0.043482	0.079771	-2.05802	0.783	0.965458	-613
AP000330.8	0.008379	0.020302	-2.71685	0.452	0.866703	2594
AP000345.1	0.675615	0.748298	-0.420295	0.696	0.948324	1015
AP000459.4	0.002971	0.008507	-3.08343	0.218	0.681294	-3201
AP000462.1	0.006605	0.016638	-2.80357	0.739	0.95576	-707
AP000469.2	0.000193	0.000842	-3.94621	0.252	0.722751	-3313
AP000472.2	0.35621	0.448922	-0.929026	0.474	0.877262	-2102
AP000475.2	0.112439	0.174302	-1.60845	0.81	0.971801	775
AP000593.5	0.568268	0.653197	-0.573438	0.601	0.928347	1039
AP000662.4	0.076948	0.128137	-1.79634	0.747	0.958045	957
AP000689.8	0.011512	0.026421	-2.59824	0.456	0.869165	-2346
AP001046.5	0.000393	0.001534	-3.73283	0.191	0.647278	-3723
AP001053.11	0.509282	0.598182	0.663507	0.43	0.853355	-684
AP001062.1	0.89833	0.924127	0.128257	0.153	0.592336	-1961
AP001065.2	0.796397	0.846483	0.259042	0.294	0.757208	2798
AP001187.9	0.015929	0.034651	-2.4733	0.604	0.929524	-1332
AP001189.4	0.020543	0.042942	-2.37257	0.898	0.98411	-534
AP001258.4	0.012547	0.028406	2.5655	0.781	0.965248	543
AP001318.3	0.246051	0.3319	1.17024	0.006	0.092512	-5673
AP001324.1	0.032254	0.062154	-2.18679	0.435	0.856918	1933
AP001372.2	0.068008	0.115335	1.85492	0.038	0.289863	-6818
AP001496.1	0.017223	0.036989	-2.44266	0.207	0.667103	-2504
AP001604.3	0.117319	0.180591	-1.58657	0.291	0.754359	-3068
AP001605.4	0.113835	0.176117	-1.60211	0.574	0.92021	-1365
AP001626.2	0.095413	0.152699	-1.69137	0.361	0.811273	3741
AP001627.1	0.615787	0.695571	0.504182	0.543	0.908568	-759
AP001630.1	0.006466	0.016339	-2.81123	0.719	0.952324	1123
AP001816.1	0.786999	0.839099	-0.271294	0.936	0.990015	96
AP001877.1	0.945438	0.960645	0.068694	0.309	0.770034	2603
AP001885.1	0.000143	0.000655	-4.03398	0.658	0.941861	-1503
AP002478.1	0.015161	0.033255	2.49258	0.359	0.810043	2333
AP002478.2	0.003552	0.009899	3.02222	0	0	-8235
AP003068.6	0.684194	0.755315	-0.408521	0.828	0.97447	-280
AP003071.1	0.003135	0.0089	-3.06506	0.885	0.98322	545
AP003471.1	0.039337	0.073284	-2.10176	0.817	0.972548	-713
AP003774.4	0.000469	0.001781	-3.67858	0.701	0.949585	-989
AP003774.7	0.001187	0.003928	-3.38684	0.44	0.85931	2469
AP006222.2	0.386902	0.479729	-0.870931	0.536	0.905158	-1811
AP006621.1	0.161122	0.234503	-1.41698	0.89	0.98322	336
AP1AR	0.001319	0.004293	3.35291	0.026	0.232487	-5707
AP1B1	0.616437	0.696097	0.503253	0.468	0.874616	-1688
AP1G1	0.585533	0.668632	0.547972	0.009	0.119836	-5179
AP1G2	0.00048	0.001815	-3.67174	0.602	0.928716	-1909
AP1M1	9e-06	6.3e-05	4.79917	0.301	0.762955	3053
AP1M2	0.522727	0.610959	-0.642522	0.263	0.732348	-1494
AP1S1	0.003736	0.010305	3.00482	0.165	0.611854	-3194
AP1S2	5e-06	3.5e-05	4.97817	0.498	0.889709	-2626
AP1S3	0.312482	0.403282	1.0177	0.799	0.969336	-566
AP2A1	0.00534	0.01394	2.87968	0.089	0.455024	4039
AP2A2	0.000989	0.003365	3.44512	0.678	0.945278	-1414
AP2B1	2.7e-05	0.000159	4.50554	0.036	0.279968	-5327
AP2M1	2.1e-05	0.000127	4.57677	0.016	0.172457	-6205
AP2S1	0	0	6.26558	0.105	0.493761	-3491
AP3B1	0.045671	0.08293	-2.03635	0.127	0.540567	-2978
AP3B2	0.046776	0.084676	-2.02575	0.872	0.981842	-510
AP3D1	0.00125	0.004095	3.37021	0.193	0.649993	-4509
AP3M1	0.034389	0.065515	2.15957	0.337	0.793324	-1665
AP3M2	3.1e-05	0.000177	4.46957	0.107	0.497769	-2804
AP3S2	0.010627	0.024761	2.6284	0.551	0.912026	-1857
AP4B1	0.083024	0.136561	1.7597	0.052	0.342341	-1775
AP4E1	0.02906	0.056998	2.23061	0.063	0.380495	-6713
AP4M1	0.008237	0.02002	2.72314	0.703	0.949592	-1402
AP4S1	0.00295	0.008458	3.08582	0.211	0.672884	4593
APAF1	0.107528	0.16802	1.63126	0.007	0.102892	-6774
APBA1	4.8e-05	0.000257	-4.34779	0.229	0.697687	-3558
APBA2	0.683985	0.755255	-0.408807	0.717	0.951839	-723
APBA3	0.073523	0.123327	1.81808	0.492	0.887109	-2151
APBB1	0.086673	0.141329	-1.73875	0.018	0.186003	-5614
APBB1IP	0.488509	0.578662	-0.696526	0.213	0.674961	-3424
APBB2	0.085392	0.139719	1.74602	0.166	0.613232	-1559
APC	0.462092	0.553954	0.739658	0.304	0.765589	1527
APC2	0.097221	0.155045	-1.68202	0.883	0.98307	379
APCDD1	0.55898	0.645066	-0.587294	0.864	0.980973	408
APCDD1L	3e-06	2.3e-05	-5.10939	0.092	0.462726	-4934
APCS	0.052095	0.092436	-1.97756	0.835	0.975009	-789
APEH	0.020179	0.042291	2.37973	0.81	0.971801	-569
APEX1	0.001449	0.004654	3.32229	0.945	0.990024	199
APEX2	0.190864	0.269507	-1.3214	0	0	-3590
APH1A	0.31768	0.408964	1.00674	0.367	0.816578	1782
APH1B	0.937639	0.954609	0.078532	0.801	0.969765	333
API5	9e-06	5.9e-05	4.81881	0.005	0.081131	-8299
APITD1	0.000112	0.000532	4.10513	0.001	0.023546	-7627
APLF	0.103979	0.163499	-1.64827	0.856	0.979658	-466
APLN	0.255946	0.342455	-1.14582	0.184	0.638521	-3892
APLNR	0.001901	0.005842	3.23319	0.467	0.874337	-1266
APLP1	0	0	-7.30318	0.648	0.940024	-1104
APLP2	0.150704	0.221812	1.45368	0.704	0.949731	865
APOA1	0.030541	0.059393	-2.20979	0.416	0.846043	-1531
APOA1BP	0.265856	0.35298	1.12203	0.917	0.986326	314
APOA2	0.163527	0.237451	1.40877	0.226	0.69309	-1461
APOA4	0.002565	0.007535	-3.13321	0.373	0.819651	-1585
APOA5	0.01136	0.026128	-2.60326	0.223	0.687889	-4672
APOB	0.020418	0.042722	-2.37502	0.081	0.433897	-3114
APOBEC1	0	1e-06	-6.1511	0	0	-6438
APOBEC2	0	0	-8.51054	0.024	0.221504	-5347
APOBEC3A	0.000619	0.002251	3.59297	0.416	0.846043	1812
APOBEC3B	0.000366	0.001445	3.7539	0.704	0.949731	-1378
APOBEC3C	0.96817	0.976777	-0.040053	0.065	0.386594	2699
APOBEC3D	3.3e-05	0.000187	-4.45204	0.212	0.673761	-4496
APOBEC3F	0.573303	0.657784	-0.565973	0.479	0.88175	1199
APOBEC3G	0.421283	0.514029	0.809168	0.613	0.93097	726
APOBEC4	0.492414	0.582399	-0.690262	0.604	0.929524	1214
APOBR	0.000484	0.001828	3.66907	0.793	0.968186	759
APOC1	5e-06	3.9e-05	4.94781	0.915	0.986326	209
APOC3	0.042172	0.077748	-2.07144	0.152	0.589869	-1987
APOC4	0.000198	0.000861	-3.93867	0.751	0.958514	-1190
APOD	0.029785	0.05818	-2.22031	0.001	0.023546	4500
APOE	5.9e-05	0.000305	4.29048	0.451	0.866232	2084
APOF	0.26113	0.34815	-1.13329	0.099	0.479405	3542
APOH	0.27596	0.363969	1.0984	0.016	0.172457	-3153
APOL1	0.647996	0.72405	-0.458614	0.32	0.778368	-1042
APOL2	0.100929	0.159848	-1.66327	0.621	0.93418	719
APOL3	0.01708	0.036737	2.44595	0.904	0.984824	-378
APOL4	0.426656	0.519644	0.799795	0.466	0.874337	925
APOL5	0.001602	0.005064	-3.28951	0.669	0.944357	-1536
APOL6	0.532101	0.619653	0.628057	0.357	0.810024	-2016
APOLD1	0.461593	0.553594	-0.740485	0.005	0.081131	3392
APOM	0.59523	0.677723	0.533824	0.184	0.638521	-1065
APOO	0.741115	0.80205	-0.331748	0.097	0.474784	-1923
APOOL	0.000566	0.002081	-3.62065	0.001	0.023546	-8716
APP	0.001971	0.006015	3.22128	0.006	0.092512	-7858
APPBP2	0.298779	0.388396	1.04718	0.268	0.737123	-3738
APPL1	0.025584	0.051363	2.2834	0.052	0.342341	-5848
APPL2	0.048414	0.087124	-2.01043	0.97	0.995342	-90
APRT	0.010063	0.023657	2.64888	0.311	0.771669	-3223
APTX	2.5e-05	0.000149	4.5271	0.065	0.386594	-4781
AQP1	1e-06	8e-06	5.43479	0.434	0.856158	2684
AQP10	0.000161	0.000721	-4.00015	0.439	0.858473	2287
AQP11	0.001252	0.004101	-3.36955	0.856	0.979658	374
AQP2	0.436227	0.528727	0.783272	0.583	0.923414	1845
AQP3	0.134676	0.202626	-1.51421	0.895	0.98386	442
AQP4	0	0	-6.88221	0.026	0.232487	-5113
AQP5	0.042437	0.078155	-2.06869	0.044	0.313003	-3153
AQP6	0.002578	0.007567	-3.13146	0.697	0.948324	-1305
AQP8	3e-06	2.3e-05	-5.10758	0.83	0.97477	721
AQP9	0.003092	0.008795	3.06979	0.059	0.367128	-3276
AQR	0.250702	0.336892	1.15868	0.025	0.226766	-6811
AR	0.000139	0.000641	-4.04145	0.323	0.781381	-2792
ARAF	0.73014	0.794356	-0.346383	0.11	0.503447	3253
ARAP1	0.0454	0.082515	2.03898	0.182	0.635876	2492
ARAP2	0.121829	0.186197	1.56699	0.055	0.353042	-5185
ARAP3	0.975346	0.98224	0.031019	0.088	0.45228	1659
ARC	0.366902	0.459805	-0.90844	0.136	0.558301	-2956
ARCN1	0.871287	0.903982	-0.162646	0.002	0.041356	-7726
ARF1	0.090847	0.146783	1.71565	0.833	0.97483	-403
ARF1P1	0.404048	0.497196	-0.839727	0.225	0.69198	1631
ARF3	2.3e-05	0.000137	4.55375	0.852	0.979272	-387
ARF4	0.112408	0.174267	1.60859	0.04	0.297902	-5172
ARF6	0.006177	0.015742	2.8277	0.189	0.645769	-2770
ARFGAP1	0.000875	0.003031	3.48413	0.937	0.990024	166
ARFGAP2	0.003314	0.009329	3.0461	0.344	0.797966	-3315
ARFGAP3	0.13537	0.203545	-1.51147	0	0	-6607
ARFGEF1	0.39568	0.488686	0.854851	0.971	0.995636	69
ARFGEF2	0.252624	0.338948	-1.15394	0.124	0.535268	2474
ARFIP1	0.970445	0.978314	0.037188	0.189	0.645769	-2514
ARFIP2	0.132777	0.200279	-1.52175	0.69	0.947719	1073
ARFRP1	0.00055	0.002034	3.62952	0.31	0.770363	2533
ARG1	0.256367	0.3429	-1.1448	0.563	0.916654	-1353
ARG2	0.119033	0.182598	1.57906	0.618	0.933697	556
ARGLU1	0.032126	0.061967	2.18846	0.585	0.923883	1767
ARHGAP1	0.5034	0.592879	0.672781	0.253	0.723069	1916
ARHGAP10	0.427765	0.520669	0.797869	0.596	0.927227	-892
ARHGAP11A	3.1e-05	0.000177	4.46999	0.877	0.981927	-376
ARHGAP12	0.229915	0.314348	-1.21162	0.003	0.056038	-5814
ARHGAP15	0.273205	0.360847	-1.10478	0.431	0.853864	939
ARHGAP18	0.803058	0.851801	-0.250382	0.94	0.990024	41
ARHGAP19	0.008452	0.020442	2.71364	0.263	0.732348	-3882
ARHGAP20	0.001952	0.005968	-3.2244	0.428	0.851811	-2363
ARHGAP21	0.673887	0.747062	-0.422674	0.931	0.98896	114
ARHGAP22	5e-06	3.6e-05	-4.97059	0.068	0.397532	-5375
ARHGAP23	0.037309	0.070155	-2.12464	0.473	0.876991	-1502
ARHGAP24	0	0	-6.6184	0.12	0.527093	-3447
ARHGAP25	0.307647	0.398042	-1.028	0.151	0.587506	1396
ARHGAP26	0.512951	0.601731	0.657753	0.014	0.158884	-6357
ARHGAP26-AS1	0.072373	0.121629	-1.82556	0.424	0.849741	2315
ARHGAP27	0.084893	0.139101	1.74887	0.836	0.975009	498
ARHGAP28	0.000122	0.000574	-4.07955	0.958	0.992472	182
ARHGAP29	0.25016	0.336224	1.16001	0.44	0.85931	1338
ARHGAP30	0.627954	0.706493	-0.486849	0.245	0.715607	1010
ARHGAP31	0.094162	0.151093	1.69793	0.477	0.88031	-1052
ARHGAP32	0.142863	0.212471	1.48262	0.803	0.97014	277
ARHGAP33	0.006438	0.01629	-2.81278	0.13	0.546543	-5197
ARHGAP35	0.234194	0.319014	1.20044	0.273	0.741266	-1530
ARHGAP36	0.661919	0.736472	-0.439215	0.628	0.935982	-1229
ARHGAP39	0	1e-06	6.07809	0.984	0.998453	-30
ARHGAP4	0.30362	0.393562	-1.03666	0.896	0.98411	-175
ARHGAP42	0.008255	0.02006	-2.72231	0	0	-4441
ARHGAP44	0.706406	0.774312	-0.378297	0.003	0.056038	-3129
ARHGAP5	0.003692	0.010204	3.00893	0.027	0.238156	-7172
ARHGAP6	0.891098	0.918677	0.137437	0.981	0.997818	33
ARHGAP8	0.326852	0.418531	-0.987702	0.214	0.675935	-3243
ARHGAP9	0.838548	0.878903	-0.204544	0.848	0.97877	-239
ARHGDIA	0.310752	0.401554	1.02137	0.256	0.726748	-2412
ARHGDIB	0.116194	0.179169	1.59155	0.328	0.785783	3020
ARHGDIG	4.4e-05	0.000241	-4.3686	0.405	0.839881	-2339
ARHGEF1	0.025729	0.051585	2.28108	0.293	0.756129	-1349
ARHGEF10	0.016828	0.036261	-2.45178	0.766	0.962369	-1206
ARHGEF10L	0.00031	0.001253	3.80475	0.167	0.61379	-4419
ARHGEF12	0.105645	0.165665	-1.64023	0.575	0.920755	-2117
ARHGEF15	0.035897	0.067944	-2.14123	0.154	0.594204	-4595
ARHGEF16	0.133346	0.201013	-1.51948	0.795	0.968326	-474
ARHGEF17	0.029396	0.057578	2.2258	0	0	-6024
ARHGEF18	0.20899	0.290113	1.26856	0.626	0.935645	959
ARHGEF19	0.935431	0.952857	-0.081319	0.019	0.192166	-4096
ARHGEF2	0.000514	0.001923	-3.65035	0.115	0.515454	-4327
ARHGEF25	0.891442	0.918935	-0.137	0.809	0.971437	-394
ARHGEF26	0.074933	0.125252	-1.80903	0.362	0.812492	-2015
ARHGEF26-AS1	0.259201	0.345956	-1.13793	0.429	0.852584	1988
ARHGEF3	0.557222	0.643546	0.58993	0.879	0.982363	366
ARHGEF37	0	0	-7.95737	0.616	0.932407	-1147
ARHGEF38	0.447764	0.539994	-0.763638	0.793	0.968186	-858
ARHGEF4	0.291725	0.3808	-1.06272	0.222	0.686431	-2986
ARHGEF40	0.553034	0.639642	-0.596224	0.871	0.981692	410
ARHGEF5	0.100877	0.159806	-1.66353	0.218	0.681294	-1788
ARHGEF6	0.023691	0.048293	-2.31488	0.07	0.402356	2363
ARHGEF7	0.36412	0.456935	-0.913759	0.705	0.949731	-526
ARHGEF9	0.533878	0.621314	-0.625331	0.258	0.727138	-1470
ARID1A	0.138186	0.206934	1.50049	0.076	0.420023	-5484
ARID1B	0.010897	0.025269	2.61896	0.507	0.893992	-2656
ARID2	0.002938	0.00843	3.08723	0.331	0.787653	-3049
ARID3A	0.070052	0.118267	1.84098	0.892	0.98322	-125
ARID3B	0.000119	0.000562	-4.08658	0.182	0.635876	3827
ARID4A	0.050519	0.090173	1.99137	0.563	0.916654	-1974
ARID4B	0.354676	0.447212	-0.932012	0.889	0.98322	399
ARID5A	0.008555	0.020652	2.70917	0.827	0.974292	477
ARID5B	0.034795	0.066159	-2.15457	0.53	0.903625	-1629
ARIH1	0	0	6.25859	0.396	0.835306	-1967
ARIH2	0.116701	0.179781	1.5893	0.712	0.950307	-272
ARL1	0.666927	0.740861	-0.432279	0	0	-7908
ARL10	0.016371	0.035445	2.4626	0.332	0.788687	1727
ARL11	0.002128	0.006431	3.19575	0.125	0.537445	4687
ARL13B	8e-06	5.8e-05	4.82704	0.391	0.832677	-2609
ARL14	0	0	-6.9361	0	0	-5734
ARL15	0.98767	0.990817	0.015512	0.003	0.056038	2356
ARL16	0.462397	0.554258	0.739151	0.194	0.651338	1802
ARL17A	0.020867	0.04349	2.36628	0.043	0.308702	-2251
ARL2	0	3e-06	5.74833	1	1	-12
ARL2BP	0.133494	0.201205	1.5189	0.766	0.962369	-674
ARL3	0.609764	0.690126	0.512819	0.099	0.479405	-4176
ARL4C	0.095205	0.152448	1.69245	0.211	0.672884	2796
ARL4D	0.000522	0.001947	-3.64546	0.065	0.386594	-5888
ARL5A	0.006742	0.016914	2.79614	0.592	0.926325	-1708
ARL5B	0.000749	0.00265	3.53324	0.05	0.334476	-6253
ARL6	0.625416	0.704329	0.490452	0.526	0.901134	786
ARL6IP1	0.022412	0.046187	2.33745	0	0	-8769
ARL6IP5	0.103893	0.163402	1.64869	0.324	0.781765	-2743
ARL6IP6	0.211541	0.292815	1.2614	0.45	0.864993	1322
ARL8A	7e-06	5e-05	4.87322	0.855	0.979437	-347
ARL8B	0.050507	0.090166	1.99148	0.328	0.785783	-2201
ARL9	0.010217	0.023959	2.64318	0.517	0.897771	942
ARMC1	0	1e-06	6.01858	0.031	0.257388	-5277
ARMC10	0	0	6.57883	0.652	0.940567	-1329
ARMC2	0.624335	0.703436	0.491989	0.126	0.539368	-4382
ARMC3	0.817602	0.863189	-0.231539	0.812	0.97205	598
ARMC4	0.381715	0.474682	-0.880539	0.343	0.797256	1549
ARMC5	0.358611	0.451065	-0.92437	0.508	0.893992	962
ARMC6	0.372	0.464614	0.898758	0.021	0.203738	-4627
ARMC7	0.659267	0.734233	0.442896	0.978	0.997238	33
ARMC8	6.7e-05	0.000344	4.25181	0.046	0.321374	-5904
ARMC9	0.000913	0.003132	3.47086	0	0	-6017
ARMCX1	0.007754	0.019002	-2.7453	0	0	4243
ARMCX2	0.000803	0.002816	-3.51116	0.029	0.248281	2971
ARMCX3	0.033088	0.063477	-2.17597	0.363	0.81352	-1273
ARMCX4	0.396482	0.489397	-0.853394	0.949	0.990879	-197
ARMCX5	0.091503	0.147603	1.7121	0.105	0.493761	-4927
ARNT	0.328678	0.420515	0.983954	0.108	0.499682	-2396
ARNT2	0.757089	0.81482	-0.310573	0.552	0.91283	916
ARNTL	0.925157	0.944957	0.094294	0.231	0.699414	3635
ARNTL2	0.00504	0.013256	2.90017	0.093	0.465477	-5806
ARPC1A	0.210838	0.292062	-1.26336	0.07	0.402356	-2956
ARPC1B	0	0	6.37113	0.156	0.59802	-3762
ARPC2	0.297567	0.387079	1.04983	0.096	0.472139	-4734
ARPC3	0.037532	0.070493	-2.12207	0.955	0.991891	88
ARPC4	0.01058	0.02468	2.63008	0.705	0.949731	-838
ARPC5	7e-05	0.000356	4.24041	0.269	0.737898	-2226
ARPC5L	0.00013	0.000605	4.06143	0.045	0.31757	-5945
ARPP19	0	0	6.47727	0.018	0.186003	-5946
ARPP21	0.005492	0.014266	-2.86967	0.452	0.866703	-1804
ARR3	0.025896	0.051844	-2.27842	0.816	0.972366	-951
ARRB1	0.230556	0.315136	1.20993	0.041	0.301212	-5527
ARRB2	0.018704	0.039667	2.41002	0	0	-4380
ARRDC1	0.008672	0.020877	2.70416	0.634	0.938106	733
ARRDC2	0.654491	0.729955	-0.449542	0.642	0.9399	608
ARRDC3	0.01874	0.039727	2.40926	0.683	0.945543	-1357
ARRDC4	0	3e-06	-5.71692	0.428	0.851811	1653
ARSA	0.007709	0.018906	-2.74743	0.834	0.975006	-425
ARSB	0.16527	0.239572	1.40288	0.134	0.554287	3705
ARSD	0.002262	0.006773	-3.17532	0.331	0.787653	-3279
ARSE	0.000307	0.001246	3.80711	0.682	0.9455	-1424
ARSF	0.010943	0.025346	-2.61737	0.554	0.913506	-2354
ARSG	0.121853	0.186219	-1.56688	0.774	0.963858	726
ARSI	0.005077	0.01334	-2.89756	0.989	0.99898	-49
ARSJ	0.473004	0.564194	0.721677	0.001	0.023546	-4570
ARSK	0.170178	0.245062	1.38654	0.675	0.945278	140
ART1	0.000225	0.000959	-3.90026	0.55	0.911762	-2077
ART3	0.767711	0.823436	-0.296572	0.626	0.935645	806
ART4	0.155165	0.227116	-1.43773	0.136	0.558301	-4832
ART5	0.001116	0.003732	-3.40662	0.863	0.980973	745
ARTN	0.925735	0.9453	0.093563	0.182	0.635876	1728
ARV1	5e-06	3.5e-05	-4.9856	0.857	0.979658	381
ARVCF	0.303143	0.393127	-1.0377	0.503	0.892191	-2757
ARX	0.016206	0.03516	-2.46657	0.344	0.797966	-2012
AS3MT	0.622275	0.701519	-0.494921	0.043	0.308702	-5427
ASAH1	0	0	6.94461	0.249	0.719858	-2700
ASAP1	1.5e-05	9.7e-05	4.66298	0.728	0.954049	938
ASAP2	0.117985	0.181387	-1.58364	0	0	-7280
ASAP3	0	0	-6.48064	0.012	0.143442	-6240
ASB1	0.042825	0.078795	-2.0647	0.011	0.135985	3522
ASB10	0.240856	0.326472	-1.18334	0.499	0.890029	-2422
ASB11	0.15203	0.22342	-1.4489	0.133	0.552374	-3078
ASB13	0.002611	0.007651	3.12714	0.052	0.342341	-6199
ASB14	0.317988	0.409306	-1.0061	0.77	0.963257	-596
ASB15	0.034248	0.06531	-2.16133	0.663	0.942707	1018
ASB16	0.006123	0.015619	-2.83085	0.489	0.885708	-1789
ASB17	0.101998	0.161084	-1.65797	0.366	0.816027	2753
ASB2	0.172008	0.247264	-1.38054	0.672	0.944788	-627
ASB3	0.353925	0.446475	0.933479	0.598	0.927533	1732
ASB4	0.208467	0.289545	1.27003	0.48	0.882343	-3320
ASB5	0.758716	0.816166	0.308424	0.337	0.793324	841
ASB6	2.8e-05	0.000165	4.49481	0.466	0.874337	1455
ASB7	8e-06	5.5e-05	4.83949	0.19	0.645907	-3931
ASB8	1.2e-05	8e-05	-4.72585	0.166	0.613232	2922
ASB9	0.961312	0.972673	0.048689	0.003	0.056038	-5067
ASCC1	7e-06	4.7e-05	4.89223	0.842	0.976348	691
ASCC2	0.000636	0.002302	-3.58446	0.195	0.652116	-2302
ASCC3	2.7e-05	0.000158	4.50678	0	0	-8861
ASCL1	0	3e-06	-5.69154	0.251	0.721791	3676
ASCL2	0.0011	0.003688	3.41115	0.648	0.940024	-1374
ASCL3	0.000206	0.000891	-3.92641	0.217	0.679474	-3228
ASF1A	0.184847	0.262779	1.33977	0.951	0.991254	169
ASF1B	1e-06	9e-06	5.38768	0.064	0.383921	3268
ASGR1	0.908891	0.931755	-0.114871	0.909	0.985902	150
ASGR2	0.29399	0.383345	1.0577	0.86	0.980332	612
ASH1L	0.190737	0.269425	1.32178	0.864	0.980973	263
ASH2L	0.088806	0.144002	1.72683	0.895	0.98386	195
ASIP	7e-05	0.000355	-4.24167	0.167	0.61379	-4436
ASL	0.921936	0.942357	-0.098365	0.002	0.041356	-5479
ASLP1	0.453315	0.545443	-0.754295	0.494	0.888008	-1959
ASMT	0.096066	0.153446	-1.68798	0.559	0.915563	1802
ASMTL	3.1e-05	0.000176	4.47243	0.965	0.993764	121
ASMTL-AS1	0.059919	0.103809	-1.9138	0.861	0.980613	-418
ASNA1	6e-06	4.4e-05	4.91357	0.561	0.916302	1548
ASNS	0.616466	0.696097	-0.503211	0.183	0.63743	-604
ASNSD1	0	0	6.39345	0.124	0.535268	-4166
ASPA	0	0	-10.5781	0.988	0.998745	-25
ASPDH	0.090244	0.146042	-1.71893	0.941	0.990024	205
ASPG	0.009151	0.021817	-2.68425	0.673	0.945082	857
ASPH	0.365578	0.458431	0.910968	0.005	0.081131	3686
ASPHD1	0.020677	0.043182	2.36995	0.336	0.793266	-1220
ASPHD2	9.9e-05	0.000481	-4.13957	0.001	0.023546	-4438
ASPM	0	0	7.38221	0.887	0.98322	-288
ASPN	0	0	7.56939	0.17	0.619567	-4238
ASPRV1	0.013141	0.029526	-2.5478	0.707	0.95013	-550
ASPSCR1	0.014958	0.032883	2.49782	0.832	0.97477	569
ASRGL1	0.003617	0.010049	-3.01595	0.671	0.944607	-907
ASS1	3.6e-05	0.000201	4.42876	0.07	0.402356	-5586
ASTE1	0.024624	0.049826	2.2991	0.827	0.974292	908
ASTN1	0.015358	0.033616	-2.48755	0.962	0.993137	142
ASTN2	0.884835	0.913716	-0.145396	0.558	0.915154	-1145
ASXL1	5e-06	3.8e-05	4.96076	0.932	0.989053	224
ASXL2	0.438347	0.530901	0.779643	0.038	0.289863	3501
ASXL3	1e-06	6e-06	-5.52429	0.4	0.837499	-1895
ASZ1	0.029053	0.05699	-2.23071	0.61	0.93025	-1432
ATAD1	0.968971	0.977332	-0.039045	0.147	0.578633	-1618
ATAD2	0	0	9.17058	0.819	0.972615	-581
ATAD2B	0.286274	0.375063	-1.0749	0.897	0.98411	127
ATAD3A	0.001425	0.00459	3.32782	0.115	0.515454	2674
ATAD3B	0.047022	0.085059	2.02342	0.17	0.619567	2479
ATAD3C	0.002809	0.008148	-3.10243	0.255	0.725492	-3438
ATAD5	0.00022	0.000941	3.90725	0.735	0.955171	876
ATAT1	0.534094	0.621454	-0.625	0.192	0.648415	-2901
ATCAY	0.102771	0.162056	-1.65417	0.553	0.913014	-1539
ATE1	0.000375	0.001474	3.74686	0.027	0.238156	-6364
ATF1	6.3e-05	0.000325	4.27037	0.093	0.465477	-3519
ATF2	0.120317	0.184246	1.57349	0.205	0.664497	2304
ATF3	0.929685	0.948291	-0.088574	0.254	0.72423	-2244
ATF5	0.0017	0.005322	3.27	0.988	0.998745	-37
ATF6	0.088614	0.143809	1.7279	0.134	0.554287	-4844
ATF6B	0.703265	0.771568	0.382549	0.108	0.499682	1934
ATF7	0.559501	0.64551	-0.586514	0.14	0.564278	-4906
ATF7IP	0.003289	0.00927	3.04873	0.953	0.991502	-252
ATF7IP2	0.001926	0.005904	-3.22894	0.595	0.927001	1378
ATG10	0.837943	0.878587	0.205322	0.087	0.449151	1539
ATG12	0.026322	0.052565	2.27168	0.398	0.836541	-1808
ATG13	0.290956	0.379923	-1.06443	0.251	0.721791	2366
ATG14	0.15742	0.229868	1.4298	0.645	0.9399	-1343
ATG16L1	0.008973	0.021455	2.69154	0.409	0.842249	-2453
ATG16L2	0.730181	0.794356	-0.346329	0.64	0.939732	-1090
ATG2A	1.8e-05	0.000113	4.61506	0.709	0.950136	-980
ATG2B	0.087947	0.143013	1.7316	0.703	0.949592	-817
ATG3	0.006518	0.016454	2.80836	0.117	0.520474	-5229
ATG4A	0	0	-7.56722	0.571	0.919251	-1212
ATG4B	0.241593	0.32731	1.18147	0.002	0.041356	-7513
ATG4C	0.146058	0.216284	-1.47068	0.6	0.928051	-1048
ATG4D	0.19185	0.270665	1.31843	0.396	0.835306	-1190
ATG5	0.280712	0.369189	1.0875	0	0	-8165
ATG7	0.00172	0.005372	3.26622	0.412	0.843356	-1943
ATG9A	0.000149	0.000677	4.02163	0.604	0.929524	-1530
ATHL1	0.030655	0.059564	2.20822	0.099	0.479405	-2099
ATIC	0	0	7.42286	0.04	0.297902	-4064
ATL1	0.062941	0.108086	-1.89106	0.004	0.069902	3593
ATL2	0.463676	0.555478	0.737031	0.333	0.790101	1884
ATL3	0	0	6.7153	0.005	0.081131	-5638
ATM	0.337112	0.42944	0.966819	0.299	0.761247	2341
ATMIN	0.109757	0.170863	1.62081	0.312	0.772089	-3788
ATN1	0.013452	0.030096	-2.53881	0.608	0.93025	-1659
ATOH1	0.088726	0.143956	-1.72727	0.887	0.98322	-529
ATOH7	0.18845	0.26689	-1.32871	0.602	0.928716	-1521
ATOH8	2e-06	1.6e-05	-5.22792	0.859	0.980108	627
ATOX1	0.006551	0.016525	2.80651	0.39	0.832182	-2862
ATP10A	0.000127	0.000594	-4.06763	0.862	0.980779	589
ATP10B	0.734761	0.797523	-0.340213	0.016	0.172457	-1961
ATP10D	0.930511	0.948836	0.087531	0.351	0.80398	-2320
ATP11A	0.353371	0.445998	0.93456	0.103	0.488831	1462
ATP11B	0.009358	0.022258	-2.67594	0.16	0.60492	-2238
ATP11C	0.252049	0.338329	1.15536	0.764	0.962209	-1003
ATP12A	0.351631	0.444175	-0.937966	0.473	0.876991	1676
ATP13A1	0	3e-06	5.69847	0.014	0.158884	-5869
ATP13A2	5.4e-05	0.000286	4.31318	0.843	0.976521	-652
ATP13A3	0.004016	0.010926	2.97978	0.159	0.603359	-3425
ATP13A4	7e-06	5.1e-05	-4.86847	0.728	0.954049	779
ATP13A5	0.000793	0.002786	-3.51527	0.944	0.990024	-186
ATP1A1	0.001887	0.005806	3.23558	0.082	0.436023	-6038
ATP1A1OS	0.004475	0.011995	-2.94199	0.531	0.903987	2067
ATP1A2	0.046689	0.084542	-2.02658	0.515	0.896451	1289
ATP1A3	0.000136	0.00063	-4.04803	0.161	0.606937	-4354
ATP1A4	0.626749	0.70538	-0.48856	0.07	0.402356	-3228
ATP1B1	0.602917	0.683878	-0.522686	0.206	0.666742	-1633
ATP1B2	0.000248	0.00104	-3.87085	0.195	0.652116	-2916
ATP1B3	0	0	10.5097	0.08	0.430667	-3770
ATP1B4	0.026612	0.053006	-2.26717	0.033	0.267065	-6486
ATP2A1	0.128384	0.1946	-1.53953	0.065	0.386594	4207
ATP2A2	0.812761	0.859245	0.237801	0.056	0.357346	2970
ATP2A3	1.1e-05	7e-05	-4.76597	0.024	0.221504	-3880
ATP2B1	0.25234	0.338674	1.15464	0.014	0.158884	-7291
ATP2B2	0.415605	0.508405	-0.81915	0.437	0.857914	-1583
ATP2B3	0.065897	0.112361	-1.86969	0.277	0.74344	3160
ATP2B4	0.001462	0.004687	3.31929	0.5	0.890673	-2192
ATP2C1	0.000114	0.000541	4.09961	0.039	0.293931	-6893
ATP2C2	0.808379	0.855942	0.243478	0	0	-4234
ATP4A	0	0	-12.4234	0.343	0.797256	-2154
ATP4B	0	0	-13.9574	0.111	0.505416	-3420
ATP5A1	0.001552	0.004928	-3.29998	0.034	0.271444	-3213
ATP5B	0.714845	0.781199	-0.366906	0.963	0.993416	83
ATP5C1	0.747061	0.806562	0.323848	0.726	0.953635	-695
ATP5D	0.080958	0.133686	1.7719	0.059	0.367128	-4014
ATP5E	0.020379	0.042646	2.37578	0.397	0.83606	1877
ATP5F1	0.000476	0.001803	-3.67402	0.438	0.858151	-1634
ATP5G1	0.339501	0.43159	0.962016	0.731	0.954392	389
ATP5G2	0.017531	0.037554	2.43568	0.903	0.984724	-441
ATP5G2P1	0.767701	0.823436	0.296585	0.472	0.876469	-793
ATP5G3	0.933734	0.951377	-0.083461	0.631	0.937447	-813
ATP5H	0.367274	0.460153	0.907731	0.192	0.648415	-2743
ATP5I	0.50196	0.591539	-0.675062	0.002	0.041356	5157
ATP5J	0.005167	0.013541	-2.89132	0.536	0.905158	-1233
ATP5J2	0.000451	0.001722	3.6907	0.67	0.944357	1200
ATP5L	0.725703	0.790586	0.352321	0.04	0.297902	-5603
ATP5O	2.3e-05	0.000138	-4.55202	0	0	-5220
ATP5S	0.091442	0.147528	1.71243	0.831	0.97477	-706
ATP5SL	0.004314	0.01161	2.95482	0.508	0.893992	-2621
ATP6AP1	1e-05	6.9e-05	4.77139	0.92	0.987159	342
ATP6AP1L	0.002919	0.008385	-3.08936	0.09	0.457262	-4433
ATP6AP2	3.4e-05	0.000191	4.44512	0.297	0.759125	-2282
ATP6V0A1	0.131436	0.198624	-1.52713	0.821	0.973392	365
ATP6V0A2	0.001716	0.005361	-3.26696	0.142	0.569283	2501
ATP6V0A4	0.873269	0.90555	0.16012	0.193	0.649993	-3698
ATP6V0B	0.100098	0.158796	1.66742	0.708	0.950136	-902
ATP6V0C	0.002864	0.008267	3.09592	0.489	0.885708	-1839
ATP6V0D1	0.494196	0.584083	-0.687411	0.302	0.764299	-1623
ATP6V0D2	0.381197	0.474128	-0.881503	0.43	0.853355	-2928
ATP6V0E1	0.984118	0.988167	-0.019981	0.832	0.97477	267
ATP6V0E1P2	0.359479	0.45207	-0.922692	0.468	0.874616	2312
ATP6V0E2	0.773838	0.828369	0.288522	0.017	0.178793	-3537
ATP6V1A	0.522331	0.610643	0.643136	0.465	0.87403	1447
ATP6V1B1	0.00764	0.018757	-2.75069	0.827	0.974292	723
ATP6V1B2	0	1e-06	6.22093	0.015	0.165892	-6359
ATP6V1C1	0	0	7.59515	0.463	0.872623	-1772
ATP6V1C2	0.004727	0.01256	2.92279	0	0	-3786
ATP6V1D	0.195053	0.274173	-1.30886	0.007	0.102892	-2547
ATP6V1E1	0.337128	0.42944	0.966785	0.854	0.979437	-294
ATP6V1E2	0.51868	0.607138	0.648808	0	0	-6203
ATP6V1G1	0.010027	0.023602	-2.65021	0.852	0.979272	-291
ATP6V1G2	0.281316	0.369784	-1.08613	0.179	0.630245	-4601
ATP6V1G3	0.702473	0.771002	-0.383622	0.912	0.985989	247
ATP6V1H	0.015536	0.033948	2.48305	0.922	0.987555	355
ATP7A	0.228244	0.312282	-1.21602	0.001	0.023546	-5317
ATP7B	0.154795	0.226734	-1.43904	0	0	-6610
ATP8A1	0.054596	0.096139	-1.95633	0.203	0.662082	-2533
ATP8A2	0.000239	0.001007	-3.88272	0.859	0.980108	-581
ATP8B1	0	4e-06	-5.67357	0	0	-6234
ATP8B2	0.144387	0.214151	-1.4769	0.084	0.441724	2721
ATP8B3	0.028563	0.056226	-2.23781	0.569	0.918455	-1914
ATP8B4	0.960584	0.972039	-0.049605	0.044	0.313003	3978
ATP8B5P	0.828631	0.871586	-0.217305	0.159	0.603359	-5202
ATP9A	0.156917	0.229303	1.43156	0.259	0.728065	-3163
ATP9B	9e-06	6.3e-05	-4.80152	0.072	0.407847	-3718
ATPAF1	0.308483	0.399045	-1.02621	0.443	0.860177	-822
ATPAF1-AS1	0.000168	0.000748	-3.98735	0.328	0.785783	3436
ATPAF2	0.253187	0.339555	-1.15256	0.553	0.913014	-1071
ATPBD4	0.000885	0.003053	3.48071	0.246	0.715956	-3349
ATPIF1	0.832137	0.874472	-0.21279	0	0	-5093
ATR	0	2e-06	5.83268	0.195	0.652116	-3521
ATRN	0.001324	0.004306	-3.3516	0.647	0.9399	741
ATRNL1	0.053383	0.094336	-1.96652	0.856	0.979658	477
ATRX	0.097456	0.155356	1.68081	0.753	0.958873	-959
ATXN1	0.706645	0.774406	-0.377973	0.029	0.248281	3080
ATXN10	0.000114	0.000539	4.10081	0.868	0.980973	-632
ATXN1L	0.165429	0.239702	-1.40234	0.706	0.950029	501
ATXN2	0.040955	0.075877	2.08423	0.306	0.76884	3537
ATXN2L	0.460622	0.552565	0.742098	0.081	0.433897	-4910
ATXN3	0.103673	0.16321	1.64976	0.604	0.929524	-930
ATXN3L	0.038531	0.072029	-2.11073	0.232	0.700269	-2831
ATXN7	0.0003	0.00122	-3.81432	0.648	0.940024	734
ATXN7L1	0.079557	0.131696	-1.78032	0.788	0.967406	762
ATXN7L2	0.661908	0.736472	0.439231	0.4	0.837499	-818
ATXN7L3	0.151954	0.223355	1.44917	0.01	0.127582	-5015
ATXN7L3B	1.3e-05	8.6e-05	-4.70136	0.14	0.564278	-2806
AUH	0.000433	0.001663	-3.70283	0.419	0.847465	-2806
AUP1	0.000122	0.000574	4.07977	0.906	0.985189	-358
AURKA	0	0	8.25351	0.254	0.72423	-2582
AURKAIP1	0.003578	0.009956	3.01969	0.37	0.817383	-2133
AURKB	0	0	9.13974	0.629	0.936543	-1041
AURKC	0.09575	0.153087	-1.68962	0.242	0.712172	-3934
AUTS2	0.121257	0.185482	-1.56944	0.995	0.999249	-23
AVEN	0.001001	0.0034	3.44142	0.384	0.826152	-2823
AVIL	0.040068	0.074475	-2.09376	0.651	0.940253	-1630
AVL9	0.016462	0.03561	2.46041	0.495	0.888497	1997
AVP	0	1e-06	-6.117	0.103	0.488831	-5458
AVPI1	0.147171	0.217618	1.46657	0.232	0.700269	-1469
AVPR1A	0.875732	0.907243	-0.156981	0.032	0.262675	1795
AVPR1B	2e-06	1.5e-05	-5.23522	0.445	0.861148	-2312
AVPR2	0.001585	0.005017	-3.29309	0.66	0.942355	-1332
AWAT1	0.000171	0.000761	-3.98154	0.393	0.834478	-2776
AXDND1	8.6e-05	0.000424	-4.18251	0.111	0.505416	-3165
AXIN1	0.00063	0.002286	3.58724	0.812	0.97205	-422
AXIN2	0.746221	0.806011	-0.324964	0.272	0.740714	2195
AXL	0.007272	0.018035	2.7687	0.682	0.9455	1580
AY269186.1	0.070255	0.118549	-1.83962	0.287	0.750971	-3780
AZGP1	0	2e-06	-5.80835	0.184	0.638521	-3339
AZGP1P1	0.00022	0.000942	-3.90687	0.217	0.679474	-4624
AZI1	0.002888	0.008319	3.09302	0.965	0.993764	-152
AZI2	5.9e-05	0.000307	4.28825	0.146	0.576557	-4556
AZIN1	6e-06	4.5e-05	4.90705	0.018	0.186003	-6166
AZU1	0.007208	0.017916	-2.77193	0.415	0.846043	-2049
B2M	0.098716	0.157057	-1.67439	0.32	0.778368	-2065
B3GALNT1	0.74152	0.802315	0.33121	0.008	0.111862	-2307
B3GALNT2	0.990645	0.992985	0.011769	0.029	0.248281	-4978
B3GALT1	0.593732	0.676373	-0.536003	0.837	0.975417	-545
B3GALT2	0.9402	0.956568	0.0753	0	0	-5086
B3GALT4	0.000367	0.001447	-3.75312	0.008	0.111862	-3402
B3GALT5	0.000281	0.001151	-3.83434	0.286	0.749761	-2410
[truncated: 17,521 more rows]

## Sheet: pancreas
GENE SYMBOL	P-DE	FDR-DE	T-TEST STAT DE	P-DC	FDR-DC	LOSS OF CONNECTIONS
5S_rRNA	0	0	-6.58184	0	0	-11007
7SK	0.379298	0.426639	1.20862	0.613	0.70883	-575
A1BG	0.001387	0.002465	-3.26275	0.005	0.009461	-9505
A1CF	0.001567	0.002758	-4.03089	0.103	0.152304	-2548
A2LD1	0	0	-6.01853	0	0	-10707
A2M	0	0	7.0621	0	0	-10565
A2ML1	0.002303	0.003918	-3.47493	0	0	-7758
A4GALT	0	1e-06	-5.51587	0	0	-7532
A4GNT	0.64349	0.682621	-0.560435	0.062	0.096142	-8176
AAAS	0.006666	0.010468	-3.06515	0.123	0.178763	-7577
AACS	0.886858	0.90305	-0.15501	0.25	0.334981	-4482
AACSP1	9e-06	2.7e-05	-4.62018	0	0	-10229
AADAC	0.020776	0.029749	-3.23956	0.597	0.694112	-2129
AADACL2	7e-06	2.2e-05	-4.84565	0.691	0.775904	-2211
AADAT	0.918415	0.930475	0.115825	0.091	0.136242	-6826
AAGAB	0.040855	0.055355	2.27242	0.56	0.661175	-2183
AAK1	0.009949	0.015142	-3.31221	0.475	0.578813	2501
AAMP	0.533969	0.579124	0.670821	0.875	0.915965	322
AANAT	5e-06	1.7e-05	-5.15207	0	0	-10304
AARS	0.023423	0.033211	-2.38404	0	0	-12520
AARS2	9.3e-05	0.000212	-4.53243	0.175	0.244839	-6563
AARSD1	0.017913	0.025971	-2.43732	0.039	0.063077	-8449
AASDH	0.000696	0.001316	4.68094	0	0	-11922
AASDHPPT	0.553089	0.597438	0.627229	0.374	0.47455	-2928
AASS	0.735943	0.76879	0.405944	0.327	0.423587	1791
AATF	0.035048	0.048124	2.26105	0.883	0.921473	-849
AATK	0	0	-6.89426	0	0	-6670
AB019441.33	0	0	-6.91791	0.857	0.903226	715
ABAT	1e-05	3e-05	-4.99549	0	0	-7880
ABC12-49244600F4.3	2.2e-05	5.8e-05	-4.47973	0	0	-9553
ABCA1	0	0	7.79361	0	0	-8421
ABCA12	0.245579	0.288205	1.21863	0	0	-7522
ABCA13	0.086798	0.111094	1.57086	0	0	-5911
ABCA17P	0.480145	0.526187	-0.651111	0.025	0.041932	-11425
ABCA2	0.401472	0.44848	-0.987917	0.005	0.009461	-11654
ABCA3	0.003983	0.006496	-3.00309	0.001	0.002083	-9161
ABCA4	0	0	-5.84466	0	0	-8042
ABCA5	1e-05	2.9e-05	-5.93137	0.001	0.002083	-5862
ABCA6	0.009433	0.014416	3.42218	0.693	0.777256	-2161
ABCA7	0.252386	0.295358	-1.24744	0.158	0.223636	-6994
ABCA8	0.750372	0.781771	-0.378623	0.021	0.035779	-6367
ABCA9	0.299667	0.345144	1.48937	0.778	0.844214	1027
ABCB1	0.03948	0.053686	2.1869	0.003	0.005869	-10045
ABCB10	0.008861	0.013599	2.56463	0	0	-9493
ABCB11	1e-06	3e-06	-5.25594	0	0	-12491
ABCB4	0.352612	0.399338	1.05044	0.955	0.971473	-161
ABCB5	0.031828	0.044	-1.87364	0.084	0.126567	-7087
ABCB7	0.002168	0.003715	3.31455	0	0	-6366
ABCB8	1e-06	5e-06	-5.60207	0	0	-7952
ABCB9	2e-05	5.3e-05	-4.28588	0	0	-6594
ABCC1	0	0	6.32271	0	0	-8960
ABCC10	0	0	7.89058	0	0	-7535
ABCC11	0	0	-5.94861	0	0	-7179
ABCC12	1e-06	2e-06	-5.40411	0	0	-10773
ABCC13	0.001335	0.00238	-3.21421	0.095	0.141665	-8609
ABCC2	0	0	-6.61464	0.01	0.018024	-3092
ABCC3	7.2e-05	0.00017	4.81464	0.419	0.521745	2110
ABCC4	0.839881	0.862277	0.203972	0.023	0.038884	-6772
ABCC5	0	0	5.92362	0	0	-10618
ABCC6	7e-06	2.1e-05	-5.90463	0.385	0.485949	-1087
ABCC6P2	1e-05	2.8e-05	-5.9789	0.949	0.967639	-141
ABCC8	0.013428	0.019951	3.47827	0	0	-7559
ABCC9	0.229826	0.271152	1.37874	0.421	0.523835	2252
ABCD1	1e-06	5e-06	-5.31951	0	0	-9898
ABCD1P2	0	1e-06	-5.85165	0	0	-10892
ABCD2	0.019433	0.028005	-2.42688	0.968	0.979288	47
ABCD3	0.362798	0.409946	-1.10573	0.967	0.978631	-163
ABCD4	0.892699	0.908051	-0.132162	0.03	0.049598	-9156
ABCE1	0.016119	0.02356	2.81192	0.115	0.168276	-6871
ABCF1	0.491385	0.537117	0.818587	0.222	0.301961	-5950
ABCF2	0.655672	0.694209	-0.44329	0.982	0.98889	-62
ABCF3	0.028997	0.040349	-2.60464	0.351	0.449575	-4927
ABCG1	0.000345	0.000694	4.72634	0	0	-7824
ABCG2	0.83786	0.860429	-0.220146	0.001	0.002083	-8456
ABCG4	1e-06	3e-06	-5.80707	0	0	-7333
ABCG5	0.007606	0.011826	-3.11951	0.015	0.026232	-6684
ABCG8	9.8e-05	0.000223	-5.25346	0.186	0.258267	-2818
ABHD1	0	0	-5.59866	0	0	-10259
ABHD10	0.159505	0.19411	-1.45949	0.691	0.775904	-555
ABHD11	3e-06	1.1e-05	-5.73611	0	0	-7843
ABHD12	4.8e-05	0.000118	-5.11371	0	0	-10368
ABHD12B	0.019922	0.028634	-3.44409	0.027	0.045023	-10793
ABHD13	0.028836	0.040137	2.57985	0	0	-11930
ABHD14A	2.2e-05	5.8e-05	-4.95499	0.001	0.002083	-7794
ABHD14B	0.001937	0.003347	-3.75616	0.585	0.683212	-776
ABHD15	2.7e-05	7e-05	4.19207	0	0	-9321
ABHD16A	0	1e-06	-5.76473	0	0	-10366
ABHD16B	0	0	-7.28511	0	0	-8937
ABHD2	2.4e-05	6.3e-05	5.11361	0.731	0.807351	1908
ABHD3	5.3e-05	0.000129	3.85956	0	0	-11242
ABHD4	0.007544	0.011739	2.71244	0.847	0.896219	-899
ABHD5	0.186434	0.22417	1.33169	0.008	0.01467	-8680
ABHD6	0.982256	0.98488	-0.025942	0	0	-8922
ABHD8	5e-06	1.7e-05	-5.15203	0	0	-8887
ABI1	9e-06	2.7e-05	4.5671	0	0	-8114
ABI2	4e-06	1.3e-05	5.78895	0.535	0.637519	-2266
ABI3	0.152562	0.186346	-1.5974	0.27	0.358653	-2907
ABI3BP	0.001282	0.002297	4.55473	0.387	0.488063	-4684
ABL1	5e-06	1.7e-05	5.70953	0	0	-11455
ABL2	0.000773	0.001449	3.99078	0.03	0.049598	-7347
ABLIM1	0.032557	0.044951	2.49603	0.243	0.326903	-7351
ABLIM2	0.004572	0.00738	-3.05945	0.022	0.037336	-9959
ABLIM3	1e-06	4e-06	5.64129	0	0	-8755
ABO	0	1e-06	-6.42746	0	0	-9333
ABP1	0.012442	0.018598	2.57636	0.991	0.994771	43
ABR	1e-06	3e-06	5.38509	0.001	0.002083	-8137
ABRA	0.151208	0.18482	-1.93717	0.532	0.63468	3155
ABT1	0.092464	0.117805	-1.75249	0.056	0.087667	-5612
ABTB1	1.8e-05	4.9e-05	-4.96022	0	0	-12692
ABTB2	2e-06	7e-06	-5.95136	0	0	-9623
AC000099.1	2.5e-05	6.5e-05	-4.19701	0	0	-8476
AC002064.5	1e-06	4e-06	-5.78385	0.23	0.311302	-3062
AC002310.1	0.148256	0.181656	-1.57103	0.258	0.344518	1083
AC002310.7	0	0	-5.78711	0	0	-9275
AC002347.2	0.100051	0.126769	-1.83754	0.377	0.477767	-3970
AC002463.3	0.006652	0.01045	-2.65974	0.589	0.686979	-3764
AC002472.13	9.9e-05	0.000224	-4.0254	0	0	-12064
AC002472.8	0	0	-6.53861	0	0	-10378
AC002472.9	1e-06	5e-06	-6.12613	0	0	-6183
AC002480.2	1e-06	5e-06	-5.23565	0	0	-5904
AC002480.5	0.000107	0.000241	-4.2401	0.528	0.631104	2868
AC002553.1	0	0	-6.19938	0.012	0.021304	-5511
AC003029.1	0.646398	0.685371	0.438963	0.87	0.912836	-972
AC003075.4	0.07156	0.093043	2.44382	0.824	0.879077	-1983
AC003090.1	0.000524	0.001016	-4.03812	0.945	0.965073	390
AC003665.1	0.007702	0.011961	3.30915	0.39	0.491243	3606
AC003958.2	0.000436	0.000858	-3.55657	0.032	0.052694	-9968
AC003986.5	3.4e-05	8.6e-05	-5.28259	0.052	0.081937	-7408
AC003989.4	0	0	-5.85388	0	0	-7224
AC004017.1	0.688436	0.724787	-0.427587	0.241	0.324436	2277
AC004019.13	0	0	-6.65444	0	0	-7223
AC004041.2	3e-06	9e-06	-5.09085	0	0	-11302
AC004080.12	0.127982	0.158677	1.87391	0.044	0.0704	-2114
AC004148.1	0.006175	0.009751	2.68646	0.004	0.007676	-6618
AC004237.1	9e-06	2.7e-05	-5.0052	0	0	-8741
AC004381.6	0.289771	0.334655	-1.11331	0.585	0.683212	-2844
AC004383.4	0.002395	0.004059	3.5847	0.95	0.968406	362
AC004383.5	0.052515	0.069848	-2.32573	0.21	0.287361	4890
AC004410.1	0.000185	0.000394	-4.84133	0	0	-9643
AC004507.1	0.000369	0.000739	-3.8922	0.553	0.654295	-3832
AC004538.3	0.766126	0.795847	-0.278664	0.053	0.083345	-8409
AC004540.5	0.000138	0.000303	-4.44722	0	0	-7577
AC004692.5	0.000328	0.000664	-3.57174	0.367	0.466821	-5610
AC004696.1	0.255606	0.298751	1.32662	0.419	0.521745	1410
AC004741.3	6.7e-05	0.000158	-4.13094	0	0	-10130
AC004774.6	0.002498	0.00422	-3.07489	0	0	-12643
AC004790.1	0.00017	0.000365	-4.03067	0	0	-6379
AC004790.2	4e-05	0.0001	-4.34474	0	0	-7382
AC004863.6	0.002694	0.00452	-3.22241	0.023	0.038884	-7616
AC004893.11	1e-06	4e-06	-5.64682	0	0	-11975
AC004923.1	0	0	-6.19667	0	0	-7258
AC004941.5	0.003289	0.005434	2.99556	0.029	0.048103	-5130
AC004947.2	1e-06	3e-06	-5.38971	0	0	-8658
AC004951.6	2.9e-05	7.5e-05	5.26334	0.727	0.803979	1751
AC004985.12	0.062587	0.082214	2.08554	0.191	0.264401	1309
AC004988.1	0.021126	0.030189	3.0409	0	0	-5445
AC005003.1	0.000762	0.001429	-3.61467	0.865	0.909056	-1345
AC005014.4	0.000997	0.001828	-3.68532	0.001	0.002083	-11291
AC005017.1	0.001602	0.002813	-3.46297	0.296	0.388327	-6666
AC005022.1	2.3e-05	6.2e-05	-4.44113	0	0	-6473
AC005027.4	0.003802	0.006219	-3.29344	0	0	-12432
AC005035.1	0	0	9.33875	0	0	-6290
AC005035.2	0.396802	0.443923	0.846023	0.062	0.096142	-8502
AC005041.9	0.053927	0.071575	-2.1983	0.054	0.084774	-10077
AC005042.4	7.1e-05	0.000168	-4.44761	0	0	-8805
AC005062.2	0.013256	0.019714	-3.04802	0	0	-9294
AC005076.5	0	0	-6.83671	0	0	-8474
AC005077.12	0.000444	0.000872	-3.72898	0	0	-12576
AC005083.1	4.6e-05	0.000113	-5.14238	0	0	-6913
AC005152.2	0.000133	0.000293	-4.20469	0	0	-8911
AC005154.6	0.03484	0.047869	2.74675	0.001	0.002083	-10512
AC005162.3	0.000118	0.000262	-4.26177	0.04	0.064572	-10153
AC005224.2	2e-06	6e-06	-4.91104	0.735	0.81053	1954
AC005281.2	0.000167	0.000361	-4.79546	0.57	0.670184	-4530
AC005301.5	0.000223	0.000468	-4.63642	0.051	0.080466	-9308
AC005358.3	2.6e-05	6.8e-05	-4.25118	0	0	-9991
AC005498.1	0	0	-7.18439	0	0	-6238
AC005522.1	0.012537	0.018727	-2.61451	0	0	-11989
AC005534.9	0	0	-6.75179	0.015	0.026232	-7864
AC005592.1	0.007421	0.011564	-2.46482	0.011	0.01967	-11071
AC005632.1	1e-06	3e-06	-6.27723	0	0	-7010
AC005682.5	0.004652	0.007501	-4.40765	0.422	0.524845	2196
AC005688.1	0.000198	0.00042	-4.23224	0	0	-10736
AC005726.11	0	0	-7.25949	0.04	0.064572	-3862
AC005726.6	0	0	6.46079	0	0	-7296
AC005754.1	0	2e-06	-6.01343	0	0	-8629
AC005772.2	0	0	-5.8511	0	0	-6423
AC005971.3	0.000174	0.000373	-5.12424	0.989	0.993683	-56
AC006001.1	0.017915	0.025974	-2.57841	0.884	0.922221	379
AC006004.1	5.3e-05	0.000128	-4.90598	0	0	-7356
AC006014.8	0	1e-06	-5.99744	0	0	-5637
AC006050.2	3e-06	1.1e-05	-4.93367	0	0	-9459
AC006064.1	0.000745	0.001403	-3.55801	0.402	0.504049	-3752
AC006116.1	0.218255	0.258846	-1.37931	0.617	0.712653	-2646
AC006213.1	0.0002	0.000423	5.51443	0.149	0.212267	-4517
AC006262.1	0.071492	0.09296	1.92086	0	0	-8604
AC006271.3	4.5e-05	0.000112	-4.29666	0	0	-10159
AC006273.1	4e-06	1.2e-05	-5.44341	0	0	-8682
AC006276.1	0.018274	0.026448	-2.76657	0.608	0.7043	-3120
AC006296.3	0.002443	0.004134	-3.15039	0	0	-11953
AC006372.1	0	0	-6.33043	0	0	-11139
AC006372.4	0	0	-6.71918	0	0	-6885
AC006445.1	0.088598	0.113235	-1.85166	0.408	0.510098	-5741
AC006445.8	0.000106	0.00024	-4.329	0.002	0.00402	-13061
AC006449.1	0	1e-06	-5.69534	0	0	-9189
AC006455.1	0	2e-06	-6.1518	0	0	-8369
AC006465.3	0.000245	0.000508	-4.23789	0	0	-8852
AC006483.1	1e-06	5e-06	-5.04315	0	0	-5438
AC006504.1	0.057357	0.075803	-2.19774	0.11	0.161602	-1764
AC006504.2	0.014954	0.021997	2.68177	0.785	0.84926	-1500
AC006552.1	4e-06	1.2e-05	-5.44637	0.015	0.026232	-7094
AC006946.15	1e-06	5e-06	-5.48393	0	0	-8221
AC006978.6	5.5e-05	0.000133	4.39981	0	0	-10663
AC007000.1	1e-05	2.8e-05	5.43163	0.005	0.009461	-9572
AC007038.7	0	1e-06	-6.27451	0.008	0.01467	-8001
AC007092.1	8e-06	2.4e-05	-4.69152	0	0	-10264
AC007099.1	0.000118	0.000264	-4.21471	0.002	0.00402	-5392
AC007128.1	3e-06	1.1e-05	-5.31543	0	0	-8724
AC007163.3	0.000309	0.000628	-3.84952	0	0	-11342
AC007163.4	0.00049	0.000956	-3.42155	0.024	0.040393	-9393
AC007182.1	0.074325	0.096407	-1.83815	0.005	0.009461	-4203
AC007245.1	0.39697	0.444049	-1.06922	0.022	0.037336	-8903
AC007246.3	3.4e-05	8.6e-05	-4.7814	0.001	0.002083	-8069
AC007254.3	0.156103	0.190351	-1.43705	0.397	0.498741	1425
AC007275.2	0.000145	0.000318	-4.5001	0.006	0.011229	-8256
AC007349.5	3.5e-05	8.8e-05	-4.49632	0	0	-8378
AC007362.1	0	0	6.77766	0	0	-5731
AC007364.1	1.6e-05	4.4e-05	-4.58093	0.002	0.00402	-7195
AC007365.1	0	0	-5.99274	0	0	-7872
AC007365.3	0	0	-7.50111	0	0	-11532
AC007383.3	0.001162	0.0021	3.73339	0.757	0.828473	2103
AC007386.2	0.020617	0.029542	-2.54946	0.302	0.395136	-4696
AC007389.3	0	0	-8.56828	0	0	-6055
AC007390.5	0.00069	0.001306	4.44239	0.579	0.678111	-3187
AC007401.1	0	1e-06	-6.56803	0	0	-8142
AC007403.2	0.000138	0.000304	-4.36812	0.003	0.005869	-5391
AC007405.4	0.019574	0.028183	-2.84636	0.027	0.045023	-10834
AC007431.1	0	0	-6.51008	0	0	-5947
AC007461.2	4e-06	1.2e-05	-5.21473	0.626	0.720661	-1692
AC007464.1	0.020307	0.029132	-2.28677	0.069	0.105878	-7277
AC007495.1	0.101918	0.128916	-1.73343	0.627	0.721471	2886
AC007601.1	4e-06	1.3e-05	-4.99757	0	0	-7179
AC007621.1	0.000822	0.001533	-3.39051	0	0	-9721
AC007639.1	0.002945	0.004909	3.27596	0.155	0.220012	-1871
AC007740.1	0.000214	0.00045	-4.02635	0.075	0.114214	-9162
AC007773.1	0.000802	0.0015	-4.00572	0	0	-12442
AC007834.3	0	0	-6.29786	0	0	-12113
AC007879.2	0.000893	0.001655	-3.73396	0.001	0.002083	-12778
AC007880.1	2e-05	5.5e-05	-5.31123	0.026	0.043508	-6178
AC007952.1	0.001312	0.002344	-3.88296	0.708	0.789092	2179
AC007966.1	0.149673	0.183196	-1.51688	0.584	0.68237	-3187
AC007967.3	0	1e-06	-6.07549	0	0	-8830
AC008073.5	5.3e-05	0.000128	4.42291	0	0	-8912
AC008073.6	0.091736	0.116985	2.06458	0.097	0.144317	-7273
AC008074.1	0.560715	0.604605	0.632488	0.271	0.359834	-5084
AC008103.5	0.00091	0.001683	-3.45971	0.621	0.716341	-2639
AC008268.1	0.000108	0.000242	-5.00022	0	0	-7982
AC008392.1	0.011815	0.017734	3.22622	0	0	-9398
AC008394.1	0.458685	0.504907	0.767311	0.891	0.92759	-285
AC008555.4	0	0	-6.53282	0	0	-5856
AC008567.1	0.039524	0.053742	-2.25983	0.097	0.144317	-8401
AC008703.1	2.1e-05	5.7e-05	-5.14403	0	0	-10843
AC008738.1	0	0	-6.49133	0	0	-5568
AC008743.7	2.7e-05	7.1e-05	-4.34232	0	0	-13017
AC008745.1	0	0	7.98638	0	0	-13158
AC008759.1	0.279946	0.324478	-1.32953	0.3	0.392862	-6127
AC008810.1	4e-06	1.4e-05	4.48663	0	0	-7619
AC008888.7	0	1e-06	-5.5312	0	0	-10207
AC009041.2	1.8e-05	5e-05	-4.68408	0	0	-9520
AC009053.1	0.366894	0.414071	0.863645	0.969	0.979843	-192
AC009060.1	0.15053	0.184141	-1.55486	0.651	0.743043	225
AC009093.2	0.002254	0.003844	-3.23146	0.689	0.774282	2527
AC009108.1	0	1e-06	-5.75401	0	0	-7339
AC009113.1	0	0	-6.50735	0	0	-10542
AC009123.1	0.099728	0.126383	-1.96891	0.056	0.087667	-10380
AC009133.2	0.594822	0.637647	-0.613134	0.046	0.0733	-8116
AC009171.1	0	0	-7.5634	0	0	-7044
AC009236.1	1.8e-05	4.9e-05	-4.81584	0	0	-10864
AC009237.1	1.1e-05	3.2e-05	5.13696	0.367	0.466821	3281
AC009264.1	0.00039	0.000776	-3.92264	0.011	0.01967	-5760
AC009292.1	0	1e-06	-5.67131	0	0	-6317
AC009299.2	2.5e-05	6.6e-05	-4.68553	0	0	-10714
AC009299.3	3.8e-05	9.5e-05	-5.42985	0	0	-10656
AC009336.1	0.01277	0.019056	-2.31028	0.671	0.759388	-1871
AC009336.21	9.9e-05	0.000224	-3.61937	0.999	0.999512	-15
AC009336.23	0.571841	0.615581	0.589849	0.329	0.425613	-3366
AC009336.24	5e-05	0.000123	-4.0857	0.047	0.074722	-9759
AC009403.2	5e-06	1.7e-05	-4.64415	0.066	0.101715	-4932
AC009506.1	0.010081	0.015319	-3.04248	0.328	0.424573	-4725
AC009948.3	0.002768	0.004634	4.17555	0.004	0.007676	-9724
AC009996.1	1e-06	4e-06	5.50507	0.001	0.002083	-10473
AC010096.1	0.066586	0.08704	-1.85793	0.991	0.994771	-37
AC010145.3	5e-06	1.5e-05	-4.68131	0	0	-9163
AC010145.4	0	1e-06	-6.08985	0	0	-8377
AC010210.1	0.005501	0.008757	-3.96435	0.002	0.00402	-6310
AC010243.1	4e-06	1.4e-05	-5.10574	0.7	0.783307	-2530
AC010282.1	3e-06	1.1e-05	-4.77974	0.004	0.007676	-7561
AC010325.1	0	0	-7.23269	0	0	-5544
AC010332.1	0.001323	0.002362	-3.1561	0.012	0.021304	-10813
AC010336.1	0.000146	0.000319	-4.29658	0	0	-7704
AC010536.1	0.614545	0.655765	-0.647875	0.927	0.953223	144
AC010547.1	0	0	-7.1566	0	0	-8307
AC010744.1	0.005024	0.008057	-3.24248	0.021	0.035779	-11486
AC010859.1	0.127538	0.158217	-1.50153	0.502	0.605028	-4020
AC010913.1	1.2e-05	3.5e-05	-5.44104	0	0	-7547
AC010931.2	0.006869	0.01076	-3.30712	0.015	0.026232	-10995
AC010980.2	0.000575	0.001104	-3.23161	0	0	-11127
AC010982.1	1e-06	5e-06	-5.69368	0	0	-6410
AC010987.6	2e-05	5.3e-05	-4.70186	0	0	-11166
AC011037.1	9.4e-05	0.000215	-4.12373	0	0	-12326
AC011043.1	0.441065	0.487546	1.16722	0.853	0.900468	286
AC011242.6	0.538377	0.583322	-0.612927	0.082	0.12386	-7282
AC011333.1	0.000374	0.000747	-4.11848	0	0	-9052
AC011343.1	2e-06	9e-06	-4.86056	0.004	0.007676	-7904
AC011357.1	0.901601	0.915817	-0.140754	0.878	0.918022	-303
AC011385.1	0.012571	0.018773	-2.54927	0.906	0.939099	503
AC011474.1	0	1e-06	-6.30422	0	0	-6529
AC011477.1	0.003541	0.005819	-3.30869	0	0	-10129
AC011498.1	4.1e-05	0.000102	-4.78169	0	0	-11723
AC011498.2	3.7e-05	9.4e-05	5.40154	0.002	0.00402	-10028
AC011738.4	9e-06	2.7e-05	-4.21158	0	0	-8963
AC011752.1	1e-06	3e-06	-5.65647	0	0	-8186
AC011841.1	0.65807	0.69631	-0.537224	0.739	0.814068	305
AC011893.3	0.000227	0.000475	-4.1281	0.308	0.401909	-5392
AC011899.9	0.153489	0.187397	-1.44324	0.899	0.933628	-634
AC011904.1	1.2e-05	3.4e-05	-4.6339	0	0	-9931
AC011995.3	0.00012	0.000267	-3.91366	0	0	-9401
AC012074.1	1.4e-05	3.9e-05	-5.02337	0.009	0.016365	-6261
AC012100.1	0.016494	0.024059	2.58292	0	0	-9050
AC012146.7	4e-06	1.2e-05	-6.81163	0	0	-7866
AC012307.3	0.000105	0.000237	-4.01753	0.991	0.994771	99
AC012354.1	0.001488	0.002632	-3.35197	0	0	-10610
AC012354.4	6.2e-05	0.000147	-4.46131	0	0	-8756
AC012354.5	0	1e-06	-6.0579	0	0	-6778
AC012358.1	0.419507	0.46673	0.783506	0.664	0.753913	-390
AC012360.6	2e-06	6e-06	-5.39544	0	0	-7093
AC012366.1	0	0	-7.45817	0	0	-5909
AC012377.1	0.005059	0.008108	-2.99037	0.017	0.029465	-6559
AC012435.1	2.4e-05	6.3e-05	-4.37038	0.924	0.951391	488
AC012487.2	5e-06	1.7e-05	-5.15756	0	0	-7489
AC012494.1	0.000869	0.001614	-3.64895	0.451	0.554972	-4040
AC012507.3	0	0	-7.31252	0	0	-8803
AC012645.1	1e-06	4e-06	-5.85631	0	0	-10975
AC012652.1	0.69071	0.726946	0.467731	0.03	0.049598	-10078
AC013267.2	1e-06	6e-06	-5.01007	0	0	-9733
AC013275.2	0.116599	0.145852	1.97911	0.053	0.083345	-5763
AC013283.1	0.203349	0.242657	-1.53853	0.858	0.903938	186
AC013400.2	0.035662	0.048862	-2.18975	0.289	0.38055	2419
AC013402.2	0.004024	0.006557	-2.96786	0.162	0.228717	-9161
AC013460.1	0	1e-06	-6.13451	0	0	-6825
AC013461.1	3e-06	9e-06	6.68282	0	0	-10442
AC013553.1	3e-06	1.1e-05	-5.28721	0.008	0.01467	-5066
AC013722.2	1.2e-05	3.5e-05	-4.5354	0	0	-12804
AC013733.4	5e-06	1.6e-05	-4.82698	0	0	-10832
AC013791.10	8e-06	2.4e-05	-4.56027	0	0	-10674
AC015651.1	0.074761	0.096939	-1.79839	0.035	0.057176	-11287
AC015712.1	0.001732	0.003023	-3.80824	0	0	-8346
AC015723.1	3e-06	1.2e-05	-4.90977	0	0	-7599
AC015802.1	0.000103	0.000232	-4.56185	0	0	-8378
AC015842.1	0.737049	0.76978	-0.471402	0.355	0.453835	-2398
AC015871.1	0.001596	0.002806	-3.30194	0.002	0.00402	-10677
AC015871.2	0.494469	0.540155	-0.670143	0.222	0.301961	-2653
AC015936.3	0	0	-6.78323	0	0	-9243
AC015969.3	0.000899	0.001666	-3.52951	0.074	0.112824	-8514
AC015987.1	0.314142	0.359926	1.07915	0.049	0.077523	-8536
AC015994.1	0.062895	0.08258	-1.84712	0.102	0.151019	-8840
AC016205.1	2.1e-05	5.7e-05	-4.25904	0.001	0.002083	-10912
AC016251.2	0.000157	0.00034	4.36197	0.002	0.00402	-9110
AC016525.1	0.229243	0.270529	-1.31688	0.119	0.173556	1843
AC016582.1	0.021762	0.031002	-2.35254	0.009	0.016365	-10070
AC016629.2	0.142125	0.17468	1.60941	0.667	0.756308	-628
AC016683.6	0.120491	0.150239	2.864	0.934	0.9581	-196
AC016700.5	0	0	-6.42751	0	0	-7603
AC016722.1	0	0	-6.89349	0	0	-6788
AC016722.2	6.5e-05	0.000153	-4.10498	0.166	0.233604	-3497
AC016725.4	0	1e-06	-5.2736	0	0	-12835
AC016745.2	0.001792	0.003118	3.64005	0	0	-10319
AC016747.3	0.021076	0.030128	2.7967	0.62	0.715568	-1061
AC016757.3	1e-06	3e-06	-5.69663	0	0	-7565
AC016831.7	0.000141	0.000308	-3.98792	0.635	0.729001	-2623
AC016909.1	0	1e-06	-7.62797	0.001	0.002083	-7910
AC016910.1	0.784666	0.812556	0.283761	0.671	0.759388	682
AC017002.1	0.005113	0.008187	3.07194	0.761	0.831405	1782
AC017048.3	0.003344	0.005518	3.70634	0.002	0.00402	-5791
AC017076.4	0	0	-6.62554	0	0	-10005
AC017096.1	0	0	-7.76394	0	0	-7202
AC017099.3	1e-06	3e-06	-5.61815	0.003	0.005869	-6032
AC017104.6	0	1e-06	-6.88194	0.004	0.007676	-8117
AC017116.8	7e-06	2.1e-05	-5.30207	0	0	-6184
AC018462.2	0.012882	0.019206	2.90402	0.001	0.002083	-8852
AC018470.4	0.089919	0.11478	-1.98473	0.961	0.974935	-179
AC018495.2	4.9e-05	0.000119	-3.87469	0.001	0.002083	-8589
AC018647.3	0.000163	0.000352	-3.60246	0.431	0.534336	-4196
AC018665.1	0.631929	0.672279	0.572379	0.066	0.101715	-7084
AC018682.6	4.2e-05	0.000104	-4.25181	0	0	-9428
AC018692.1	0.000723	0.001364	-3.64286	0.012	0.021304	-9570
AC018705.5	1e-06	3e-06	-5.40692	0	0	-5257
AC018712.3	0.035061	0.048139	-2.56761	0.671	0.759388	-2620
AC018730.1	0	1e-06	-6.17116	0	0	-5964
AC018730.3	0	2e-06	-5.85666	0	0	-7534
AC018737.1	0.558333	0.602469	0.647327	0.069	0.105878	-9076
AC018755.11	0	0	-6.37984	0	0	-11902
AC018797.1	5.9e-05	0.000142	-4.53338	0	0	-9331
AC018799.1	1e-06	3e-06	-6.03073	0	0	-6490
AC018804.4	0.000559	0.001079	-3.60214	0	0	-10691
AC018816.3	0.1426	0.175243	-1.75378	0.447	0.550744	-4474
AC019016.1	5.7e-05	0.000137	-4.27073	0	0	-11921
AC019066.3	0.11342	0.142212	1.50564	0.74	0.814939	-2412
AC019117.1	0.510455	0.556063	0.699213	0.036	0.058619	-8629
AC019294.4	2.6e-05	6.9e-05	-5.04602	0	0	-9860
AC020571.3	0.041485	0.056138	1.99535	0.035	0.057176	-4305
AC020601.1	8.9e-05	0.000203	-4.06596	0	0	-13015
AC020659.1	0.006852	0.010738	-3.0803	0.016	0.027851	-6610
AC020763.1	0.009673	0.014752	-2.49958	0.08	0.121158	-8977
AC020911.1	0	1e-06	-6.46942	0	0	-7821
AC020915.1	0.000169	0.000364	-4.41743	0	0	-13050
AC020915.4	0.007225	0.01128	3.98382	0.016	0.027851	-9610
AC020928.1	0	1e-06	-5.57535	0	0	-8272
AC020928.2	0.07548	0.09778	2.13076	0.535	0.637519	-1031
AC021016.6	0.000449	0.000882	-3.44272	0	0	-10662
AC021422.1	0	0	-6.36545	0	0	-12321
AC021593.1	0.753708	0.784576	0.333461	0.859	0.904503	668
AC021683.1	0.000469	0.000919	-3.44432	0.016	0.027851	-10505
AC021860.1	0.000552	0.001065	-3.96287	0	0	-10338
AC022007.5	0.002692	0.004518	-3.58319	0	0	-11725
AC022087.1	0.000364	0.000729	4.01188	0	0	-11226
AC022098.1	3e-06	9e-06	-6.188	0	0	-9669
AC022148.1	0.006662	0.010463	-2.74921	0.044	0.0704	-10265
AC022409.1	0.000131	0.000288	-4.23262	0.691	0.775904	-1511
AC022413.1	0	2e-06	-5.29581	0.002	0.00402	-7834
AC022415.5	2.7e-05	7.2e-05	-5.30637	0.001	0.002083	-11816
AC022532.1	5.7e-05	0.000137	-4.48251	0	0	-9318
AC022613.1	1.2e-05	3.3e-05	-5.35718	0	0	-7204
AC022916.1	0.000471	0.000921	-3.72282	0.04	0.064572	-4827
AC023024.1	0.404139	0.451356	0.871674	0.219	0.2984	3394
AC023055.2	0.135297	0.167046	1.72112	0.284	0.375004	-2616
AC023085.1	0	1e-06	-6.14865	0	0	-6311
AC023115.3	0.000569	0.001094	-3.75113	0.006	0.011229	-9309
AC023632.1	0.000472	0.000925	-3.61056	0	0	-13084
AC024067.1	1e-06	4e-06	-4.97695	0	0	-7278
AC024270.1	0	0	7.7497	0	0	-10116
AC024361.1	2e-06	7e-06	-5.22649	0	0	-9190
AC024563.1	0.03083	0.042705	-2.52422	0.971	0.981153	41
AC024575.1	0.009834	0.014981	-2.61403	0	0	-8006
AC024580.2	2e-06	7e-06	-4.91183	0	0	-9459
AC024592.1	0	0	-7.07242	0	0	-6579
AC024597.1	0	0	-7.46608	0	0	-7395
AC024651.1	7e-06	2.1e-05	-4.85733	0.002	0.00402	-11053
AC024940.1	0	1e-06	-6.02757	0	0	-8634
AC025166.1	0	2e-06	-6.54366	0	0	-5884
AC025171.1	2e-06	8e-06	5.32754	0	0	-11313
AC025335.1	0.000535	0.001035	-3.78655	0.005	0.009461	-8489
AC025442.3	0	0	-6.08282	0	0	-7318
AC025580.1	0.003052	0.005072	2.87915	0.665	0.754829	915
AC026271.1	2e-06	8e-06	-5.69293	0	0	-5359
AC026462.2	0	0	-6.49655	0	0	-10313
AC026469.1	0	0	-5.81531	0	0	-9145
AC027269.2	0.000659	0.001251	-3.77619	0.144	0.20585	-7150
AC027612.6	0.000128	0.000283	4.79319	0.001	0.002083	-8760
AC027763.2	0.000305	0.000621	-3.89151	0.365	0.464792	-5028
AC034110.1	7e-06	2.1e-05	-5.04876	0	0	-7229
AC034193.5	0.000732	0.00138	3.74531	0.049	0.077523	-5637
AC034220.3	2.4e-05	6.4e-05	-5.25351	0.013	0.022961	-5238
AC040170.1	0.000444	0.000873	-3.64988	0.009	0.016365	-10467
AC044802.1	0.003707	0.006074	-3.09209	0.023	0.038884	-10219
AC044860.3	0.014906	0.021938	-2.89189	0	0	-10012
AC046134.1	0.000259	0.000535	-3.92365	0	0	-7564
AC046143.5	0.000247	0.000511	-5.05386	0.51	0.613118	2520
AC058791.1	0.00019	0.000404	-4.13855	0	0	-10357
AC058791.2	0.001039	0.0019	4.10724	0	0	-10895
AC062028.1	0	1e-06	-6.94611	0	0	-7784
AC062029.1	0.000386	0.000769	-3.91007	1	1	-1
AC063977.1	0.005298	0.008458	3.22666	0.015	0.026232	-8548
AC066593.1	0	0	-6.4204	0	0	-7820
AC067956.1	0.001358	0.002419	-3.01763	0.002	0.00402	-10778
AC068020.1	0.001392	0.002473	-3.47058	0	0	-12008
AC068039.4	0.2119	0.251905	1.45809	0.037	0.060117	-10815
AC068042.1	0.000284	0.000582	-4.16086	0	0	-11981
AC068057.2	5e-06	1.7e-05	-5.67791	0	0	-8139
AC068138.1	0	1e-06	-6.77675	0	0	-5780
AC068353.1	0	0	5.8055	0	0	-8194
AC068512.1	0	0	-7.037	0.008	0.01467	-4912
AC068535.3	1.9e-05	5.1e-05	-4.38123	0	0	-8857
AC068535.4	0.000101	0.000229	-4.37845	0.049	0.077523	-8570
AC068542.1	0.546306	0.590765	-0.611079	0.537	0.639395	-1210
AC068587.3	0.718088	0.752271	0.39953	0.81	0.867556	260
AC068610.3	0.179734	0.216756	-1.3796	0.207	0.283813	-4793
AC068765.1	0.000707	0.001335	-3.65107	0.067	0.103085	-7925
AC068858.1	1.3e-05	3.6e-05	-5.52938	0	0	-7465
AC069146.2	1e-05	3e-05	-4.88657	0	0	-10083
AC069154.2	0.468902	0.515196	-1.00169	0.118	0.172214	-5249
AC069213.1	0.347631	0.394179	-1.52718	0.014	0.024593	-10543
AC069214.1	3.8e-05	9.5e-05	4.9021	0	0	-9268
AC069257.9	0.022033	0.031361	-2.6964	0.575	0.674681	-2688
AC069277.2	1.5e-05	4.1e-05	-5.98895	0	0	-10953
AC069513.3	0.688371	0.724758	-0.536375	0.664	0.753913	-609
AC073043.2	0.012284	0.018381	-4.76021	0.856	0.90261	-823
AC073128.10	0.001811	0.00315	-3.44433	0.101	0.149664	-8071
AC073130.1	0	2e-06	-6.82052	0	0	-7523
AC073133.1	0.361609	0.40865	-0.984144	0.552	0.65327	-3603
AC073236.3	2e-06	8e-06	-6.05205	0	0	-7762
AC073263.1	0	1e-06	-6.88106	0	0	-6181
AC073263.4	2e-06	7e-06	-5.07038	0	0	-10623
AC073283.4	7.8e-05	0.000183	-4.43322	0	0	-12108
AC073346.2	0.289491	0.33439	1.22518	0.828	0.882188	-259
AC073415.2	0.000103	0.000233	-3.55526	0.97	0.980397	231
AC073479.1	1e-06	4e-06	-5.71091	0	0	-6924
AC073548.1	0	1e-06	-5.98359	0	0	-8530
AC073624.1	7e-06	2.1e-05	-6.21428	0.002	0.00402	-8251
AC073869.19	0.000247	0.000511	-3.92356	0	0	-8608
AC073871.2	2.1e-05	5.7e-05	-4.31171	0	0	-11215
AC074093.1	0.001697	0.002967	-3.28881	0.218	0.297204	-4640
AC074286.1	0.005413	0.008627	3.13062	0.931	0.956178	-507
AC074289.1	0	0	-6.03149	0.006	0.011229	-7971
AC074389.9	2e-06	8e-06	-5.686	0	0	-9443
AC074391.1	3.6e-05	9.1e-05	-4.69868	0	0	-9796
AC078802.1	0.482365	0.528471	0.736268	0.066	0.101715	-3607
AC078842.4	1e-06	5e-06	-5.81405	0	0	-10415
AC078855.1	0.094893	0.120703	-1.87071	0.342	0.439634	-3884
AC078937.3	3.5e-05	9e-05	-4.79774	0.102	0.151019	-8377
AC078937.4	0.015847	0.023197	-2.54599	0.124	0.180055	-9050
AC078953.1	0.957044	0.963908	0.064384	0.072	0.109989	-6710
AC079062.1	0	1e-06	-5.87046	0	0	-8653
AC079117.1	0.184507	0.222059	-1.55967	0.771	0.83895	1421
AC079145.4	1e-06	3e-06	-5.53087	0	0	-8967
AC079341.1	4.9e-05	0.00012	-4.36238	0.003	0.005869	-8159
AC079354.1	0	0	-7.07242	0	0	-7075
AC079354.3	0	0	-6.79978	0	0	-8116
AC079586.1	4e-05	9.9e-05	-4.72086	0	0	-11116
AC079741.2	0.045415	0.061025	-2.23222	0.807	0.865149	228
AC079767.4	0.457005	0.503228	0.987291	0.001	0.002083	-7762
AC079807.4	0.024343	0.034408	-2.29011	0	0	-12074
AC079922.3	0.639143	0.678748	-0.454716	0.078	0.118358	-5915
AC079923.1	0.616858	0.658018	0.503028	0.161	0.227503	-5512
AC083799.1	0.001604	0.002816	-4.13959	0.253	0.338397	-6442
AC083883.1	0.319447	0.365189	1.14977	0.418	0.520733	-494
AC084018.1	1.1e-05	3.2e-05	-5.53556	0	0	-9191
AC084198.1	0.001901	0.00329	-2.82596	0.033	0.054209	-10598
AC087385.1	0	2e-06	-5.63503	0	0	-6124
AC087392.1	7.6e-05	0.000177	-4.13153	0.06	0.093293	-6693
AC087392.3	2e-06	8e-06	-5.27344	0	0	-11593
AC087393.1	1e-06	4e-06	-5.65711	0	0	-9443
AC087465.1	0.002497	0.004217	3.79043	0	0	-9155
AC087473.1	0.000318	0.000646	-3.98472	0.006	0.011229	-8267
AC087498.1	1e-06	3e-06	-5.93775	0	0	-8624
AC087501.1	0.00038	0.000758	-3.65192	0	0	-10687
AC087590.3	0.432876	0.479717	-1.17622	0.616	0.712004	1158
AC087650.1	2e-06	7e-06	-5.47907	0	0	-7223
AC087699.1	0.004759	0.007663	-3.622	0.006	0.011229	-8164
AC087886.1	0	0	-6.36251	0	0	-7850
AC089999.1	1.6e-05	4.4e-05	-4.60554	0.024	0.040393	-11366
AC090186.1	0.001818	0.003158	-3.65649	0.002	0.00402	-8872
AC090286.4	0	0	-6.29496	0	0	-7684
AC090505.6	1e-06	4e-06	-5.91818	0	0	-5313
AC090510.1	3.3e-05	8.5e-05	-4.77469	0.003	0.005869	-5963
AC090515.1	0.538193	0.583187	-0.660697	0.127	0.183891	-5247
AC090627.1	0.046252	0.062094	-2.12441	0.211	0.288628	-7766
AC090699.1	0.401059	0.448069	-1.04258	0.111	0.162887	-9021
AC090774.1	0	0	7.57482	0.571	0.671077	-1443
AC090937.2	0.640594	0.679993	0.465047	0.001	0.002083	-5376
AC090958.5	0	0	-6.59793	0	0	-9178
AC091062.2	6e-06	1.8e-05	-5.08679	0	0	-12490
AC091153.1	0.055654	0.073737	-2.0958	0.174	0.243615	-9263
AC091167.2	3e-06	1e-05	5.75123	0.001	0.002083	-6772
AC091172.1	0.156281	0.190532	-1.42597	0.007	0.01297	-11060
AC091178.1	3.8e-05	9.5e-05	-4.43951	0	0	-10426
AC091196.1	0.000411	0.000814	4.16679	0.024	0.040393	-5287
AC091588.1	0.021997	0.03132	-2.23641	0.836	0.8879	825
AC091609.1	0.006778	0.010635	-2.86042	0.977	0.985736	45
AC091729.9	0	0	-6.08968	0	0	-10839
AC091801.1	0.001053	0.001922	-3.55675	0.029	0.048103	-6095
AC091878.1	0.002871	0.004795	-2.90101	0.875	0.915965	-990
AC091981.1	0.007046	0.01102	-4.04494	0.071	0.108597	-6681
AC092117.1	1e-06	5e-06	-5.30422	0	0	-10050
AC092155.4	0.000494	0.000964	-4.1967	0.051	0.080466	-8283
AC092162.1	0	1e-06	-5.65887	0	0	-6274
AC092171.1	0.176801	0.21347	-1.30753	0.001	0.002083	-12330
AC092214.10	0.68801	0.724489	-0.390159	0.45	0.554021	658
AC092295.7	0.008607	0.013233	-3.01069	0.015	0.026232	-10423
AC092329.1	7.2e-05	0.000169	-4.04975	0.012	0.021304	-8959
AC092378.1	0.000113	0.000252	-4.06418	0.028	0.046583	-10480
AC092535.2	0	1e-06	-5.91756	0	0	-8604
AC092535.3	1e-06	3e-06	-5.84711	0	0	-9940
AC092619.1	0	2e-06	-5.97203	0.001	0.002083	-6525
AC092653.5	0.000292	0.000598	-3.98649	0	0	-6453
AC092667.2	2.5e-05	6.7e-05	-4.07463	0.008	0.01467	-7766
AC092687.1	0.001392	0.002473	-4.29877	0.381	0.481897	-3452
AC092718.1	0.021254	0.030344	-2.63636	0.204	0.280113	-8365
AC092811.1	0	0	-5.76429	0	0	-7920
AC092839.1	0.10901	0.137123	2.07211	0.375	0.475634	-3670
AC093323.3	3e-06	1.1e-05	5.96044	0	0	-7366
AC093326.1	4.5e-05	0.00011	-4.63974	0	0	-11666
AC093326.2	0	0	-8.07142	0	0	-7194
AC093375.1	0.474438	0.520663	-0.758671	0.059	0.091914	-8055
AC093415.2	0.042623	0.057573	2.3855	0.986	0.991486	39
AC093510.1	0	1e-06	-6.11644	0	0	-10710
AC093590.1	0	2e-06	-5.51775	0	0	-7215
AC093599.1	1e-06	4e-06	-5.43165	0	0	-9809
AC093609.1	0	1e-06	-6.02089	0	0	-6996
AC093611.1	2.8e-05	7.2e-05	-4.6387	0	0	-8762
AC093642.3	0	2e-06	-5.74165	0	0	-4953
AC093690.1	2e-06	6e-06	-5.08616	0	0	-8502
AC093698.3	0	0	-6.99767	0	0	-6812
AC093726.6	0.146354	0.179426	1.70251	0.185	0.257062	-6679
AC093734.11	0.000425	0.000839	-4.51896	0.229	0.310142	5602
AC093799.1	0.003554	0.00584	3.21132	0.188	0.260766	-1908
AC093822.1	2.8e-05	7.2e-05	-4.87583	0	0	-8674
AC093901.1	4e-06	1.4e-05	-5.04341	0	0	-6917
AC096559.1	0	0	-6.95559	0	0	-9201
AC096574.4	1e-06	4e-06	-5.76065	0	0	-6079
AC096655.2	2.3e-05	6.2e-05	-4.45251	0	0	-9144
AC096667.1	0.020821	0.02981	-2.34194	0.328	0.424573	-7019
AC097359.1	1e-06	2e-06	-5.82125	0	0	-7809
AC097370.1	0	0	-6.66636	0	0	-7246
AC097470.1	0.000945	0.001743	-3.06053	0.006	0.011229	-10141
AC097517.2	5.6e-05	0.000135	-4.62036	0	0	-6713
AC097658.1	4e-06	1.2e-05	-5.77111	0	0	-8849
AC097662.2	1e-06	5e-06	-5.74278	0	0	-8638
AC097724.3	9e-06	2.8e-05	-5.49793	0	0	-5735
AC098817.5	0.022547	0.032041	-2.64416	0.68	0.767216	1415
AC098824.5	4e-06	1.2e-05	-5.4679	0.022	0.037336	-3917
AC098971.2	0.20665	0.246174	-1.25918	0.311	0.405255	-5280
AC098973.1	0.322325	0.368135	-0.991922	0.483	0.586876	-4109
AC099342.1	0.000168	0.000362	-4.24209	0	0	-8609
AC099508.1	0.666251	0.703937	-0.486648	0.07	0.107253	-5250
AC099684.1	0	0	-5.92987	0	0	-10800
AC099850.1	0.466968	0.513301	-0.763522	0.605	0.701616	527
AC100748.2	0	0	-6.01465	0	0	-11587
AC100775.1	0	2e-06	-5.15313	0	0	-11286
AC100793.1	0.0173	0.025143	-3.05593	0.306	0.39978	-4900
AC100793.2	6e-06	2e-05	-5.5819	0	0	-6749
AC100826.1	0	0	-6.65029	0	0	-7468
AC103588.1	2e-06	8e-06	-4.82672	0.001	0.002083	-8501
AC104066.1	0.712066	0.746804	-0.340226	0.065	0.100308	-10562
AC104134.2	8.7e-05	0.000201	-5.09748	0	0	-8607
AC104135.4	1.9e-05	5.2e-05	-4.39182	0	0	-9549
AC104537.1	1e-06	4e-06	-5.74641	0	0	-7489
AC104563.1	0.705699	0.741162	-0.440155	0.996	0.99784	8
AC104653.1	0.040843	0.055342	-2.27689	0.997	0.998432	13
AC104654.1	0	0	-6.612	0	0	-6509
AC104695.3	7e-06	2.1e-05	-4.966	0	0	-8287
AC104759.1	0	0	-6.81753	0	0	-6746
AC104777.2	5e-06	1.6e-05	-4.97819	0.002	0.00402	-7424
AC104782.3	0	1e-06	-5.92291	0	0	-12398
AC104809.4	0	1e-06	-6.12888	0.002	0.00402	-8174
AC105020.1	0	0	-6.09452	0	0	-9934
AC105206.1	0.000122	0.00027	-3.8714	0	0	-12988
AC105337.1	2e-06	9e-06	-6.09988	0	0	-8732
AC105339.1	0	0	-6.29013	0	0	-7375
AC105344.2	0	0	-7.90296	0	0	-7225
AC105402.4	0.002429	0.004114	-3.06914	0.006	0.011229	-7381
AC105760.3	0.049632	0.066303	-1.78205	0.644	0.736992	-2408
AC106722.1	0.575221	0.618776	-0.612452	0.098	0.145649	-4333
AC106731.1	0	0	-6.89515	0	0	-7631
AC106739.1	0.000114	0.000255	-4.67672	0	0	-6403
AC106786.1	0	1e-06	-6.47365	0	0	-6554
AC106801.1	0	0	-5.8912	0	0	-8694
AC106875.1	4e-06	1.3e-05	-5.51015	0	0	-9143
AC106876.2	0	2e-06	-7.36209	0	0	-6970
AC107021.1	6.5e-05	0.000155	-4.77875	0.481	0.584992	-5804
AC107070.1	0	2e-06	-5.57029	0	0	-7798
AC107622.1	0.018542	0.026804	-2.45528	0.093	0.138938	-8391
AC107982.5	0.633141	0.673326	-0.494424	0.541	0.643059	299
AC108004.2	0	1e-06	-5.97706	0	0	-6755
AC108134.2	0	0	-7.98587	0	0	-6679
AC108134.4	0.966025	0.97155	-0.039857	0.245	0.32923	-2563
AC108134.5	0.001521	0.002684	-3.49679	0	0	-12365
AC108142.1	0.000128	0.000283	-4.18974	0.001	0.002083	-9799
AC108488.3	0.040474	0.054907	3.23952	0.209	0.286193	-7201
AC108488.4	0.27176	0.315853	-1.26038	0.801	0.860987	631
AC108724.1	0	0	-7.03552	0	0	-6978
AC108868.4	0	0	-7.16408	0	0	-9316
AC109642.1	0.000323	0.000655	-4.22246	0	0	-12094
AC109828.1	0	0	-6.58094	0	0	-6948
AC110079.2	1.9e-05	5.1e-05	-4.37553	0.001	0.002083	-7214
AC110285.1	0	1e-06	-5.90408	0	0	-8792
AC110619.2	0.000427	0.000842	-3.51187	0	0	-12837
AC110781.3	0	0	-6.72383	0	0	-7507
AC110814.1	0	0	-6.03784	0	0	-12804
AC111170.2	0.925634	0.936476	-0.094124	0.477	0.58096	2017
AC111170.3	0.548702	0.593191	-0.672098	0.19	0.263129	-2279
AC112198.1	0.000275	0.000565	-4.00819	0	0	-9020
AC112641.1	0	0	7.01287	0.775	0.841801	812
AC113191.1	3e-06	1e-05	-5.72639	0	0	-8388
AC114546.1	0.007564	0.011767	-3.57855	0.703	0.785268	-2514
AC114730.3	0.001359	0.002421	-3.19306	0.012	0.021304	-9891
AC114752.3	0	1e-06	-6.1863	0.002	0.00402	-5594
AC114772.1	0.053916	0.071566	2.16002	0.923	0.950964	-472
AC114783.1	0	1e-06	-5.99947	0	0	-7879
AC114947.1	0.017737	0.025738	-2.69699	0.109	0.160253	-10325
AC116904.1	0.154018	0.187996	1.60287	0	0	-8856
AC117834.1	0.392543	0.439662	1.09492	0.246	0.330347	-3213
AC120114.1	1e-06	3e-06	-5.5597	0	0	-9276
AC120114.3	0.000429	0.000846	-3.79639	0.384	0.484906	-5170
AC122136.1	0.139615	0.171791	-1.60346	0.13	0.187803	-8930
AC123788.1	1e-06	3e-06	-5.87938	0	0	-6773
AC123912.2	2e-06	6e-06	-5.56627	0	0	-6096
AC124997.1	0.028433	0.03964	-2.05039	0.244	0.32809	-5490
AC125421.1	0	0	-6.5287	0	0	-9871
AC126118.1	0.447497	0.493845	0.886898	0.001	0.002083	-11832
AC126327.1	0.00751	0.011692	-2.96511	0.006	0.011229	-11259
AC126544.1	0.011089	0.016732	3.74298	0.805	0.863717	490
AC126775.1	0.002947	0.004911	-2.78178	0.365	0.464792	-3772
AC127496.1	0	0	-6.66225	0	0	-7483
AC127496.3	0	0	7.23882	0.518	0.621549	-2419
AC127496.4	1.7e-05	4.6e-05	-6.41634	0.003	0.005869	-7374
AC128709.1	2e-05	5.4e-05	-4.75333	0	0	-12228
AC129929.5	0.007556	0.011757	-2.82776	0.042	0.067538	-8232
AC130352.1	0.140589	0.172924	1.92091	0.13	0.187803	-7794
AC130454.2	0.012538	0.018727	-3.06826	0.157	0.22243	-5382
AC131025.8	0	1e-06	6.93618	0	0	-9493
AC131971.1	0	0	-6.62218	0	0	-6784
AC132186.1	0.107492	0.135388	1.63035	0.884	0.922221	296
AC132216.1	0	0	-6.03907	0	0	-6906
AC132872.1	0.106398	0.134131	1.77925	0.395	0.496676	3419
AC132872.2	1.5e-05	4.2e-05	-4.50516	0.003	0.005869	-10414
AC133552.1	2e-06	7e-06	-5.92762	0	0	-5656
AC133637.1	0	0	-8.06734	0	0	-6563
AC135050.2	0.004265	0.006918	-3.23344	0.814	0.870789	792
AC135178.1	0.122224	0.152215	1.6115	0.128	0.185229	-3658
AC135352.2	0.001791	0.003118	-3.47694	0	0	-10189
AC135966.1	0.000109	0.000245	-4.17571	0.001	0.002083	-11527
AC136007.2	0.758786	0.789063	-0.401196	0.566	0.666565	-2549
AC136896.1	0	1e-06	-5.73245	0.114	0.166888	-5741
AC138207.1	0.840495	0.862684	0.229661	0.183	0.254699	-1467
AC139100.1	3e-06	1.1e-05	-5.65178	0	0	-6371
AC139495.1	0	2e-06	5.82929	0	0	-8731
AC139530.1	1e-06	4e-06	-5.43556	0	0	-11666
AC140481.2	0	0	-6.50136	0	0	-6767
AC141586.5	8.8e-05	0.000203	-5.46826	0	0	-8222
AC141928.1	0	2e-06	-5.66911	0	0	-5793
AC145110.1	8.4e-05	0.000194	-4.1545	0	0	-12590
AC145207.1	0.000154	0.000334	-4.37693	0	0	-7129
AC156455.1	5e-06	1.7e-05	-4.93014	0	0	-8777
AC159540.1	0	0	5.71068	0	0	-12114
AC217771.1	0	1e-06	-6.12427	0	0	-6980
AC217773.1	0.017861	0.025902	-4.36332	0.947	0.966559	160
ACAA1	0.01376	0.020393	-2.63082	0.538	0.640351	-2981
ACAA2	0	1e-06	-7.57098	0.004	0.007676	-6317
ACACA	0	0	7.54645	0.967	0.978631	-170
ACACB	0	0	-7.64918	0	0	-5665
ACAD10	0	0	-5.72827	0	0	-12959
ACAD8	0.326071	0.371913	-0.868678	0.162	0.228717	-8033
ACAD9	0.059851	0.07889	2.47528	0.056	0.087667	4281
ACADL	0.000231	0.000482	-4.20157	0	0	-5689
ACADM	6.6e-05	0.000156	-4.23471	0.828	0.882188	670
ACADS	0	0	-7.62042	0.003	0.005869	-4990
ACADSB	0	0	-7.57538	0.365	0.464792	-2174
ACADVL	0.000509	0.000989	-4.42873	0.397	0.498741	-3355
ACAN	0.770795	0.799671	-0.300868	0.171	0.239897	-7841
ACAP1	1e-05	2.9e-05	-5.29129	0.314	0.408809	3387
ACAP2	2.8e-05	7.2e-05	4.77135	0	0	-7201
ACAP3	0.100345	0.127092	-1.73538	0.459	0.563148	-4004
ACAT1	0	0	-8.42856	0	0	-7573
ACAT2	1.6e-05	4.5e-05	4.61853	0	0	-6026
ACBD3	0	0	7.13553	0	0	-7078
ACBD4	1.2e-05	3.4e-05	-5.30515	0.029	0.048103	-6189
ACBD5	0.081506	0.104974	1.8852	0.118	0.172214	-6594
ACBD6	0.006167	0.00974	2.74935	0	0	-5177
ACCN1	0	2e-06	-5.25113	0	0	-9411
ACCN2	0	0	-6.70191	0	0	-5693
ACCN3	0.000424	0.000837	-3.79982	0	0	-8901
ACCN4	0	0	-6.8854	0	0	-7083
ACCN5	7e-05	0.000164	-5.10775	0	0	-6254
ACCS	0.111129	0.139555	2.18516	0.98	0.987334	215
ACD	0	0	7.59518	0	0	-6030
ACE	0.014374	0.021217	-2.6694	0.115	0.168276	-7427
ACE2	0.294785	0.340003	-1.25843	0.37	0.470117	-2175
ACER1	0	0	-6.54567	0	0	-10224
ACER3	0	0	6.40107	0	0	-5627
ACHE	0.069706	0.090838	-2.11962	0.035	0.057176	-10692
ACIN1	5e-06	1.6e-05	4.7767	0	0	-8927
ACLY	1.9e-05	5.1e-05	4.85803	0	0	-10773
ACMSD	0.467827	0.514188	-0.731865	0.012	0.021304	-10385
ACN9	0.015574	0.022828	-2.839	0.674	0.762208	-2325
ACO1	0	0	-8.64471	0.001	0.002083	-5294
ACO2	0.043918	0.059188	-2.17072	0.574	0.673751	-2146
ACOT11	1.3e-05	3.8e-05	-5.21258	0	0	-10243
ACOT12	3e-06	1e-05	-5.0345	0	0	-10619
ACOT13	0.140431	0.17274	1.75659	0.187	0.25949	3616
ACOT4	0.147146	0.180341	1.60554	0.372	0.472442	1276
ACOT6	7e-06	2.2e-05	-4.73537	0	0	-10467
ACOT7	0.231974	0.273521	1.24253	0.128	0.185229	-3623
ACOT8	0.170561	0.206497	-1.56373	0.8	0.860338	502
ACOT9	0	0	7.19478	0	0	-8773
ACOX1	0.037317	0.050942	-2.54913	0.797	0.858152	-1098
ACOX2	0.048071	0.064327	-1.85241	0.464	0.568175	-1596
ACOX3	0.000102	0.000231	-4.36166	0.006	0.011229	-8499
ACOXL	1e-06	3e-06	-6.13141	0	0	-11293
ACP1	0.174466	0.210832	-1.76403	0.289	0.38055	-5788
ACP2	0.010302	0.01563	-2.58118	0.927	0.953223	359
ACP5	0	0	7.37995	0	0	-10493
ACP6	0.001727	0.003015	3.56558	0.935	0.958874	-91
ACPL2	0.777334	0.805561	-0.29155	0.004	0.007676	-11651
ACPP	0.984903	0.98728	0.021068	0.093	0.138938	-8298
ACPT	2e-06	7e-06	-6.16299	0	0	-8806
ACRBP	4e-06	1.2e-05	-5.21355	0.766	0.835185	-1840
ACRC	0.365888	0.413151	0.995863	0.146	0.208388	-5702
ACRV1	0	1e-06	-6.58371	0	0	-6755
ACSBG1	1e-06	3e-06	-5.34696	0	0	-8663
ACSBG2	6e-06	1.9e-05	-4.5533	0	0	-9028
ACSF2	0.215385	0.255768	-1.17577	0.21	0.287361	-4533
ACSF3	4e-06	1.2e-05	-4.89477	0.002	0.00402	-7180
ACSL1	0.000467	0.000915	4.26936	0.009	0.016365	-7649
ACSL3	0	0	5.81917	0	0	-7182
ACSL4	0	0	6.58198	0	0	-12107
ACSL5	0.002647	0.004448	3.02874	0	0	-8298
ACSL6	0.005332	0.008508	-2.98871	1	1	8
ACSM1	2e-06	8e-06	-5.59464	0	0	-8795
ACSM3	0.002649	0.004451	-3.37817	0	0	-7487
ACSM5	4e-05	9.9e-05	-4.46502	0.517	0.620578	3351
ACSS1	0	0	-6.63919	0	0	-7837
ACSS2	0.350701	0.397381	-0.990472	0.729	0.805735	-651
ACSS3	0.015723	0.023033	2.91913	0.987	0.992185	-87
ACTA1	0.002294	0.003904	-3.20901	0.012	0.021304	-9283
ACTA2	0	0	7.34385	0	0	-10885
ACTC1	0.956232	0.963189	0.059295	0.224	0.304321	1180
ACTG1	0	1e-06	5.93445	0	0	-7001
ACTG2	0.033811	0.046567	2.6634	0.118	0.172214	-7246
ACTL6A	1.2e-05	3.4e-05	4.74367	0.065	0.100308	-4224
ACTL6B	0	0	-6.49189	0	0	-7051
ACTL7A	0	0	-6.56678	0	0	-8536
ACTL7B	1e-06	4e-06	-5.89856	0	0	-5587
ACTL8	0	0	-6.17723	0	0	-9316
ACTL9	0	1e-06	-5.87975	0	0	-10130
ACTN1	0	0	10.296	0.019	0.032639	-4147
ACTN2	3e-06	1.1e-05	-5.05279	0	0	-7992
ACTN3	5.2e-05	0.000125	-5.08416	0	0	-10649
ACTN4	0	1e-06	5.74323	0.001	0.002083	-8094
ACTR10	2e-06	9e-06	5.07839	0	0	-8432
ACTR1A	7e-06	2.2e-05	5.86946	0	0	-7166
ACTR1B	0.001403	0.002492	-3.23033	0.005	0.009461	-10228
ACTR2	0.000101	0.000228	5.27211	0	0	-10111
ACTR3	0	2e-06	5.60985	0	0	-7590
ACTR3B	0.07821	0.101057	-2.13733	0.001	0.002083	-10630
ACTR3C	5e-05	0.000121	-4.72322	0	0	-8732
ACTR3P2	0.008456	0.013023	-2.72463	0.774	0.841042	-1643
ACTR5	0.154548	0.188589	1.56881	0.586	0.684093	2883
ACTR6	0.00019	0.000405	3.89826	0	0	-6730
ACTR8	0.932487	0.942429	-0.091373	0.236	0.318606	763
ACTRT2	4e-06	1.3e-05	-5.18407	0	0	-10064
ACVR1	0	0	9.35485	0	0	-8191
ACVR1B	0	1e-06	-5.70913	0	0	-9943
ACVR1C	0.001851	0.003209	-4.02341	0.007	0.01297	-5113
ACVR2A	9e-06	2.8e-05	5.32961	0.003	0.005869	-9555
ACVR2B	0.004177	0.006789	-3.5281	0	0	-11357
ACVRL1	0.039574	0.053794	2.91305	0.006	0.011229	-8624
ACY3	0	1e-06	-6.78241	0.004	0.007676	-3660
ACYP2	0.20571	0.245145	-1.47057	0.64	0.733275	-646
AD000671.1	0.000498	0.000971	-4.17405	0.003	0.005869	-11273
AD001527.1	1e-06	3e-06	-6.01562	0	0	-6872
ADA	0.032831	0.045297	-2.44858	0.03	0.049598	-7810
ADAD1	0	2e-06	-6.20678	0	0	-5213
ADAD2	0	0	-6.08384	0	0	-6569
ADAL	0	1e-06	-6.18513	0	0	-6886
ADAM1	0.331475	0.377598	0.935673	0.01	0.018024	-9513
ADAM10	0	0	6.8304	0	0	-7264
ADAM11	0	0	-7.51191	0	0	-6665
ADAM12	0	0	7.37233	0	0	-5493
ADAM15	0.446449	0.492828	-0.760184	0.03	0.049598	-10091
ADAM17	0	0	7.68849	0	0	-9179
ADAM18	0.000443	0.000871	-3.67823	0	0	-6553
ADAM19	0.362871	0.410004	0.89585	0.636	0.729934	2168
ADAM2	0.000311	0.000632	-3.40201	0	0	-10674
ADAM20	0	0	-6.57501	0	0	-8033
ADAM21	3e-06	1e-05	-5.74609	0	0	-7320
ADAM22	1.6e-05	4.3e-05	4.92615	0.983	0.989642	-160
ADAM23	0.039769	0.054022	2.56842	0.875	0.915965	813
ADAM28	2e-06	7e-06	4.88549	0	0	-8657
ADAM29	1e-06	4e-06	-5.72799	0.001	0.002083	-9029
ADAM30	1e-06	4e-06	-5.42822	0	0	-9245
ADAM32	0.00259	0.004362	-3.0216	0.006	0.011229	-11228
ADAM33	0.011575	0.017401	3.54183	0.941	0.962498	435
ADAM3A	5.6e-05	0.000136	-4.53385	0.68	0.767216	-3205
ADAM5P	0	0	-6.87571	0	0	-7276
ADAM6	1e-06	5e-06	-5.37392	0	0	-8502
ADAM7	1.5e-05	4.2e-05	-4.40259	0	0	-7632
ADAM8	0.000168	0.000362	4.28448	0.535	0.637519	3445
ADAM9	0	0	8.18746	0	0	-9808
ADAMDEC1	0.172604	0.208763	1.52623	0	0	-11301
ADAMTS1	0.024822	0.035028	3.0883	0.068	0.104475	-7890
ADAMTS10	4e-06	1.5e-05	-4.97225	0	0	-7895
ADAMTS12	0	0	10.3143	0.51	0.613118	2419
ADAMTS13	4e-06	1.3e-05	-5.84243	0	0	-7316
ADAMTS14	0.228668	0.269932	1.15396	0.008	0.01467	-6095
ADAMTS15	0.091911	0.117177	-2.11721	0.478	0.581996	3261
ADAMTS16	0.027103	0.037965	-2.42738	0.037	0.060117	-7785
ADAMTS17	0	0	-9.39883	0	0	-6808
ADAMTS18	0.172272	0.208388	-1.7931	0.605	0.701616	-2618
ADAMTS19	2.7e-05	7e-05	-4.43421	0.001	0.002083	-11072
ADAMTS2	0	0	7.79062	0.899	0.933628	335
ADAMTS20	0	0	-7.1292	0.003	0.005869	-7870
ADAMTS3	0.004118	0.0067	4.23679	0.013	0.022961	-5500
ADAMTS4	9e-05	0.000207	-4.86433	0.652	0.743836	1723
ADAMTS5	0.019928	0.02864	3.3505	0	0	-10438
ADAMTS6	0	1e-06	5.81503	0.212	0.289833	2881
ADAMTS7	0	0	-7.42125	0	0	-8054
ADAMTS8	0.061027	0.080344	-2.21247	0.02	0.034183	-6508
ADAMTS9	0.434741	0.481511	1.03084	0.098	0.145649	-6772
ADAMTS9-AS2	0.420153	0.467262	0.932984	0.141	0.202035	2360
ADAMTSL1	0.01904	0.027477	-2.68199	0.354	0.452823	-5423
ADAMTSL3	0.001297	0.002321	-3.51018	0.015	0.026232	-5646
ADAMTSL4	0.000736	0.001386	4.43864	0.291	0.382874	-4030
ADAMTSL5	0	0	-6.83078	0	0	-6776
ADAP2	4.3e-05	0.000107	4.78919	0	0	-9615
ADAR	0	0	6.64521	0	0	-9105
ADARB1	0.486701	0.532624	-0.711206	0	0	7256
ADARB2	0	2e-06	-5.83985	0	0	-5575
ADAT2	0.116022	0.145298	1.7485	0.516	0.619721	-3047
ADAT3	0.000822	0.001533	-3.93839	0.445	0.548661	-4098
ADC	0.20243	0.241633	1.32627	0	0	-11943
ADCK1	1e-06	2e-06	-5.84782	0	0	-9731
ADCK2	0.033997	0.046796	2.61043	0.684	0.770304	908
ADCK3	0	0	-6.67763	0	0	-6548
ADCK4	0	0	-6.0087	0	0	-9015
ADCK5	0.001504	0.002657	-3.65648	0.012	0.021304	-7554
ADCY1	0	2e-06	-5.83006	0	0	-7770
ADCY10	0	2e-06	-5.4889	0	0	-7368
ADCY2	1e-06	5e-06	-5.10379	0	0	-6862
ADCY3	0	0	6.79022	0	0	-9197
ADCY4	0.836902	0.85949	0.294024	0.821	0.876739	-1080
ADCY5	0.000143	0.000314	-4.0163	0.133	0.191698	-3896
ADCY6	0.010598	0.016048	-3.09113	0.038	0.061593	-6313
ADCY7	0	0	6.52411	0	0	-8922
ADCY8	1.8e-05	5e-05	-4.97838	0	0	-8249
ADCY9	0.00082	0.00153	-3.46623	0	0	-6232
ADCYAP1	0.520332	0.565591	0.986509	0.212	0.289833	1680
ADCYAP1R1	0	1e-06	-5.78801	0	0	-6926
ADD1	2e-05	5.5e-05	4.88081	0	0	-12588
ADD2	2e-06	7e-06	-5.81652	0	0	-11287
ADD3	0.516571	0.562028	0.624041	0.61	0.706156	-1242
ADH1A	0.002033	0.003504	-3.63681	0.826	0.880682	1082
ADH1B	0.163991	0.19911	-1.57481	0.007	0.01297	-5076
ADH1C	0.713025	0.74769	-0.453587	0.207	0.283813	-1570
ADH4	0.071722	0.093228	-2.01749	0.54	0.642144	-934
ADH5	0.003859	0.006305	3.04116	0	0	-10202
ADH6	0.02202	0.031349	-2.78374	0.156	0.221238	-5167
ADH7	4e-06	1.2e-05	-5.45138	0	0	-8040
ADHFE1	0	1e-06	-6.47989	0.001	0.002083	-4451
ADI1	0.873336	0.89128	0.195627	0.045	0.071835	-9768
ADIG	0	0	-7.13876	0	0	-6715
ADIPOQ	0.069148	0.090165	-2.06514	0.301	0.393986	4211
ADIPOR1	0.011147	0.016805	-3.45004	0.005	0.009461	-10706
ADIPOR2	0.922171	0.933484	0.102752	0.41	0.512205	-4646
ADK	0.00024	0.0005	4.74893	0.949	0.967639	-498
ADM	0.011474	0.017258	2.74579	0.008	0.01467	-6393
ADM2	0	1e-06	-6.28661	0	0	-7435
ADNP	0	0	6.38524	0	0	-8533
ADNP2	0.034269	0.047147	2.86482	0.021	0.035779	-8308
ADO	0	0	6.53621	0	0	-7154
ADORA1	0.00335	0.005526	-3.41109	0	0	-8729
ADORA2B	2.8e-05	7.4e-05	4.91204	0.487	0.59078	-2349
ADORA3	0	0	6.44636	0	0	-12013
ADPGK	3e-06	9e-06	5.23513	0	0	-8674
ADPRH	0.001251	0.002247	-4.05067	0.863	0.907687	-637
ADPRHL1	0	0	-6.35968	0	0	-7041
ADPRHL2	0	0	6.50662	0	0	-5764
ADRA1A	0	0	-6.35481	0	0	-5163
ADRA1B	0	0	-6.3826	0	0	-8285
ADRA1D	0	0	-7.30035	0	0	-6914
ADRA2A	0.987313	0.989239	-0.017677	0.732	0.808044	1414
ADRA2B	0	0	-6.69775	0	0	-8605
ADRA2C	5e-06	1.5e-05	-5.11829	0	0	-7795
ADRB1	0	0	-6.28028	0.706	0.787538	-1562
ADRB2	0.410583	0.457793	1.23448	0	0	-9613
ADRB3	1e-06	4e-06	-5.33064	0	0	-5735
ADRBK1	1e-06	4e-06	-5.68689	0	0	-7783
ADRBK2	0.082117	0.105658	2.20518	0.003	0.005869	-8355
ADRM1	1e-06	4e-06	5.99245	0	0	-4153
ADSL	0.001814	0.003153	3.81483	0	0	-7256
ADSS	0	0	5.99281	0	0	-9052
ADSSL1	0.431821	0.478711	-0.842644	0.024	0.040393	-10254
AEBP1	0	0	12.4673	0	0	-7209
AEBP2	0	0	7.18988	0	0	-8026
AEN	3e-06	1.1e-05	-5.24843	0	0	-9814
AES	0.951105	0.958718	0.06095	0.945	0.965073	-41
AF011889.2	0.000343	0.000691	-3.97889	0.035	0.057176	-6929
AF011889.5	0.631381	0.671821	-0.707522	0.13	0.187803	2193
AF064858.7	0	2e-06	-6.09255	0	0	-5657
AF111167.1	0	1e-06	-6.81352	0	0	-8048
AF111168.1	0.523393	0.568634	-0.795508	0.107	0.157633	-7962
AF130342.1	6e-06	1.9e-05	-4.90676	0.022	0.037336	-5235
AF131215.1	0.058444	0.077161	-2.14116	0.005	0.009461	-2773
AF131215.2	0.730649	0.763996	-0.379264	0.166	0.233604	-5543
AF207550.1	0	0	-6.91166	0	0	-8480
AF238380.3	0.726501	0.760228	-0.396341	0.171	0.239897	-5686
AF238380.5	2.2e-05	5.9e-05	-4.77508	0	0	-11486
AFAP1	0	0	8.0929	0	0	-8905
AFAP1L1	0.856899	0.87666	-0.279502	0.73	0.806612	-1126
AFAP1L2	0.808603	0.833982	-0.33494	0.147	0.209708	-1968
AFF1	1.4e-05	4e-05	-4.53112	0.163	0.229946	-4139
AFF2	0	1e-06	-6.12074	0	0	-6486
AFF3	0.00067	0.00127	-3.62286	0.048	0.076126	7612
AFF4	0.035936	0.049206	2.05475	0.171	0.239897	-7954
AFG3L1P	0.017927	0.025989	2.80198	0.142	0.203289	-4114
AFG3L2	0.005168	0.008269	-3.01651	0.306	0.39978	-3938
AFM	0.000631	0.001203	-3.44471	0.019	0.032639	-5297
AFMID	0	1e-06	-6.03066	0	0	-11475
AFP	5e-06	1.5e-05	-5.00182	0	0	-10320
AFTPH	0.323352	0.369113	-0.99351	0.689	0.774282	-731
AGA	0.000473	0.000926	-4.30872	0.006	0.011229	-11115
AGAP1	0.688967	0.725306	0.440855	0.332	0.428699	1327
AGAP11	2e-06	7e-06	-5.6026	0.178	0.248698	-4219
AGAP2	1e-06	5e-06	-5.32509	0	0	-10997
AGAP3	0.000306	0.000623	-4.06247	0	0	-8098
AGBL2	0.107587	0.135483	-1.71669	0.924	0.951391	438
AGBL3	0.00224	0.003822	-3.39895	0.006	0.011229	-8249
AGBL4	6e-06	1.9e-05	-4.74298	0	0	-7113
AGBL5	7.3e-05	0.000171	-4.37355	0	0	-10639
AGER	0	0	-7.11384	0	0	-7605
AGFG1	1e-06	3e-06	5.51272	0	0	-5662
AGFG2	4.1e-05	0.000103	-4.73539	0	0	-9046
AGGF1	8.7e-05	0.000201	4.07731	0	0	-8134
AGK	0.000388	0.000773	3.47184	0.047	0.074722	-8295
AGL	0.004628	0.007467	3.05605	0	0	-7732
AGMAT	0.07868	0.101588	-2.07444	0.887	0.924511	201
AGPAT1	2.2e-05	5.9e-05	4.47799	0.01	0.018024	-7300
AGPAT2	0.021139	0.030203	-3.18369	0.068	0.104475	-4376
AGPAT3	0.000162	0.00035	3.95302	0	0	-6971
AGPAT4	0	0	7.44435	0.624	0.718909	965
AGPAT5	0.000162	0.00035	3.74348	0	0	-7029
AGPAT6	0.001304	0.002331	3.35239	0.864	0.908347	-1091
AGPAT9	0.251139	0.29411	1.16798	0	0	-8563
AGPHD1	0	1e-06	-6.24873	0	0	-11691
AGPS	2e-06	8e-06	5.35563	0.203	0.278936	3362
AGR2	0.001577	0.002775	3.75735	0.832	0.884952	-344
AGR3	0.015485	0.02272	2.80399	0.688	0.773381	966
AGRN	8e-06	2.4e-05	5.84812	0	0	-9511
AGRP	2e-06	7e-06	-5.30084	0	0	-9106
AGT	0	0	9.99151	0.834	0.886596	984
AGTPBP1	0.502465	0.548246	0.858223	0.089	0.133473	-4918
AGTR1	0.939228	0.94846	0.096622	0.078	0.118358	-4661
AGTR2	0.000946	0.001743	-3.31398	0.001	0.002083	-9104
AGTRAP	1e-06	4e-06	5.55638	0.993	0.996062	-43
AGXT	0	1e-06	-5.25481	0	0	-6485
AGXT2	0	0	-7.20143	0	0	-7863
AGXT2L1	0.02574	0.03622	-2.44027	0.039	0.063077	-9888
AGXT2L2	0.011503	0.017297	2.85762	0	0	-8879
AHCTF1	0.00024	0.000499	3.93003	0	0	-10453
AHCY	0.038794	0.052818	-2.41824	0.002	0.00402	-9406
AHCYL1	0.866839	0.885622	-0.176487	0.687	0.77288	-448
AHCYL2	0.801097	0.827114	-0.302414	0.4	0.501929	-1649
AHDC1	0.801752	0.827658	0.252046	0.004	0.007676	-9033
AHI1	0.507917	0.553669	-0.781053	0.045	0.071835	-7569
AHNAK	0.014133	0.020898	2.42258	0.726	0.803192	2141
AHNAK2	0	0	7.96501	0.247	0.33153	4825
AHR	0	0	8.7365	0	0	-11970
AHRR	0.840893	0.8629	-0.211183	0.029	0.048103	1295
AHSA1	0	0	6.11656	0	0	-7100
AHSA2	0.035249	0.04837	3.29501	0	0	-11996
AHSG	0	0	-6.27927	0	0	-9388
AHSP	0	0	-6.96236	0	0	-7057
AICDA	0.000258	0.000533	-3.97513	0.521	0.624535	-3378
AIDA	0.000257	0.000531	4.12744	0.505	0.608081	2785
AIF1	1e-05	3e-05	5.35866	0	0	-10418
AIF1L	0.027931	0.038999	-3.72545	0.669	0.757959	2101
AIFM1	0.021809	0.031067	-2.68045	0.891	0.92759	-647
AIFM2	0.02547	0.035871	2.31238	0.592	0.689695	3017
AIFM3	0	0	-7.49169	0	0	-8959
AIG1	0.260919	0.304533	-1.31184	0.131	0.189066	-8525
AIM1	0.001159	0.002097	3.49007	0	0	-10025
AIM1L	0.032316	0.044637	-2.48886	0.005	0.009461	-7686
AIM2	0.617973	0.659064	0.675708	0.041	0.066055	-8158
AIMP1	0.052671	0.070028	2.34369	0.016	0.027851	-8583
AIMP2	0.001126	0.002042	3.47187	0.01	0.018024	-5218
AIP	8.5e-05	0.000196	4.57771	0	0	-8775
AIPL1	0	0	-6.51629	0	0	-9684
AIRE	0	0	-7.47091	0	0	-6693
AJ003147.1	0	2e-06	-6.15249	0	0	-7088
AJAP1	0.000918	0.001698	-3.77068	0	0	-8722
AK1	2e-05	5.4e-05	-4.66188	0.165	0.232364	-6326
AK2	0.000511	0.000993	4.12801	0	0	-7401
AK3	0.772988	0.801568	0.323575	0.08	0.121158	-5721
AK3P3	0.046266	0.062108	2.24947	0.006	0.011229	-10884
AK4	2e-06	9e-06	5.05287	0.003	0.005869	-4889
AK5	0.038503	0.052444	-2.12651	0.26	0.346809	-6452
AK7	0.002295	0.003906	-2.88167	0.001	0.002083	-7515
AK8	0.000317	0.000643	-4.19792	0	0	-12986
AKAP1	0.089685	0.114504	1.86923	0.645	0.737877	957
AKAP10	1.8e-05	5e-05	4.97522	0	0	-10063
AKAP11	1e-06	2e-06	5.50156	0	0	-11098
AKAP12	1.1e-05	3.2e-05	5.4394	0	0	-10344
AKAP13	6e-06	2e-05	5.87273	0	0	-9857
AKAP14	2.2e-05	6e-05	-4.2941	0.257	0.343394	-4542
AKAP17A	0.57926	0.622641	0.689359	0.288	0.37949	-6419
AKAP3	0	2e-06	-6.41704	0	0	-7225
AKAP4	0	0	-6.08261	0	0	-10942
AKAP5	0.001296	0.002318	-3.18406	0.158	0.223636	-8599
AKAP6	0	1e-06	-5.31746	0	0	-7078
AKAP7	4.9e-05	0.00012	-5.59211	0.001	0.002083	-5967
AKAP8	0.00108	0.001966	4.71249	0	0	-8874
AKAP8L	1e-06	4e-06	7.13973	0	0	-8848
AKAP9	0.263891	0.307531	-1.87573	0.886	0.923666	-689
AKD1	0.006595	0.01037	-2.77655	0.821	0.876739	486
AKIP1	0	0	8.12513	0	0	-5948
AKIRIN1	0.000203	0.000429	4.32553	0	0	-10932
AKIRIN2	1.1e-05	3.1e-05	5.21575	0	0	-6483
AKNA	0.009561	0.014597	3.32688	0	0	-9126
AKNAD1	3e-06	1e-05	-5.08901	0	0	-5868
AKR1A1	0.420002	0.467175	-0.894768	0.171	0.239897	-2042
AKR1B1	0	0	7.42943	0	0	-9994
AKR1B10	0.081542	0.105014	1.99388	0.929	0.954676	-334
AKR1C3	0.013949	0.020646	2.8948	0.817	0.873471	-1285
AKR1C4	0.099691	0.126345	-2.05935	0.882	0.920971	-829
AKR1D1	0.000154	0.000334	-3.57817	0	0	-6455
AKR1E2	0.000259	0.000535	-4.0087	0.001	0.002083	-11127
AKR7A2	0.217325	0.257883	-1.56509	0.688	0.773381	-795
AKR7A3	3.1e-05	8e-05	-5.31527	0.706	0.787538	-1053
AKT1	0.038268	0.052132	1.99911	0.003	0.005869	-5941
AKT1S1	0.279172	0.323678	1.39756	0.227	0.307797	2756
AKT2	1.8e-05	4.9e-05	-4.50582	0	0	-12015
AKT3	0	0	7.08996	0	0	-8386
AKTIP	0	0	6.95978	0	0	-8316
AL009179.1	5e-06	1.5e-05	-5.42678	0	0	-10645
AL021068.1	2e-06	6e-06	-5.45168	0	0	-8005
AL021546.1	1e-06	3e-06	-8.62946	0.002	0.00402	-9588
AL022069.1	0	1e-06	-6.04649	0	0	-6960
AL022341.1	0	0	-6.81946	0	0	-6279
AL022341.3	0	1e-06	-6.72019	0	0	-8517
AL022344.5	0.216705	0.257242	-1.28563	0.242	0.325715	-5189
AL022476.2	0	2e-06	-5.64565	0	0	-8549
AL031123.1	1.4e-05	3.9e-05	-5.07546	0.688	0.773381	2180
AL031780.1	1.2e-05	3.3e-05	-4.76346	0	0	-8800
AL033381.1	7e-06	2.2e-05	-4.96137	0.002	0.00402	-6757
AL033532.1	0.298249	0.343612	1.07337	0.055	0.08624	-5940
AL034372.1	0.004634	0.007475	-2.92857	0.002	0.00402	-8193
AL035460.1	7e-06	2.1e-05	-4.76952	0	0	-9433
AL035460.3	0	0	-6.38043	0	0	-7689
AL035461.1	0	2e-06	-5.82736	0	0	-6781
AL035610.1	0.082775	0.106391	-2.1211	0.549	0.650469	715
AL049542.1	0.017997	0.026077	-2.61691	0.002	0.00402	-11886
AL078611.1	0.000134	0.000294	-3.84552	0.018	0.031058	-10779
AL078621.4	0.00265	0.004452	-4.55999	0.302	0.395136	-1840
AL096869.5	0.023881	0.033789	-3.13915	0.098	0.145649	-9058
AL109749.1	0.000153	0.000333	3.74886	0	0	-8949
AL109938.1	1.5e-05	4.2e-05	-5.30662	0.02	0.034183	-3280
AL118502.1	3e-06	1.1e-05	-4.67948	0.921	0.949655	-401
AL121582.1	0	1e-06	-5.71656	0.001	0.002083	-12344
AL121656.4	2.8e-05	7.2e-05	-4.21458	0	0	-7965
AL121916.1	0	0	-6.66601	0	0	-5765
AL121928.1	0.001921	0.003322	-3.34236	0.124	0.180055	-8059
AL121980.1	0	0	-7.56454	0	0	-6389
AL132709.7	0.382666	0.429982	-0.901548	0.262	0.349119	-5142
AL132780.10	0.000577	0.001108	-3.81769	0.306	0.39978	-4585
AL132868.1	7.8e-05	0.000181	-4.23473	0.001	0.002083	-12142
AL133458.1	0	1e-06	-6.14605	0	0	-8242
AL136040.2	0	2e-06	-5.46621	0.001	0.002083	-8247
AL136115.1	0.564888	0.608667	-0.689617	0.33	0.426624	-1262
AL136219.1	0	0	6.33162	0	0	-5847
AL136307.2	0	0	-6.3848	0	0	-8328
AL136419.1	3e-06	9e-06	-5.08089	0	0	-8796
AL136531.1	8e-06	2.5e-05	-4.67073	0	0	-10719
AL136962.1	0.000415	0.00082	-4.58146	0.951	0.968919	-382
AL137061.2	3.1e-05	8.1e-05	-4.47872	0	0	-12832
AL137145.1	0.153968	0.187946	1.41628	0.621	0.716341	-3252
AL137162.1	0	1e-06	-6.44921	0.008	0.01467	-6600
AL138831.1	0.001209	0.00218	-3.84886	0	0	-7906
AL139008.1	0.00042	0.00083	-3.28365	0	0	-12485
AL139044.1	0.059958	0.079027	-1.98656	0.709	0.789891	-1432
AL139082.1	2e-06	6e-06	-5.44713	0	0	-8217
AL139289.1	0.08778	0.112241	-1.75712	0.869	0.911983	-392
AL139327.1	0.001417	0.002515	-3.30991	0.014	0.024593	-8879
AL157902.3	0	1e-06	-5.60321	0	0	-8273
AL160314.1	0.001031	0.001887	-3.23213	0.005	0.009461	-7806
AL161645.1	0	0	-7.22422	0	0	-8089
AL161669.2	8e-06	2.5e-05	-5.14323	0	0	-6189
AL161744.1	0.042661	0.057613	-2.32601	0.002	0.00402	-9343
AL161915.1	0.053905	0.071555	-1.82485	0.682	0.768628	602
AL162574.1	2.7e-05	7e-05	-4.75514	0.019	0.032639	-7249
AL353132.1	0	0	-7.75258	0.338	0.435323	-2025
AL353660.1	0.029698	0.041249	-2.52861	0.423	0.525821	1315
AL353698.1	1e-06	3e-06	-5.89681	0.138	0.198187	-6904
AL353709.1	5e-06	1.6e-05	-5.38835	0	0	-7955
AL353997.1	0.000808	0.001509	-3.68716	0.476	0.57985	-5362
AL355344.1	0.001955	0.003376	-3.57157	0	0	-11215
AL355999.1	0.848045	0.869242	0.188609	0	0	4531
AL356004.2	9.3e-05	0.000212	-4.46367	0	0	-10884
AL356017.3	0.117203	0.146503	-1.52498	0.005	0.009461	-11078
AL356356.4	0	0	-6.929	0	0	-6312
AL356423.1	0.00427	0.006924	3.58433	0.021	0.035779	-10548
AL356585.1	0.647711	0.686615	-0.424257	0.518	0.621549	-1100
AL356585.3	0.000197	0.000417	-3.7617	0	0	-10735
AL358781.1	0.000676	0.001281	-4.58352	0	0	-6429
AL359075.1	0.000946	0.001743	-3.70571	0.017	0.029465	-8115
AL359392.1	0.31811	0.363895	-1.10036	0.262	0.349119	2009
AL359757.1	3.7e-05	9.2e-05	-4.5145	0	0	-8928
AL360001.1	0.746926	0.778637	-0.298611	0.698	0.781561	306
AL360181.1	0	0	-7.00486	0	0	-7221
AL365504.1	1.5e-05	4.2e-05	-4.99966	0.001	0.002083	-6527
AL391152.1	0.003986	0.0065	-3.10778	0.764	0.833656	-1963
AL391244.1	0.040926	0.055446	1.97155	0	0	-3191
AL442203.1	3e-06	1.1e-05	-4.85395	0	0	-10810
AL445670.1	5.8e-05	0.000138	-4.30034	0	0	-9659
AL450226.2	0	1e-06	-5.61601	0	0	-9605
AL513477.1	1e-06	2e-06	-5.94525	0	0	-7770
AL583828.1	0.008967	0.013748	2.69318	0.396	0.497741	-4903
AL583842.6	5e-06	1.7e-05	-4.91379	0	0	-8030
AL589743.1	0.00012	0.000267	4.70329	0.845	0.894587	-686
AL590762.11	0.007438	0.011587	-2.96438	0.928	0.954151	-344
AL591069.1	6e-06	1.9e-05	5.34421	0	0	-9160
AL591845.1	0	1e-06	-6.78917	0	0	-6772
AL592183.1	0.056252	0.074454	-2.23486	0.909	0.94091	748
AL592284.1	0.367351	0.414514	0.959858	0.929	0.954676	-417
AL592494.5	0.028547	0.039789	2.23733	0.053	0.083345	-10257
AL645730.2	4e-06	1.3e-05	-5.26508	0.003	0.005869	-6407
AL662899.1	0	1e-06	-6.14847	0	0	-7947
AL671277.1	0.000101	0.000228	-3.99699	0.024	0.040393	-9060
AL773572.7	0	0	-8.03534	0	0	-5369
AL773604.8	0.050735	0.067629	-1.81846	0.732	0.808044	-1559
AL844908.5	0.125334	0.155759	1.87606	0.284	0.375004	-3793
AL928742.12	0	2e-06	-6.45446	0	0	-7045
AL928768.3	0.142044	0.174611	-1.6772	0.095	0.141665	-6585
ALAD	4.8e-05	0.000118	-4.57062	0.002	0.00402	-5670
ALAS1	0.000183	0.000391	4.07205	0.003	0.005869	-6262
ALAS2	2e-06	8e-06	-4.91847	0.832	0.884952	-1101
ALB	2.6e-05	6.8e-05	-5.13887	0	0	-5839
ALCAM	0.000105	0.000237	4.23407	0.312	0.406341	-2779
ALDH16A1	3.9e-05	9.7e-05	-5.00169	0.796	0.857454	-1087
ALDH18A1	0.252746	0.295744	-1.3085	0.339	0.43641	-4480
ALDH1A1	0.005016	0.008046	-3.16425	0.702	0.784645	-960
ALDH1A2	0.328688	0.374526	-1.29194	0.027	0.045023	-10345
ALDH1B1	0.618429	0.659441	-0.536677	0.198	0.272911	-4242
ALDH1L1	0.000125	0.000276	-4.50597	0	0	-8835
ALDH1L1-AS2	0	0	-6.55979	0	0	-6021
ALDH1L2	5e-06	1.5e-05	-5.63103	0	0	-11961
ALDH2	0.085202	0.10923	1.83865	0.583	0.681569	-3154
ALDH3A1	0.119504	0.149161	-1.58832	0	0	-11516
ALDH3A2	0.000692	0.001309	-4.5205	0.636	0.729934	1700
ALDH3B1	0.097776	0.124087	-1.80868	0	0	-11626
ALDH3B2	0.54247	0.587169	-0.711655	0	0	-12329
ALDH4A1	0	0	-6.25362	0	0	-12184
ALDH5A1	4.4e-05	0.000109	-4.78827	0.897	0.932097	690
ALDH6A1	0	0	-7.1034	0.567	0.667381	-1671
ALDH7A1	8e-06	2.5e-05	-6.34556	0	0	-13327
ALDH8A1	0.028381	0.039571	2.93664	0.29	0.381738	-6076
ALDOA	0	1e-06	5.92847	0	0	-5701
ALDOAP2	1.5e-05	4.3e-05	-4.24069	0.139	0.199491	-5352
ALDOB	0.633626	0.673586	-0.573218	0.967	0.978631	-45
ALDOC	0.038835	0.052871	2.20937	0.003	0.005869	-6720
ALG10	0.318207	0.363964	1.19361	0	0	4959
ALG12	0.00116	0.002098	-3.51843	0.356	0.454934	-4982
ALG13	1e-06	5e-06	5.09546	0	0	-10951
ALG2	0.255276	0.298437	-1.32211	0.006	0.011229	-10581
ALG3	0.085684	0.109791	-1.86869	0.03	0.049598	-8779
ALG5	0.003724	0.006099	-3.17971	0	0	-9837
ALG6	0.028079	0.039189	2.56326	0	0	-9752
ALG8	0.327719	0.373574	1.07051	0.675	0.762897	-542
ALK	0.026396	0.037073	-2.62727	0.252	0.337383	-5424
ALKBH1	0.313378	0.359143	-1.43165	0.711	0.791216	-154
ALKBH2	0.239921	0.282005	1.28762	0.909	0.94091	791
ALKBH3	0.014938	0.021975	-2.82749	0.507	0.610075	-3529
ALKBH4	0.000577	0.001108	-4.40823	0.252	0.337383	-7692
ALKBH5	0.174615	0.210973	1.78069	0.039	0.063077	-7938
ALKBH6	0	0	7.17756	0	0	-7247
ALKBH7	0	0	-6.97511	0.002	0.00402	-8517
ALKBH8	9e-06	2.6e-05	4.83304	0	0	-6094
ALLC	3e-06	1.2e-05	-5.89512	0	0	-7823
ALMS1	0.000311	0.000632	4.28448	0.428	0.531258	4280
ALMS1P	3e-06	1.2e-05	-4.91594	0	0	-9254
ALOX12	0	1e-06	-5.67265	0.001	0.002083	-9211
ALOX12B	0	0	-5.72551	0	0	-7527
ALOX15	9e-05	0.000206	-4.84842	0.471	0.5748	-3115
ALOX15B	0.322809	0.368564	-1.18415	0.007	0.01297	-12112
ALOX5	2.8e-05	7.2e-05	4.51949	1	1	-3
ALOX5AP	0	0	8.72939	0	0	-10958
ALOXE3	0	2e-06	-5.40879	0	0	-7239
ALPI	2.6e-05	6.9e-05	-4.95419	0	0	-6438
ALPK1	0	0	8.58294	0	0	-9829
ALPK2	1.5e-05	4.3e-05	5.49047	0.352	0.450619	3638
ALPK3	0.001299	0.002323	3.574	0	0	-8110
ALPL	0	0	-6.60308	0.003	0.005869	-5591
ALPP	2.7e-05	7e-05	-4.63159	0	0	-7772
ALPPL2	0.000475	0.000929	-3.67122	0	0	-9302
ALS2	0.049754	0.066448	2.22684	0.004	0.007676	-6224
ALS2CL	0.505587	0.551374	0.754869	0.008	0.01467	-9954
ALS2CR11	4e-06	1.2e-05	-5.17101	0	0	-12766
ALS2CR12	0	0	-7.82484	0	0	-10073
ALS2CR8	0.152867	0.186684	1.54148	0.777	0.843457	-1007
ALX1	0	0	-6.15157	0	0	-9148
ALX3	0	1e-06	-6.34914	0	0	-9807
ALX4	0	0	-6.16934	0	0	-10930
AMBN	0	0	-6.97139	0	0	-6750
AMBP	0.084988	0.109006	-2.1084	0	0	-7135
AMBRA1	0.002209	0.003773	3.43399	0.04	0.064572	-7290
AMD1	0.298267	0.343612	1.1187	0.004	0.007676	-10488
AMDHD1	0.038668	0.052661	-2.21247	0.167	0.234808	-6090
AMDHD2	6.4e-05	0.000153	-4.59159	0.001	0.002083	-11402
AMELX	1e-06	3e-06	-5.66741	0	0	-7200
AMELY	6e-06	1.8e-05	-5.20692	0	0	-8149
AMFR	0.90848	0.921701	0.235123	0.639	0.732473	-261
AMH	0.000145	0.000318	-4.53074	0.002	0.00402	-11023
AMHR2	0	0	-8.31207	0	0	-7004
AMICA1	0.092277	0.117583	1.82533	0.002	0.00402	-9769
AMIGO1	3e-06	1.1e-05	-6.12847	0	0	-7418
AMIGO2	0	0	9.63454	0	0	-9276
AMMECR1	0	0	6.93304	0	0	-7072
AMMECR1L	0	0	6.18953	0	0	-8840
AMN	0.000101	0.000229	-4.65046	0	0	-7949
AMN1	0.606353	0.6483	0.534742	0.345	0.442936	-1527
AMOT	0.032042	0.044281	-2.40576	0.102	0.151019	-7823
AMOTL1	0.010691	0.016172	-2.55715	0.015	0.026232	-9096
AMOTL2	0.067469	0.088122	2.0352	0.481	0.584992	-3668
AMPD1	0.113056	0.141792	-1.76458	0.006	0.011229	-10001
AMPD2	0	0	6.69435	0	0	-7938
AMPD3	2e-06	7e-06	5.25795	0	0	-6450
AMPH	0.000961	0.001767	4.35948	0.765	0.834468	1311
AMT	1.3e-05	3.8e-05	-5.26415	0	0	-8485
AMZ1	0	0	-6.82977	0	0	-6247
AMZ2	0.186994	0.224761	1.38846	0.83	0.883933	-758
ANAPC1	0.238742	0.28072	-1.193	0.306	0.39978	1948
ANAPC10	0.000202	0.000428	4.54951	0.009	0.016365	-4808
ANAPC11	0.70564	0.74114	0.391877	0.617	0.712653	-747
ANAPC13	0.002598	0.004374	-3.30493	0.001	0.002083	-10707
ANAPC16	0	2e-06	-5.3998	0.376	0.476685	-3523
ANAPC2	0.068002	0.088753	2.25666	0.927	0.953223	503
ANAPC4	1e-06	4e-06	6.32139	0	0	-9965
ANAPC5	0.057353	0.075803	-1.93837	0.815	0.87162	-772
ANAPC7	0.000151	0.000328	3.65205	0	0	-9672
ANG	0.826664	0.850407	-0.245626	0.189	0.261948	-4242
ANGEL1	2.2e-05	5.9e-05	-4.81776	0	0	-5930
ANGEL2	3e-06	1.1e-05	5.35551	0	0	-9358
ANGPT1	0.215321	0.255708	1.71359	0.33	0.426624	-5700
ANGPT2	0.0128	0.019098	3.95138	0.002	0.00402	-4275
ANGPT4	3.1e-05	7.9e-05	-4.57136	0	0	-7647
ANGPTL1	0.008702	0.013373	-2.86338	0.148	0.210996	5512
ANGPTL2	1.3e-05	3.7e-05	5.50081	0.001	0.002083	-5700
ANGPTL3	7.8e-05	0.000181	-4.20698	0	0	-11613
ANGPTL4	0.019232	0.027727	-2.42631	0.247	0.33153	-6462
ANGPTL6	0	0	-6.28608	0	0	-6057
ANGPTL7	0.993424	0.994341	-0.008883	0.074	0.112824	-9181
ANK1	1e-06	5e-06	-5.41465	0	0	-7840
ANK2	0.177639	0.214414	1.79198	0	0	-9417
ANK3	0.050599	0.067456	-2.00122	0.827	0.881363	-460
ANKAR	2.4e-05	6.4e-05	-5.01358	0	0	-7936
ANKDD1A	0.058517	0.077242	-2.88503	0.443	0.546713	1220
ANKFN1	0.002392	0.004056	3.14179	0.001	0.002083	-3639
ANKFY1	3.1e-05	8e-05	4.9621	0	0	-9201
ANKH	0	0	6.6162	0	0	-9252
ANKHD1	0.282395	0.327065	1.0773	0.84	0.890598	-683
ANKIB1	0	2e-06	5.30766	0	0	-9948
ANKLE1	0.047586	0.063724	-2.01764	0.24	0.323223	-7649
ANKLE2	0	0	7.36413	0	0	-6295
ANKMY1	1e-06	4e-06	-5.34534	0	0	-6632
ANKMY2	0.007342	0.011448	2.82637	0.98	0.987334	163
ANKRA2	0.001456	0.002579	3.19715	0.002	0.00402	-11262
ANKRD1	0.000143	0.000313	-4.33344	0.017	0.029465	-8281
ANKRD10	0	0	9.40326	0	0	-8881
ANKRD11	1.9e-05	5.1e-05	-5.37166	0	0	-11004
ANKRD12	0.080852	0.104229	1.84138	0	0	-9601
ANKRD13A	0.000267	0.000549	3.99211	0	0	-9227
ANKRD13B	1.6e-05	4.5e-05	-4.72055	0	0	-9285
ANKRD13C	0.02782	0.038858	2.29679	0	0	-9032
ANKRD13D	4.6e-05	0.000113	-4.71272	0	0	-12498
ANKRD16	0.420807	0.46791	-0.981993	0.18	0.251151	-2569
ANKRD17	0.009096	0.013938	2.67298	0.087	0.130755	-9129
ANKRD18A	0.72734	0.760943	-0.401624	0.013	0.022961	-8873
ANKRD18B	1.7e-05	4.8e-05	-4.86929	0	0	-8601
ANKRD19P	0	2e-06	-6.01888	0	0	-9235
ANKRD2	0	0	-5.99938	0	0	-8529
ANKRD20A11P	0	0	-6.66044	0	0	-7816
ANKRD22	4e-06	1.5e-05	5.23815	0.197	0.271667	6113
ANKRD23	9.5e-05	0.000216	-3.9449	0.405	0.507159	-5006
ANKRD24	0	0	-6.63796	0	0	-7817
ANKRD26	0.12729	0.157949	-1.70442	0.648	0.740571	-1912
ANKRD27	1e-06	5e-06	5.22508	0	0	-7534
ANKRD28	0.386583	0.433759	-0.975854	0.984	0.990036	137
ANKRD29	0.002318	0.003942	4.00033	0	0	-9999
ANKRD30A	2e-06	7e-06	-5.44018	0	0	-9226
ANKRD30B	0.000339	0.000683	-4.37092	0.042	0.067538	-7618
ANKRD31	0	0	-5.52111	0	0	-11436
ANKRD32	0.01686	0.024547	2.89057	0	0	-6130
ANKRD33	3e-06	1.1e-05	-5.28237	0	0	-7818
ANKRD34A	2.3e-05	6.2e-05	-5.06246	0.04	0.064572	-7407
ANKRD34C	0.132742	0.16414	-1.49375	0.005	0.009461	-8573
ANKRD35	0.001074	0.001957	4.32996	0.625	0.719891	2362
ANKRD36	0.162026	0.196871	1.49405	0.761	0.831405	2151
ANKRD36BP2	0.225176	0.266342	1.24473	0	0	-10783
ANKRD37	0.007498	0.011676	-2.49246	0.018	0.031058	-10556
ANKRD39	0.08627	0.110483	1.90161	0.32	0.415374	-3972
ANKRD40	0.001327	0.002367	3.99724	0	0	-7594
ANKRD43	0.012154	0.018209	-3.03497	0.855	0.902043	-822
ANKRD44	0.825754	0.84965	0.241106	0.253	0.338397	-5945
ANKRD44-IT1	0.221425	0.2623	-1.35102	0.083	0.125167	-7014
ANKRD45	0.274428	0.318764	-1.015	0.186	0.258267	-4626
ANKRD46	0.000192	0.000409	-4.14324	0.015	0.026232	-8427
ANKRD49	0.648955	0.687859	0.433369	0.019	0.032639	-9396
ANKRD5	4e-06	1.3e-05	-6.47407	0	0	-9149
ANKRD50	0	0	12.2244	0	0	-5044
ANKRD52	0.782899	0.810899	0.302388	0.707	0.788203	-332
ANKRD53	0	0	-6.25842	0	0	-5647
ANKRD54	0.000131	0.000288	-4.34035	0.003	0.005869	-9794
ANKRD55	0.217801	0.258354	-1.38911	0.495	0.59818	-1964
ANKRD57	1e-06	6e-06	5.70709	0	0	-9694
ANKRD6	0	0	8.14966	0.868	0.911374	597
ANKRD60	0	0	-6.76888	0	0	-6753
ANKRD7	5e-06	1.7e-05	-5.03982	0	0	-10618
ANKRD9	0.340461	0.386771	1.01886	0.683	0.7694	1601
ANKS1A	0.001277	0.002289	3.39518	0	0	-12810
ANKS1B	0.000107	0.000242	-4.75427	0	0	-12054
ANKS3	0.005025	0.008058	-2.97161	0	0	-11927
ANKS4B	0.002031	0.003501	-3.84565	0.015	0.026232	-5808
ANKS6	0.474737	0.520933	-0.684662	0.063	0.097507	-9764
ANKUB1	0	2e-06	-6.31769	0	0	-5655
ANKZF1	0.004028	0.006563	3.14431	0.782	0.846906	1892
ANLN	1e-06	3e-06	6.42319	0.038	0.061593	-3802
ANO1	0	0	10.0227	0.303	0.396339	3038
ANO10	0.677308	0.714767	-0.45965	0.794	0.855913	-852
ANO2	1e-06	2e-06	-5.80069	0.822	0.877663	1140
ANO3	0.006175	0.009751	-3.53347	0.026	0.043508	-8340
ANO4	0.013471	0.02001	-2.8402	0.026	0.043508	-10776
ANO5	1e-06	4e-06	-6.46434	0	0	-7279
ANO6	0.380944	0.428219	0.91033	0.678	0.765623	-1240
ANO7	1.3e-05	3.6e-05	-5.13702	0	0	-5879
ANO7L1	0	0	-6.51134	0	0	-8934
ANO8	0.016967	0.024692	-3.31958	0.001	0.002083	-10798
ANO9	8e-06	2.3e-05	-5.38162	0.85	0.898419	-659
ANP32A	2.1e-05	5.8e-05	4.23484	0	0	-9395
ANP32B	0.995295	0.995805	-0.0075	0.465	0.569043	-2887
ANP32C	5e-05	0.000122	-5.54728	0	0	-6096
ANP32D	9.2e-05	0.000211	-4.12914	0	0	-9672
ANP32E	0	1e-06	5.9744	0	0	-6101
ANPEP	7e-06	2e-05	-5.5546	0.054	0.084774	-3035
ANTXR1	0	0	8.12253	0.046	0.0733	5566
ANTXR2	0	0	7.52944	0	0	-8359
ANUBL1	0.418861	0.466091	0.832268	0.006	0.011229	-10353
ANXA1	0	0	8.17871	0	0	-10119
ANXA10	4.7e-05	0.000116	4.89694	0.067	0.103085	-3726
ANXA11	0	1e-06	5.9169	0.174	0.243615	-4109
ANXA13	0.544334	0.588861	-0.663257	0.159	0.224921	-3487
ANXA2	0	0	9.30311	0	0	-6101
ANXA2P1	0.002327	0.003955	3.12973	0.208	0.285044	-2524
ANXA2P2	0	0	9.48578	0	0	-7449
ANXA2P3	0	0	7.1675	0.874	0.915655	865
ANXA3	0	0	6.44073	0.422	0.524845	3787
ANXA4	0.122948	0.153048	2.03088	0.263	0.350308	-3837
ANXA5	0	0	6.4074	0.331	0.427634	-2510
ANXA6	0.000148	0.000322	5.07872	0.001	0.002083	-5713
ANXA7	0	1e-06	5.32499	0	0	-9082
ANXA9	0.150707	0.184309	-1.77465	0	0	-7445
AOAH	0.247141	0.289933	-1.52431	0.138	0.198187	-3613
AOC2	0.024771	0.034967	-2.53443	0.907	0.939637	-745
AOC3	0.00032	0.000649	4.691	0	0	-9673
AOX1	0.00112	0.002033	-3.36931	0.016	0.027851	-4273
AP000235.2	0.000856	0.001593	-3.47957	0.02	0.034183	-11517
AP000251.2	0	0	-6.28074	0.001	0.002083	-7263
AP000266.7	0	0	-5.96165	0	0	-9099
AP000289.6	2.1e-05	5.7e-05	-4.66718	0.001	0.002083	-9932
AP000295.7	0.077656	0.100398	-1.88854	0.801	0.860987	542
AP000322.53	0	0	-6.06166	0	0	-9494
AP000330.8	0.122337	0.152336	1.9367	0.894	0.929672	-289
AP000345.1	0	0	-7.11092	0	0	-7574
AP000459.4	2e-06	7e-06	-5.6876	0.001	0.002083	-6758
AP000462.1	1e-06	3e-06	-6.87728	0.002	0.00402	-5253
AP000469.2	4e-06	1.2e-05	-5.22483	0	0	-10134
AP000472.2	0.00096	0.001767	-3.24331	0.018	0.031058	-11500
AP000475.2	0.000227	0.000475	-4.37054	0	0	-7225
AP000593.5	0.000155	0.000337	-3.89591	0.002	0.00402	-6720
AP000662.4	0.366244	0.41341	-0.915781	0.824	0.879077	1184
AP000689.8	0	2e-06	-6.38884	0	0	-6379
AP001046.5	0	0	-5.73026	0	0	-7819
AP001053.11	0.006996	0.010947	-3.28081	0.114	0.166888	-8587
AP001062.1	0.376564	0.424004	0.96208	0.778	0.844214	-1585
AP001065.2	3e-06	1.1e-05	-5.8532	0	0	-5504
AP001187.9	0	0	-7.77817	0	0	-11597
AP001189.4	0.002877	0.004804	-3.25175	0.006	0.011229	-11643
AP001258.4	0	0	6.07948	0	0	-7368
AP001318.3	0.008871	0.013613	3.36086	0.334	0.430996	-3829
AP001324.1	0.005695	0.009038	-2.69598	0.2	0.275356	-5770
AP001372.2	0.638307	0.677956	0.52571	0.301	0.393986	1176
AP001496.1	0.040307	0.054703	-2.27388	0.844	0.893868	-1066
AP001604.3	2e-06	8e-06	-5.93243	0.003	0.005869	-11964
AP001605.4	5e-06	1.6e-05	-6.17405	0	0	-5547
AP001626.2	0	0	-7.56142	0	0	-7397
AP001627.1	1.6e-05	4.5e-05	-5.07766	0	0	-12350
AP001630.1	4e-05	9.9e-05	-4.97933	0.308	0.401909	-7133
AP001816.1	0.000819	0.001528	-3.24804	0	0	-10899
AP001877.1	0.012743	0.01902	3.60611	0.57	0.670184	-3619
AP001885.1	0	0	-6.08443	0	0	-10046
AP002478.1	4e-06	1.4e-05	5.57511	0	0	-7028
AP002478.2	2.5e-05	6.7e-05	4.63322	0.856	0.90261	-721
AP003068.6	0	2e-06	-6.0426	0	0	-7500
AP003071.1	1e-06	3e-06	-5.47722	0	0	-5878
AP003471.1	0.132145	0.163433	-1.42355	0.029	0.048103	-10670
AP003774.4	0	2e-06	-5.71267	0	0	-9165
AP003774.7	0	1e-06	-6.02653	0	0	-7535
AP006222.2	0.001171	0.002116	-3.3805	0.048	0.076126	-10329
AP006621.1	1e-06	4e-06	-5.63268	0	0	-6966
AP1AR	0.002915	0.004864	3.19623	0.01	0.018024	-7424
AP1B1	0.000192	0.000408	-3.97201	0.001	0.002083	-10570
AP1G1	4e-06	1.2e-05	5.222	0	0	-6650
AP1G2	0.358318	0.405212	0.880404	0.674	0.762208	456
AP1M1	1e-05	3e-05	5.63745	0	0	-6885
AP1M2	0.325149	0.370947	1.23439	0.199	0.274231	-3003
AP1S1	0.407915	0.455078	-0.983654	0.091	0.136242	-5956
AP1S2	1e-06	4e-06	5.39384	0	0	-12791
AP1S3	1e-06	4e-06	5.15923	0.034	0.055706	-5681
AP2A1	1e-06	3e-06	-5.60222	0	0	-10617
AP2A2	0.011694	0.017562	3.63942	0	0	-9147
AP2B1	0	0	8.84716	0	0	-6081
AP2M1	0	0	7.40988	0	0	-7361
AP2S1	2.4e-05	6.3e-05	5.73558	0	0	-6895
AP3B1	0.046915	0.062894	2.08744	0.717	0.796349	-1743
AP3B2	0.000935	0.001726	-3.68697	0	0	-8151
AP3D1	0.002351	0.003992	-4.0693	0.014	0.024593	-9611
AP3M1	0.611895	0.653366	-0.510342	0.586	0.684093	-500
AP3M2	0	0	7.82354	0	0	-6391
AP3S2	3.2e-05	8.1e-05	-5.52341	0	0	-12459
AP4B1	0.000387	0.00077	4.44397	0	0	-9990
AP4E1	4.5e-05	0.000111	4.73565	0	0	-6634
AP4M1	0.424818	0.471698	0.937031	0.956	0.971984	92
AP4S1	0.137805	0.169767	1.65139	0.064	0.098882	-6748
APAF1	0.096338	0.122381	-1.82793	0.987	0.992185	-68
APBA1	0	0	-6.35268	0	0	-6906
APBA2	0.591442	0.634442	-0.588544	0.763	0.833031	-336
APBA3	0.000467	0.000914	4.17947	0.002	0.00402	-6281
APBB1	0.000197	0.000417	-4.2364	0.003	0.005869	-7927
APBB1IP	0.458856	0.505067	0.828999	0.002	0.00402	-10363
APBB2	0	0	7.01651	0.173	0.242441	3472
APC	0.003026	0.005034	3.02492	0	0	-11099
APC2	0	0	-6.633	0	0	-7084
APCDD1	0	0	7.30247	0.879	0.918674	615
APCDD1L	0.388985	0.436103	-0.784626	0.144	0.20585	-8674
APCS	1.1e-05	3.3e-05	5.28167	0	0	-9217
APEH	0.061908	0.081374	-2.14208	0.387	0.488063	-3959
APEX1	0.000575	0.001106	3.51364	0	0	-9785
APEX2	0.002693	0.004519	2.78908	0.157	0.22243	-5537
APH1A	0.06507	0.085177	2.38336	0.523	0.626278	1665
APH1B	0.000112	0.00025	4.94541	0	0	-8839
API5	0.020003	0.02874	2.25755	0	0	-7221
APITD1	0.176369	0.212974	-1.72228	0.794	0.855913	-900
APLF	7e-06	2.3e-05	-4.97314	0	0	-9541
APLN	0.00794	0.012295	-4.36042	0.182	0.253615	-7209
APLNR	0.002083	0.003581	4.18044	0.033	0.054209	-5626
APLP1	5.1e-05	0.000124	-4.32932	0	0	-8104
APLP2	0	0	6.58391	0	0	-7168
APOA1	0.002479	0.004192	-3.70288	0.053	0.083345	-4943
APOA1BP	0.102908	0.130009	-1.9954	0.099	0.146979	-7125
APOA2	2.2e-05	6e-05	-4.69568	0	0	-9121
APOA4	0.001216	0.002191	-4.01539	0.027	0.045023	-4421
APOA5	0	0	-7.04212	0	0	-6902
APOB	0.015012	0.022078	-2.82983	0.998	0.999024	10
APOBEC1	0.806815	0.832401	-0.266521	0.153	0.217426	-4054
APOBEC2	0.030649	0.042478	-2.41983	0	0	-7707
APOBEC3A	0.942294	0.951015	0.102151	0.097	0.144317	-7563
APOBEC3B	0.02112	0.030184	2.92051	0.797	0.858152	-1517
APOBEC3C	3e-06	9e-06	5.92943	0	0	-7875
APOBEC3D	2.9e-05	7.6e-05	-4.61399	0	0	-9162
APOBEC3F	0.007559	0.011761	-3.13021	0.018	0.031058	-10290
APOBEC3G	0.000381	0.000761	4.15692	0	0	-10188
APOBEC4	1e-06	2e-06	-4.98872	0.228	0.309002	-3355
APOBR	0.135174	0.166904	1.69642	0.3	0.392862	-5663
APOC1	0	0	6.40064	0	0	-7639
APOC3	0.000967	0.001776	-3.82029	0	0	-6955
APOC4	1e-06	3e-06	-5.96265	0	0	-6507
APOD	1e-06	2e-06	7.80069	0.698	0.781561	1921
APOE	0	0	6.59309	0	0	-8406
APOF	0.0788	0.101725	-1.62614	0.278	0.368327	-5726
APOH	0.411534	0.458783	-1.06087	0	0	-9890
APOL1	0	0	8.34301	0.467	0.571204	-1015
APOL2	0.410442	0.457688	-0.891648	0.19	0.263129	-6034
APOL3	0.009868	0.015025	3.36266	0	0	-10224
APOL4	0.210234	0.250092	-1.40079	0.044	0.0704	-10694
APOL5	0	0	-6.69639	0	0	-6962
APOL6	0.000311	0.000632	3.68451	0.001	0.002083	-4877
APOLD1	0.760621	0.790761	0.417653	0.038	0.061593	3168
APOM	0	0	-7.60514	0	0	-6631
APOO	0.104985	0.132444	-2.17611	0.567	0.667381	-1776
APOOL	0.19053	0.228673	-1.63791	0.955	0.971473	-321
APP	4.4e-05	0.00011	4.34831	0.704	0.786025	-2738
APPBP2	0.682483	0.719407	0.403207	0.715	0.79449	456
APPL1	0.037529	0.051192	-2.36784	0.594	0.691118	-2719
APPL2	0.006805	0.010671	2.71373	0.005	0.009461	-11165
APRT	0.458583	0.504824	-0.784254	0.034	0.055706	2256
APTX	0.001896	0.003282	3.78891	0.018	0.031058	-5007
AQP1	0.985097	0.987424	0.021509	0.876	0.916717	-666
AQP10	0.00062	0.001183	-3.83055	0.008	0.01467	-5062
AQP11	1.7e-05	4.8e-05	-5.03447	0.028	0.046583	-5237
AQP2	1.3e-05	3.6e-05	-5.47974	0	0	-7052
AQP3	0.129475	0.160405	-1.96583	0.544	0.645446	-1618
AQP4	0.073377	0.095241	-1.83348	0.12	0.174793	-6041
AQP5	0.610535	0.652164	-0.587271	0.014	0.024593	-9694
AQP6	0	1e-06	-6.07245	0	0	-8256
AQP8	3.6e-05	9.1e-05	-5.01594	0	0	-5892
AQP9	0.001428	0.002532	4.37905	0.977	0.985736	-91
AQR	0.260633	0.304261	1.13335	0	0	-13434
AR	0.00023	0.00048	4.54943	0.734	0.809885	1611
ARAF	0.23278	0.274388	-1.23621	0.799	0.859594	-747
ARAP1	2e-06	7e-06	6.11728	0	0	-8259
ARAP2	0.144498	0.177373	1.62628	0.002	0.00402	-10867
ARAP3	9e-06	2.7e-05	-5.28066	0	0	-6481
ARC	0.155561	0.189726	-1.68277	0.875	0.915965	781
ARCN1	0.75658	0.78702	0.301201	0.08	0.121158	-9422
ARF1	0.005206	0.008322	3.04793	0.019	0.032639	-8658
ARF1P1	1.5e-05	4.3e-05	-5.3881	0.542	0.643895	-3559
ARF3	0.169608	0.205394	1.99141	0.073	0.111429	-9043
ARF4	6.4e-05	0.000153	4.0748	0.232	0.313596	5145
ARF6	5.6e-05	0.000134	5.0212	0	0	-7912
ARFGAP1	0.75317	0.7841	-0.373433	0.004	0.007676	-11360
ARFGAP2	0.014181	0.020963	2.86867	0.25	0.334981	-7057
ARFGAP3	0.029845	0.041431	-2.30601	0.004	0.007676	-8300
ARFGEF1	0.000213	0.000449	4.51364	0.003	0.005869	-9390
ARFGEF2	0.287172	0.331987	-1.12542	0.906	0.939099	420
ARFIP1	2e-06	6e-06	5.48513	0	0	-8834
ARFIP2	0.000247	0.000511	-4.26438	0	0	-7785
ARFRP1	0.746899	0.778637	0.306947	0.33	0.426624	-5343
ARG1	0.021645	0.030856	-2.3659	0.675	0.762897	1772
ARG2	0.476615	0.522758	0.659714	0.417	0.519719	-806
ARGLU1	0.855056	0.875003	-0.212607	0.144	0.20585	-5345
ARHGAP1	0.675696	0.713143	0.415725	0.936	0.959546	-82
ARHGAP10	0.687979	0.724489	-0.454677	0.39	0.491243	-3453
ARHGAP11A	0.356338	0.403276	1.02624	0.418	0.520733	1973
ARHGAP12	3e-06	1e-05	5.61652	0.433	0.536577	4206
ARHGAP15	0.006001	0.009496	3.57187	0	0	-9213
ARHGAP18	0.387029	0.434209	1.33065	0.162	0.228717	3307
ARHGAP19	0.001487	0.00263	3.95385	0	0	-6818
ARHGAP20	0.29712	0.342432	1.35337	0.123	0.178763	-6879
ARHGAP21	0.000206	0.000434	5.24935	0.75	0.823073	-1075
ARHGAP22	0.358352	0.405227	0.976446	0.284	0.375004	-1268
ARHGAP23	0	1e-06	-5.81395	0	0	-8489
ARHGAP24	0.041773	0.05652	-2.04804	0.561	0.661795	1572
ARHGAP25	0.006502	0.010234	3.37514	0	0	-9300
ARHGAP26	0	0	6.49562	0	0	-8889
ARHGAP26-AS1	2e-06	6e-06	-6.11546	0	0	-9376
ARHGAP27	0.497912	0.543553	0.663627	0.52	0.623642	-2703
ARHGAP28	5.5e-05	0.000132	-5.80854	0.966	0.978076	321
ARHGAP29	0.996022	0.99643	-0.006523	0.548	0.649363	1703
ARHGAP30	0.010172	0.015448	3.22977	0	0	-9919
ARHGAP31	6.4e-05	0.000153	5.05491	0.001	0.002083	-5195
ARHGAP32	0.878011	0.89549	0.178135	0.78	0.845444	-605
ARHGAP33	0	2e-06	-5.21844	0	0	-7863
ARHGAP35	1e-06	4e-06	-5.16622	0	0	-12304
ARHGAP36	2e-06	8e-06	-5.33664	0	0	-10783
ARHGAP39	2e-05	5.4e-05	-5.61828	0	0	-7772
ARHGAP4	0.178075	0.214915	-1.49694	0.312	0.406341	1348
ARHGAP42	0.000288	0.00059	3.92387	0.021	0.035779	-4927
ARHGAP44	0.858519	0.878133	-0.236832	0.341	0.438579	1000
ARHGAP5	1.1e-05	3.1e-05	4.35401	0.002	0.00402	-6015
ARHGAP6	0.0011	0.001999	4.21456	0.078	0.118358	-7309
ARHGAP8	0.851837	0.87247	-0.212894	0.318	0.413163	-5665
ARHGAP9	0.049937	0.066673	2.19197	0	0	-9017
ARHGDIA	0.000516	0.001001	3.75855	0	0	-7460
ARHGDIB	2e-06	8e-06	5.70404	0	0	-9592
ARHGDIG	0	0	-7.72412	0	0	-6019
ARHGEF1	0.000147	0.00032	-4.43241	0.209	0.286193	-5772
ARHGEF10	0.000115	0.000256	4.61868	0.871	0.913492	-921
ARHGEF10L	0.308578	0.354216	-1.07235	0	0	-8408
ARHGEF12	0.2405	0.282601	1.50312	0.841	0.891513	-733
ARHGEF15	0.075612	0.097933	-2.26384	0.167	0.234808	2664
ARHGEF16	0.016214	0.023687	-2.777	0	0	-8881
ARHGEF17	0.002644	0.004445	3.52317	0.722	0.7999	1207
ARHGEF18	0.000194	0.000412	4.19648	0	0	-9266
ARHGEF19	0.000388	0.000772	-3.82486	0.001	0.002083	-11949
ARHGEF2	0.191468	0.229714	1.50275	0.576	0.675408	-2438
ARHGEF25	0.002852	0.004765	-3.26668	0	0	-8342
ARHGEF26	0.095631	0.121555	-2.03416	0.321	0.416534	-1621
ARHGEF26-AS1	0.008105	0.012537	-2.69283	0.299	0.391684	-5329
ARHGEF3	0.12402	0.154294	-1.60924	0.672	0.760431	-2461
ARHGEF37	0.003693	0.006053	-3.45091	0	0	-9414
ARHGEF38	0.000755	0.001419	-3.92707	0	0	-10541
ARHGEF4	0.001892	0.003276	-3.35965	0	0	-8966
ARHGEF40	0.001706	0.00298	3.79694	0.786	0.850012	-1094
ARHGEF5	0.583319	0.626589	0.629888	0.165	0.232364	-3917
ARHGEF6	0.000211	0.000444	4.7165	0	0	-8927
ARHGEF7	0.012497	0.018674	3.56514	0	0	-11302
ARHGEF9	0.000744	0.001399	3.68486	0	0	-9490
ARID1A	0.000154	0.000334	4.14945	0	0	-9996
ARID1B	0.184161	0.22167	-1.43684	0.328	0.424573	-985
ARID2	2.6e-05	6.9e-05	4.34605	0	0	-10412
ARID3A	0.074134	0.096166	-1.96423	0.756	0.82775	-1142
ARID3B	0	0	-6.63326	0	0	-10034
ARID4A	0.00141	0.002503	3.29718	0	0	-7798
ARID4B	0.052078	0.069291	-2.20797	0.811	0.868245	1356
ARID5A	0.012614	0.018835	-2.97579	0.219	0.2984	3495
ARID5B	0	2e-06	-5.31285	0	0	-6754
ARIH1	0.000615	0.001174	4.0859	0	0	-8504
ARIH2	0.014819	0.021823	2.62896	0.006	0.011229	-9303
ARL1	0.870992	0.889185	0.174604	0.392	0.493253	-5135
ARL10	0.140242	0.172519	-1.66357	0.538	0.640351	-653
ARL11	0.1319	0.163141	2.05901	0	0	-8826
ARL13B	0	0	6.26299	0	0	-9516
ARL14	0.026043	0.036617	2.62096	0.851	0.899135	-366
ARL15	2e-06	6e-06	5.66205	0	0	-9066
ARL16	0.164264	0.199429	-1.79307	0.059	0.091914	-9404
ARL17A	0.485698	0.531615	-0.914019	0.052	0.081937	-8220
ARL2	0.619509	0.660413	0.540155	0.601	0.698139	427
ARL2BP	1e-06	5e-06	7.24842	0.79	0.852685	-1011
ARL3	0	0	10.0133	0.082	0.12386	-4197
ARL4C	0	0	8.02581	0	0	-8195
ARL4D	0.000566	0.00109	-3.30221	0	0	-9547
ARL5A	0.001031	0.001887	3.65324	0	0	-8580
ARL5B	0.01643	0.02397	2.928	0.001	0.002083	-9702
ARL6	0.000221	0.000463	4.73276	0.443	0.546713	3620
ARL6IP1	1.2e-05	3.5e-05	4.73315	0.005	0.009461	-7513
ARL6IP5	0	1e-06	6.13863	0	0	-12125
ARL6IP6	5.6e-05	0.000134	-4.2385	0	0	-12312
ARL8A	0	1e-06	5.33342	0.048	0.076126	-8216
ARL8B	3.6e-05	9.2e-05	4.423	0	0	-8459
ARL9	3e-06	1.1e-05	5.3463	0.627	0.721471	3022
ARMC1	0.008355	0.012881	3.0067	0	0	-11880
ARMC10	0	0	6.679	0.378	0.478754	2516
ARMC2	0.437919	0.484563	-0.80318	0.492	0.595365	2546
ARMC3	0	0	-6.57168	0	0	-7181
ARMC4	0	0	-6.82648	0	0	-7248
ARMC5	2e-06	7e-06	-6.07398	0	0	-6967
ARMC6	0	0	-6.00941	0	0	-12249
ARMC7	2.7e-05	7.1e-05	-5.53765	0	0	-6718
ARMC8	0.014852	0.021867	3.2351	0.002	0.00402	-7140
ARMC9	0	0	7.27394	0.947	0.966559	-436
ARMCX1	0.045912	0.061654	1.95987	0.755	0.826887	-637
ARMCX2	1e-06	2e-06	5.38245	0.586	0.684093	-1932
ARMCX3	0.899783	0.914256	-0.126013	0.055	0.08624	-9439
ARMCX4	0.771923	0.800676	0.334282	0.39	0.491243	-2708
ARMCX5	0.95791	0.964631	0.05769	0.293	0.385038	-3988
ARNT	0.003645	0.005979	3.87254	0.125	0.181305	-5779
ARNT2	6e-06	1.9e-05	4.88631	0.826	0.880682	1291
ARNTL	0.003072	0.005102	4.57969	0	0	-9282
ARNTL2	0	0	7.07342	0	0	-5621
ARPC1A	0.000246	0.00051	3.81151	0.209	0.286193	-3958
ARPC1B	0	0	7.48199	0	0	-7656
ARPC2	0	0	6.7416	0	0	-6093
ARPC3	0.000408	0.000807	4.08746	0	0	-5883
ARPC4	0.002587	0.004359	3.38754	0	0	-7059
ARPC5	0	0	6.13411	0	0	-9363
ARPC5L	0.000563	0.001085	3.91454	0	0	-5179
ARPP19	6e-06	1.7e-05	5.34661	0	0	-7465
ARPP21	0.002956	0.004924	-3.11055	0.097	0.144317	-8125
ARR3	0	0	-7.56512	0	0	-6252
ARRB1	0.436988	0.483698	-1.09203	0.038	0.061593	-9697
ARRB2	0.00141	0.002503	3.6108	0	0	-10027
ARRDC1	8e-06	2.3e-05	4.37463	0.185	0.257062	-3246
ARRDC2	0	0	6.61803	0	0	-8150
ARRDC3	1e-06	5e-06	6.04448	0	0	-6472
ARRDC4	0.026872	0.037677	2.31641	0.866	0.909911	985
ARSA	1e-06	4e-06	-5.6281	0	0	-12830
ARSB	0.100799	0.127617	-1.93057	0.125	0.181305	-7997
ARSD	0.480364	0.526397	-0.950326	0.009	0.016365	-8805
ARSE	0.009408	0.014381	-3.4835	0	0	-8387
ARSF	0	0	-7.87459	0	0	-6619
ARSG	0.650305	0.689102	0.534006	0.54	0.642144	-4061
ARSI	0.028137	0.039256	-2.23378	0.01	0.018024	-11125
ARSJ	0	0	6.09595	0.975	0.984329	145
ARSK	0.793025	0.8198	-0.34692	0.108	0.158986	-6059
ART1	0	0	-7.52948	0	0	-6793
ART3	0.000221	0.000463	-4.24019	0	0	-8004
ART4	0.278964	0.323476	1.36589	0.684	0.770304	-1876
ART5	0	1e-06	-6.54546	0	0	-8415
ARTN	1.4e-05	3.9e-05	-5.3388	0	0	-8420
ARV1	0.484368	0.530367	-0.72145	0.821	0.876739	-769
ARVCF	0	0	-5.95968	0	0	-6984
ARX	0.096182	0.122199	2.37506	0.035	0.057176	-3973
AS3MT	0.000166	0.000358	-4.27444	0.051	0.080466	-6100
ASAH1	3e-06	1e-05	5.39165	0	0	-11783
ASAP1	0	0	7.26867	0	0	-6804
ASAP2	0	0	8.2667	0.011	0.01967	-5688
ASAP3	0.313169	0.358937	1.30073	0.488	0.591662	1100
ASB1	0.062492	0.082095	2.59165	0.744	0.81819	1590
ASB10	3e-06	1.2e-05	-5.22849	0	0	-9046
ASB11	0	2e-06	-6.06775	0	0	-7697
ASB13	0.173269	0.209464	1.64389	0.145	0.207128	-7992
ASB14	1e-06	3e-06	-5.62395	0	0	-5922
ASB15	9.4e-05	0.000214	-4.30081	0	0	-6933
ASB16	0	1e-06	-5.87321	0	0	-6590
ASB17	3.6e-05	9.1e-05	-4.69453	0.001	0.002083	-11136
ASB2	2.7e-05	7.1e-05	-5.169	0.683	0.7694	-1067
ASB3	0	1e-06	6.49079	0	0	-7184
ASB4	1.2e-05	3.4e-05	-5.71879	0	0	-7304
ASB5	0.051645	0.068738	-2.14356	0.565	0.665548	-2067
ASB6	0.021688	0.030911	-2.52101	0.187	0.25949	-9405
ASB7	0.000113	0.000253	4.3534	0	0	-5800
ASB8	0.039468	0.053673	-2.18758	0.353	0.451633	973
ASB9	0.791677	0.818644	0.307915	0.042	0.067538	-5630
ASCC1	0.001302	0.002328	3.95154	0.639	0.732473	-2488
ASCC2	4.3e-05	0.000107	4.15008	0	0	-6367
ASCC3	0.001554	0.002737	3.59967	0	0	-6933
ASCL1	0	2e-06	-5.88197	0	0	-6810
ASCL2	1e-06	5e-06	-6.08771	0.13	0.187803	-3949
ASCL3	0	0	-7.71894	0	0	-6863
[truncated: 17,743 more rows]

## Sheet: cervix
GENE SYMBOL	P-DE	FDR-DE	T-TEST STAT DE	P-DC	FDR-DC	LOSS OF CONNECTIONS
[truncated: 12,507 more rows]
