# Supplementary material for: Loss of Connectivity in Cancer Co-Expression Networks
Source: PLoS One. 2014 Jan 28;9(1):e87075. doi: 10.1371/journal.pone.0087075 (PMC3904972; doi:10.1371/journal.pone.0087075)
Supplement: Table S2 — Pathway enrichment analysis for differential expression and connection. Separate sheets are provided for each tissue. For each pathway in C2-CP collection of MSigDB, the following information is reported: pathway name, p-value DE, FDR DE, p-value DEC, FDR DEC. The yellow highlighted pathways refer to the tissue-specific cancer core set. (XLSX) [file pone.0087075.s002.xlsx]

## Sheet: colon
PATHWAY NAME	P-DE	FDR-DE	P-DEC	FDR-DEC
BIOCARTA_41BB_PATHWAY	0.91	0.949907	0.965	0.998637
BIOCARTA_ACE2_PATHWAY	0.016	0.34495	0.178	0.389508
BIOCARTA_ACH_PATHWAY	0.348	0.563318	0.58	0.756658
BIOCARTA_ACTINY_PATHWAY	0.753	0.865703	0.734	0.857205
BIOCARTA_AGPCR_PATHWAY	0.361	0.57224	0.353	0.568875
BIOCARTA_AGR_PATHWAY	0.532	0.706737	0.651	0.802421
BIOCARTA_AHSP_PATHWAY	0.065	0.370008	0.217	0.429855
BIOCARTA_AKAP13_PATHWAY	0.022	0.34495	0.03	0.146667
BIOCARTA_AKAP95_PATHWAY	0.112	0.387887	0.031	0.149542
BIOCARTA_AKAPCENTROSOME_PATHWAY	0.244	0.490621	0.23	0.441162
BIOCARTA_AKT_PATHWAY	0.629	0.783856	0.643	0.797979
BIOCARTA_ALK_PATHWAY	0.236	0.487442	0.205	0.417149
BIOCARTA_AMI_PATHWAY	0.115	0.388326	0.038	0.167708
BIOCARTA_ARAP_PATHWAY	0.028	0.34495	0.01	0.074082
BIOCARTA_ARENRF2_PATHWAY	0.966	0.980176	0.986	1
BIOCARTA_ARF_PATHWAY	0.042	0.34495	0.001	0.011805
BIOCARTA_ASBCELL_PATHWAY	0.124	0.398336	0.223	0.432304
BIOCARTA_AT1R_PATHWAY	0.291	0.518444	0.342	0.56623
BIOCARTA_ATM_PATHWAY	0.269	0.509241	0.377	0.587343
BIOCARTA_ATRBRCA_PATHWAY	0.094	0.383393	0.019	0.112604
BIOCARTA_BAD_PATHWAY	0.073	0.373083	0.046	0.18657
BIOCARTA_BARR_MAPK_PATHWAY	0.642	0.791888	0.795	0.893452
BIOCARTA_BARRESTIN_PATHWAY	0.315	0.538094	0.536	0.724648
BIOCARTA_BARRESTIN_SRC_PATHWAY	0.693	0.821931	0.846	0.924994
BIOCARTA_BCELLSURVIVAL_PATHWAY	0.035	0.34495	0.041	0.173563
BIOCARTA_BCR_PATHWAY	0.122	0.397184	0.193	0.405551
BIOCARTA_BIOPEPTIDES_PATHWAY	0.629	0.783856	0.854	0.930239
BIOCARTA_BLYMPHOCYTE_PATHWAY	0.367	0.57488	0.157	0.366502
BIOCARTA_CACAM_PATHWAY	0.355	0.56866	0.221	0.430728
BIOCARTA_CALCINEURIN_PATHWAY	0.316	0.539168	0.533	0.723963
BIOCARTA_CARDIACEGF_PATHWAY	0.073	0.373083	0.11	0.289873
BIOCARTA_CARM_ER_PATHWAY	0.105	0.386714	0.246	0.457352
BIOCARTA_CARM1_PATHWAY	0.502	0.682494	0.351	0.567893
BIOCARTA_CASPASE_PATHWAY	0.013	0.34495	0.003	0.029836
BIOCARTA_CBL_PATHWAY	0.456	0.643452	0.438	0.640332
BIOCARTA_CCR3_PATHWAY	0.321	0.541967	0.622	0.786026
BIOCARTA_CCR5_PATHWAY	0.519	0.695834	0.613	0.782729
BIOCARTA_CD40_PATHWAY	0.562	0.73185	0.71	0.842944
BIOCARTA_CDC42RAC_PATHWAY	0.715	0.838595	0.314	0.537018
BIOCARTA_CDK5_PATHWAY	0.898	0.944852	0.884	0.950087
BIOCARTA_CDMAC_PATHWAY	0.507	0.685441	0.811	0.903195
BIOCARTA_CELL2CELL_PATHWAY	0.97	0.980808	0.809	0.902203
BIOCARTA_CELLCYCLE_PATHWAY	0.022	0.34495	0.001	0.011805
BIOCARTA_CERAMIDE_PATHWAY	0.074	0.373083	0.043	0.177375
BIOCARTA_CFTR_PATHWAY	0.089	0.381204	0.062	0.214854
BIOCARTA_CHEMICAL_PATHWAY	0.037	0.34495	0.042	0.175241
BIOCARTA_CHREBP2_PATHWAY	0.38	0.578365	0.138	0.335638
BIOCARTA_CK1_PATHWAY	0.879	0.932974	0.763	0.876484
BIOCARTA_CLASSIC_PATHWAY	0.4	0.599381	0.618	0.785654
BIOCARTA_COMP_PATHWAY	0.195	0.452452	0.37	0.581429
BIOCARTA_CREB_PATHWAY	0.311	0.536123	0.456	0.654908
BIOCARTA_CSK_PATHWAY	0.172	0.431337	0.028	0.140193
BIOCARTA_CTCF_PATHWAY	0.412	0.606718	0.069	0.2277
BIOCARTA_CTL_PATHWAY	0.061	0.364494	0.011	0.076421
BIOCARTA_CTLA4_PATHWAY	0.269	0.509241	0.166	0.377793
BIOCARTA_CXCR4_PATHWAY	0.557	0.726	0.718	0.84759
BIOCARTA_CYTOKINE_PATHWAY	0.478	0.668004	0.399	0.605379
BIOCARTA_D4GDI_PATHWAY	0.296	0.525418	0.456	0.654908
BIOCARTA_DC_PATHWAY	0.892	0.93922	0.958	0.994293
BIOCARTA_DEATH_PATHWAY	0.012	0.34495	0.002	0.021197
BIOCARTA_DNAFRAGMENT_PATHWAY	0.031	0.34495	0.059	0.210486
BIOCARTA_DREAM_PATHWAY	0.708	0.833577	0.454	0.653976
BIOCARTA_ECM_PATHWAY	0.632	0.785671	0.635	0.793477
BIOCARTA_EDG1_PATHWAY	0.217	0.467484	0.137	0.335638
BIOCARTA_EGF_PATHWAY	0.363	0.574783	0.283	0.49929
BIOCARTA_EGFR_SMRTE_PATHWAY	0.072	0.373083	0.155	0.364765
BIOCARTA_EIF_PATHWAY	0.339	0.558082	0.322	0.545559
BIOCARTA_EIF2_PATHWAY	0.277	0.51367	0.302	0.522029
BIOCARTA_EIF4_PATHWAY	0.133	0.400656	0.107	0.285072
BIOCARTA_EPHA4_PATHWAY	0.127	0.399143	0.094	0.266058
BIOCARTA_EPO_PATHWAY	0.337	0.55605	0.345	0.567316
BIOCARTA_EPONFKB_PATHWAY	0.455	0.643291	0.622	0.786026
BIOCARTA_ERK_PATHWAY	0.096	0.383689	0.033	0.154568
BIOCARTA_ERK5_PATHWAY	0.136	0.406093	0.22	0.430728
BIOCARTA_ERYTH_PATHWAY	0.314	0.537018	0.434	0.637177
BIOCARTA_ETC_PATHWAY	0.214	0.465162	0.043	0.177375
BIOCARTA_ETS_PATHWAY	0.126	0.399143	0.1	0.272932
BIOCARTA_EXTRINSIC_PATHWAY	0.682	0.815703	0.238	0.4488
BIOCARTA_FAS_PATHWAY	0.002	0.2904	0	0
BIOCARTA_FCER1_PATHWAY	0.504	0.683933	0.347	0.567893
BIOCARTA_FEEDER_PATHWAY	0.839	0.913214	0.853	0.929847
BIOCARTA_FIBRINOLYSIS_PATHWAY	0.086	0.380494	0.037	0.164798
BIOCARTA_FMLP_PATHWAY	0.585	0.749048	0.441	0.640332
BIOCARTA_FREE_PATHWAY	0.055	0.363	0.108	0.286684
BIOCARTA_G1_PATHWAY	0.014	0.34495	0	0
BIOCARTA_G2_PATHWAY	0.019	0.34495	0.001	0.011805
BIOCARTA_GABA_PATHWAY	0.748	0.863351	0.786	0.891619
BIOCARTA_GATA3_PATHWAY	0.595	0.755141	0.386	0.592465
BIOCARTA_GCR_PATHWAY	0.263	0.50849	0.38	0.588858
BIOCARTA_GH_PATHWAY	0.498	0.680241	0.642	0.797979
BIOCARTA_GLEEVEC_PATHWAY	0.596	0.755141	0.542	0.731398
BIOCARTA_GLYCOLYSIS_PATHWAY	0.254	0.499064	0.206	0.417149
BIOCARTA_GPCR_PATHWAY	0.276	0.51367	0.212	0.422255
BIOCARTA_GRANULOCYTES_PATHWAY	0.272	0.511479	0.206	0.417149
BIOCARTA_GSK3_PATHWAY	0.202	0.456149	0.025	0.135955
BIOCARTA_HCMV_PATHWAY	0.653	0.798783	0.879	0.946816
BIOCARTA_HDAC_PATHWAY	0.502	0.682494	0.516	0.708159
BIOCARTA_HER2_PATHWAY	0.663	0.805587	0.793	0.893279
BIOCARTA_HIF_PATHWAY	0.301	0.527841	0.364	0.576996
BIOCARTA_HIVNEF_PATHWAY	0.002	0.2904	0	0
BIOCARTA_HSP27_PATHWAY	0.019	0.34495	0.054	0.201563
BIOCARTA_IGF1_PATHWAY	0.101	0.383689	0.176	0.3894
BIOCARTA_IGF1MTOR_PATHWAY	0.21	0.463498	0.181	0.390508
BIOCARTA_IGF1R_PATHWAY	0.53	0.706055	0.697	0.8364
BIOCARTA_IL10_PATHWAY	0.378	0.576529	0.573	0.751577
BIOCARTA_IL12_PATHWAY	0.23	0.482601	0.22	0.430728
BIOCARTA_IL17_PATHWAY	0.07	0.370949	0.02	0.115697
BIOCARTA_IL1R_PATHWAY	0.605	0.763215	0.836	0.918904
BIOCARTA_IL2_PATHWAY	0.549	0.722054	0.673	0.821173
BIOCARTA_IL22BP_PATHWAY	0.879	0.932974	0.919	0.974717
BIOCARTA_IL2RB_PATHWAY	0.172	0.431337	0.144	0.344461
BIOCARTA_IL3_PATHWAY	0.736	0.855622	0.622	0.786026
BIOCARTA_IL4_PATHWAY	0.887	0.935991	0.929	0.979942
BIOCARTA_IL5_PATHWAY	0.537	0.710778	0.466	0.662067
BIOCARTA_IL6_PATHWAY	0.11	0.387887	0.112	0.293016
BIOCARTA_IL7_PATHWAY	0.751	0.865438	0.712	0.844627
BIOCARTA_INFLAM_PATHWAY	0.613	0.769962	0.687	0.829197
BIOCARTA_INSULIN_PATHWAY	0.156	0.425814	0.197	0.409805
BIOCARTA_INTEGRIN_PATHWAY	0.927	0.956648	0.795	0.893452
BIOCARTA_INTRINSIC_PATHWAY	0.145	0.411211	0.213	0.423666
BIOCARTA_KERATINOCYTE_PATHWAY	0.611	0.768114	0.738	0.857947
BIOCARTA_KREB_PATHWAY	0.74	0.858211	0.799	0.895867
BIOCARTA_LAIR_PATHWAY	0.036	0.34495	0.011	0.076421
BIOCARTA_LECTIN_PATHWAY	0.491	0.676406	0.694	0.834179
BIOCARTA_LEPTIN_PATHWAY	0.439	0.631742	0.215	0.427059
BIOCARTA_LONGEVITY_PATHWAY	0.374	0.575873	0.561	0.747236
BIOCARTA_LYM_PATHWAY	0.169	0.429	0.076	0.24147
BIOCARTA_MAL_PATHWAY	0.676	0.8112	0.705	0.842944
BIOCARTA_MAPK_PATHWAY	0.575	0.740816	0.481	0.675447
BIOCARTA_MCALPAIN_PATHWAY	0.641	0.791439	0.516	0.708159
BIOCARTA_MCM_PATHWAY	0.027	0.34495	0	0
BIOCARTA_MEF2D_PATHWAY	0.656	0.80043	0.603	0.775515
BIOCARTA_MET_PATHWAY	0.065	0.370008	0.035	0.160315
BIOCARTA_MITOCHONDRIA_PATHWAY	0.008	0.34495	0.005	0.042959
BIOCARTA_MONOCYTE_PATHWAY	0.224	0.476205	0.086	0.256411
BIOCARTA_MPR_PATHWAY	0.401	0.599642	0.135	0.333367
BIOCARTA_MTA3_PATHWAY	0.314	0.537018	0.482	0.675544
BIOCARTA_MTOR_PATHWAY	0.297	0.526549	0.114	0.296645
BIOCARTA_MYOSIN_PATHWAY	0.263	0.50849	0.463	0.660389
BIOCARTA_NDKDYNAMIN_PATHWAY	0.452	0.643291	0.343	0.566594
BIOCARTA_NEUROTRANSMITTERS_PATHWAY	0.029	0.34495	0.028	0.140193
BIOCARTA_NFAT_PATHWAY	0.579	0.743989	0.578	0.755406
BIOCARTA_NFKB_PATHWAY	0.666	0.806801	0.87	0.94342
BIOCARTA_NGF_PATHWAY	0.169	0.429	0.208	0.417149
BIOCARTA_NKCELLS_PATHWAY	0.195	0.452452	0.518	0.709562
BIOCARTA_NKT_PATHWAY	0.739	0.857736	0.922	0.977165
BIOCARTA_NO1_PATHWAY	0.013	0.34495	0.005	0.042959
BIOCARTA_NO2IL12_PATHWAY	0.122	0.397184	0.042	0.175241
BIOCARTA_NOS1_PATHWAY	0.284	0.516752	0.256	0.469927
BIOCARTA_NTHI_PATHWAY	0.283	0.515578	0.472	0.667977
BIOCARTA_NUCLEARRS_PATHWAY	0.412	0.606718	0.568	0.74976
BIOCARTA_P27_PATHWAY	0.137	0.406093	0.023	0.127466
BIOCARTA_P35ALZHEIMERS_PATHWAY	0.784	0.880408	0.605	0.776711
BIOCARTA_P38MAPK_PATHWAY	0.157	0.425814	0.071	0.232189
BIOCARTA_P53_PATHWAY	0.029	0.34495	0	0
BIOCARTA_P53HYPOXIA_PATHWAY	0.318	0.539411	0.356	0.570543
BIOCARTA_PAR1_PATHWAY	0.207	0.461696	0.238	0.4488
BIOCARTA_PARKIN_PATHWAY	0.989	0.995168	0.991	1
BIOCARTA_PDGF_PATHWAY	0.205	0.459352	0.079	0.245103
BIOCARTA_PGC1A_PATHWAY	0.143	0.408732	0.069	0.2277
BIOCARTA_PITX2_PATHWAY	0.157	0.425814	0.122	0.308077
BIOCARTA_PLATELETAPP_PATHWAY	0.041	0.34495	0.049	0.192292
BIOCARTA_PLCE_PATHWAY	0.185	0.444735	0.062	0.214854
BIOCARTA_PML_PATHWAY	0.143	0.408732	0.265	0.479178
BIOCARTA_PPARA_PATHWAY	0.133	0.400656	0.198	0.410709
BIOCARTA_PROTEASOME_PATHWAY	0.243	0.490621	0.284	0.49984
BIOCARTA_PS1_PATHWAY	0.235	0.487442	0.18	0.389508
BIOCARTA_PTC1_PATHWAY	0.01	0.34495	0	0
BIOCARTA_PTDINS_PATHWAY	0.165	0.426299	0.208	0.417149
BIOCARTA_PTEN_PATHWAY	0.663	0.805587	0.337	0.559227
BIOCARTA_PYK2_PATHWAY	0.626	0.782231	0.794	0.893452
BIOCARTA_RAB_PATHWAY	0.7	0.827014	0.459	0.657402
BIOCARTA_RAC1_PATHWAY	0.057	0.363	0.107	0.285072
BIOCARTA_RACCYCD_PATHWAY	0.113	0.387887	0.175	0.388532
BIOCARTA_RANKL_PATHWAY	0.912	0.949945	0.802	0.898537
BIOCARTA_RANMS_PATHWAY	0.016	0.34495	0.001	0.011805
BIOCARTA_RARRXR_PATHWAY	0.282	0.515578	0.414	0.620359
BIOCARTA_RAS_PATHWAY	0.163	0.425989	0.379	0.588858
BIOCARTA_RB_PATHWAY	0.029	0.34495	0	0
BIOCARTA_RELA_PATHWAY	0.69	0.820541	0.897	0.961213
BIOCARTA_RHO_PATHWAY	0.664	0.806127	0.622	0.786026
BIOCARTA_RNA_PATHWAY	0.268	0.509241	0.243	0.4541
BIOCARTA_SALMONELLA_PATHWAY	0.76	0.867547	0.616	0.784589
BIOCARTA_SARS_PATHWAY	0.107	0.3872	0.223	0.432304
BIOCARTA_SET_PATHWAY	0.008	0.34495	0.015	0.095109
BIOCARTA_SHH_PATHWAY	0.256	0.500285	0.157	0.366502
BIOCARTA_SKP2E2F_PATHWAY	0.011	0.34495	0	0
BIOCARTA_SODD_PATHWAY	0.127	0.399143	0.117	0.301213
BIOCARTA_SPPA_PATHWAY	0.585	0.749048	0.646	0.798971
BIOCARTA_SPRY_PATHWAY	0.454	0.643291	0.418	0.623778
BIOCARTA_SRCRPTP_PATHWAY	0.132	0.400656	0.048	0.189391
BIOCARTA_STATHMIN_PATHWAY	0.012	0.34495	0	0
BIOCARTA_STEM_PATHWAY	0.29	0.518444	0.336	0.559227
BIOCARTA_STRESS_PATHWAY	0.808	0.896269	0.635	0.793477
BIOCARTA_TALL1_PATHWAY	0.135	0.405	0.216	0.428459
BIOCARTA_TCAPOPTOSIS_PATHWAY	0.018	0.34495	0	0
BIOCARTA_TCR_PATHWAY	0.112	0.387887	0.075	0.240397
BIOCARTA_TCRA_PATHWAY	0.215	0.465246	0.078	0.244613
BIOCARTA_TCYTOTOXIC_PATHWAY	0.036	0.34495	0	0
BIOCARTA_TEL_PATHWAY	0.043	0.34495	0.027	0.137077
BIOCARTA_TFF_PATHWAY	0.245	0.490621	0.177	0.3894
BIOCARTA_TGFB_PATHWAY	0.485	0.671966	0.372	0.58268
BIOCARTA_TH1TH2_PATHWAY	0.485	0.671966	0.568	0.74976
BIOCARTA_THELPER_PATHWAY	0.054	0.363	0	0
BIOCARTA_TID_PATHWAY	0.343	0.559591	0.496	0.689179
BIOCARTA_TNFR1_PATHWAY	0.016	0.34495	0.004	0.036528
BIOCARTA_TNFR2_PATHWAY	0.268	0.509241	0.294	0.510632
BIOCARTA_TOB1_PATHWAY	0.262	0.50849	0.205	0.417149
BIOCARTA_TOLL_PATHWAY	0.282	0.515578	0.204	0.417149
BIOCARTA_TPO_PATHWAY	0.506	0.685366	0.572	0.750944
BIOCARTA_TRKA_PATHWAY	0.617	0.77298	0.702	0.84101
BIOCARTA_UCALPAIN_PATHWAY	0.856	0.921358	0.571	0.75031
BIOCARTA_VDR_PATHWAY	0.306	0.532748	0.598	0.771133
BIOCARTA_VEGF_PATHWAY	0.106	0.386714	0.089	0.260016
BIOCARTA_VIP_PATHWAY	0.172	0.431337	0.146	0.347528
BIOCARTA_VITCB_PATHWAY	0.05	0.357635	0.141	0.340086
BIOCARTA_WNT_PATHWAY	0.196	0.452452	0.28	0.498235
KEGG_ABC_TRANSPORTERS	0.017	0.34495	0.011	0.076421
KEGG_ACUTE_MYELOID_LEUKEMIA	0.104	0.386714	0.189	0.402387
KEGG_ADHERENS_JUNCTION	0.435	0.628478	0.092	0.264523
KEGG_ADIPOCYTOKINE_SIGNALING_PATHWAY	0.151	0.421638	0.119	0.30367
KEGG_ALANINE_ASPARTATE_AND_GLUTAMATE_METABOLISM	0.059	0.364494	0.05	0.193085
KEGG_ALDOSTERONE_REGULATED_SODIUM_REABSORPTION	0.376	0.576215	0.46	0.657402
KEGG_ALLOGRAFT_REJECTION	0.301	0.527841	0.5	0.692748
KEGG_ALPHA_LINOLENIC_ACID_METABOLISM	0.977	0.987198	0.956	0.994293
KEGG_ALZHEIMERS_DISEASE	0.582	0.746523	0.707	0.842944
KEGG_AMINO_SUGAR_AND_NUCLEOTIDE_SUGAR_METABOLISM	0.509	0.686866	0.306	0.52706
KEGG_AMINOACYL_TRNA_BIOSYNTHESIS	0.081	0.375757	0	0
KEGG_AMYOTROPHIC_LATERAL_SCLEROSIS_ALS	0.087	0.380494	0.209	0.418577
KEGG_ANTIGEN_PROCESSING_AND_PRESENTATION	0.29	0.518444	0.491	0.684196
KEGG_APOPTOSIS	0.022	0.34495	0.004	0.036528
KEGG_ARACHIDONIC_ACID_METABOLISM	0.866	0.926626	0.93	0.979942
KEGG_ARGININE_AND_PROLINE_METABOLISM	0.025	0.34495	0.071	0.232189
KEGG_ARRHYTHMOGENIC_RIGHT_VENTRICULAR_CARDIOMYOPATHY_ARVC	0.155	0.425814	0.037	0.164798
KEGG_ASCORBATE_AND_ALDARATE_METABOLISM	0.234	0.486774	0.337	0.559227
KEGG_ASTHMA	0.671	0.808268	0.93	0.979942
KEGG_AUTOIMMUNE_THYROID_DISEASE	0.347	0.562326	0.644	0.798414
KEGG_AXON_GUIDANCE	0.102	0.383689	0.127	0.318487
KEGG_B_CELL_RECEPTOR_SIGNALING_PATHWAY	0.196	0.452452	0.097	0.270854
KEGG_BASAL_CELL_CARCINOMA	0.056	0.363	0.066	0.224431
KEGG_BASAL_TRANSCRIPTION_FACTORS	0.247	0.490621	0.309	0.53034
KEGG_BASE_EXCISION_REPAIR	0.088	0.381204	0.027	0.137077
KEGG_BETA_ALANINE_METABOLISM	0.191	0.448757	0.036	0.162841
KEGG_BIOSYNTHESIS_OF_UNSATURATED_FATTY_ACIDS	0.099	0.383689	0.206	0.417149
KEGG_BLADDER_CANCER	0.033	0.34495	0.011	0.076421
KEGG_BUTANOATE_METABOLISM	0.288	0.518186	0.051	0.194874
KEGG_CALCIUM_SIGNALING_PATHWAY	0.373	0.575873	0.333	0.557046
KEGG_CARDIAC_MUSCLE_CONTRACTION	0.968	0.980808	0.985	1
KEGG_CELL_ADHESION_MOLECULES_CAMS	0.033	0.34495	0.001	0.011805
KEGG_CELL_CYCLE	0.038	0.34495	0	0
KEGG_CHEMOKINE_SIGNALING_PATHWAY	0.349	0.56368	0.371	0.58237
KEGG_CHRONIC_MYELOID_LEUKEMIA	0.097	0.383689	0.208	0.417149
KEGG_CIRCADIAN_RHYTHM_MAMMAL	0.027	0.34495	0.014	0.089551
KEGG_CITRATE_CYCLE_TCA_CYCLE	0.487	0.674093	0.523	0.712379
KEGG_COLORECTAL_CANCER	0.056	0.363	0.006	0.04922
KEGG_COMPLEMENT_AND_COAGULATION_CASCADES	0.178	0.439551	0.02	0.115697
KEGG_CYSTEINE_AND_METHIONINE_METABOLISM	0.025	0.34495	0.011	0.076421
KEGG_CYTOKINE_CYTOKINE_RECEPTOR_INTERACTION	0.138	0.406093	0.097	0.270854
KEGG_CYTOSOLIC_DNA_SENSING_PATHWAY	0.056	0.363	0.197	0.409805
KEGG_DILATED_CARDIOMYOPATHY	0.407	0.601796	0.465	0.661293
KEGG_DNA_REPLICATION	0.046	0.355277	0	0
KEGG_DORSO_VENTRAL_AXIS_FORMATION	0.275	0.513239	0.303	0.523134
KEGG_DRUG_METABOLISM_CYTOCHROME_P450	0.123	0.398336	0.053	0.19834
KEGG_DRUG_METABOLISM_OTHER_ENZYMES	0.093	0.381458	0.234	0.445305
KEGG_ECM_RECEPTOR_INTERACTION	0.027	0.34495	0	0
KEGG_ENDOCYTOSIS	0.647	0.794676	0.545	0.732044
KEGG_ENDOMETRIAL_CANCER	0.069	0.370949	0.01	0.074082
KEGG_EPITHELIAL_CELL_SIGNALING_IN_HELICOBACTER_PYLORI_INFECTION	0.298	0.527678	0.193	0.405551
KEGG_ERBB_SIGNALING_PATHWAY	0.244	0.490621	0.238	0.4488
KEGG_ETHER_LIPID_METABOLISM	0.323	0.543448	0.226	0.435215
KEGG_FATTY_ACID_METABOLISM	0.05	0.357635	0	0
KEGG_FC_EPSILON_RI_SIGNALING_PATHWAY	0.929	0.957023	0.923	0.977165
KEGG_FC_GAMMA_R_MEDIATED_PHAGOCYTOSIS	0.145	0.411211	0.093	0.265819
KEGG_FOCAL_ADHESION	0.066	0.370008	0	0
KEGG_FOLATE_BIOSYNTHESIS	0.906	0.948459	0.942	0.986857
KEGG_FRUCTOSE_AND_MANNOSE_METABOLISM	0.709	0.833577	0.701	0.840505
KEGG_GALACTOSE_METABOLISM	0.47	0.659362	0.389	0.59581
KEGG_GAP_JUNCTION	0.492	0.677141	0.179	0.389508
KEGG_GLIOMA	0.042	0.34495	0.026	0.136783
KEGG_GLUTATHIONE_METABOLISM	0.006	0.34495	0	0
KEGG_GLYCEROLIPID_METABOLISM	0.1	0.383689	0.067	0.226242
KEGG_GLYCEROPHOSPHOLIPID_METABOLISM	0.774	0.87459	0.723	0.851416
KEGG_GLYCINE_SERINE_AND_THREONINE_METABOLISM	0.028	0.34495	0.045	0.184576
KEGG_GLYCOLYSIS_GLUCONEOGENESIS	0.343	0.559591	0.227	0.436562
KEGG_GLYCOSAMINOGLYCAN_BIOSYNTHESIS_CHONDROITIN_SULFATE	0.495	0.678147	0.394	0.600302
KEGG_GLYCOSAMINOGLYCAN_BIOSYNTHESIS_HEPARAN_SULFATE	0.78	0.879317	0.887	0.952607
KEGG_GLYCOSAMINOGLYCAN_BIOSYNTHESIS_KERATAN_SULFATE	0.139	0.406093	0.161	0.369308
KEGG_GLYCOSAMINOGLYCAN_DEGRADATION	0.731	0.852337	0.609	0.779778
KEGG_GLYCOSPHINGOLIPID_BIOSYNTHESIS_GANGLIO_SERIES	0.481	0.670261	0.259	0.473042
KEGG_GLYCOSPHINGOLIPID_BIOSYNTHESIS_GLOBO_SERIES	0.158	0.425814	0.083	0.250033
KEGG_GLYCOSPHINGOLIPID_BIOSYNTHESIS_LACTO_AND_NEOLACTO_SERIES	0.211	0.463498	0.205	0.417149
KEGG_GLYCOSYLPHOSPHATIDYLINOSITOL_GPI_ANCHOR_BIOSYNTHESIS	0.207	0.461696	0.095	0.267326
KEGG_GLYOXYLATE_AND_DICARBOXYLATE_METABOLISM	0.153	0.424772	0.115	0.297117
KEGG_GNRH_SIGNALING_PATHWAY	0.756	0.865703	0.71	0.842944
KEGG_GRAFT_VERSUS_HOST_DISEASE	0.255	0.500285	0.455	0.654767
KEGG_HEDGEHOG_SIGNALING_PATHWAY	0.427	0.620004	0.343	0.566594
KEGG_HEMATOPOIETIC_CELL_LINEAGE	0.039	0.34495	0.01	0.074082
KEGG_HISTIDINE_METABOLISM	0.326	0.545752	0.476	0.672327
KEGG_HOMOLOGOUS_RECOMBINATION	0.035	0.34495	0	0
KEGG_HUNTINGTONS_DISEASE	0.867	0.927013	0.994	1
KEGG_HYPERTROPHIC_CARDIOMYOPATHY_HCM	0.542	0.716091	0.498	0.690636
KEGG_INOSITOL_PHOSPHATE_METABOLISM	0.159	0.425814	0.057	0.20691
KEGG_INSULIN_SIGNALING_PATHWAY	0.752	0.865703	0.654	0.804071
KEGG_INTESTINAL_IMMUNE_NETWORK_FOR_IGA_PRODUCTION	0.151	0.421638	0.143	0.3432
KEGG_JAK_STAT_SIGNALING_PATHWAY	0.66	0.80396	0.513	0.706713
KEGG_LEISHMANIA_INFECTION	0.369	0.57488	0.557	0.742667
KEGG_LEUKOCYTE_TRANSENDOTHELIAL_MIGRATION	0.342	0.559216	0.083	0.250033
KEGG_LIMONENE_AND_PINENE_DEGRADATION	0.496	0.678147	0.22	0.430728
KEGG_LINOLEIC_ACID_METABOLISM	0.998	0.999377	0.999	1
KEGG_LONG_TERM_DEPRESSION	0.847	0.916426	0.691	0.831261
KEGG_LONG_TERM_POTENTIATION	0.635	0.788725	0.293	0.509504
KEGG_LYSINE_DEGRADATION	0.274	0.512031	0.058	0.209493
KEGG_LYSOSOME	0.24	0.490127	0.022	0.124781
KEGG_MAPK_SIGNALING_PATHWAY	0.82	0.90543	0.592	0.764075
KEGG_MATURITY_ONSET_DIABETES_OF_THE_YOUNG	0.625	0.781654	0.319	0.54174
KEGG_MELANOGENESIS	0.321	0.541967	0.479	0.67525
KEGG_MELANOMA	0.241	0.490621	0.092	0.264523
KEGG_METABOLISM_OF_XENOBIOTICS_BY_CYTOCHROME_P450	0.249	0.493244	0.238	0.4488
KEGG_MISMATCH_REPAIR	0.045	0.35129	0.002	0.021197
KEGG_MTOR_SIGNALING_PATHWAY	0.356	0.56866	0.24	0.450233
KEGG_N_GLYCAN_BIOSYNTHESIS	0.003	0.34495	0	0
KEGG_NATURAL_KILLER_CELL_MEDIATED_CYTOTOXICITY	0.371	0.575526	0.77	0.88104
KEGG_NEUROACTIVE_LIGAND_RECEPTOR_INTERACTION	0.906	0.948459	0.994	1
KEGG_NEUROTROPHIN_SIGNALING_PATHWAY	0.369	0.57488	0.364	0.576996
KEGG_NICOTINATE_AND_NICOTINAMIDE_METABOLISM	0.699	0.826505	0.869	0.94304
KEGG_NITROGEN_METABOLISM	0.096	0.383689	0.073	0.235547
KEGG_NOD_LIKE_RECEPTOR_SIGNALING_PATHWAY	0.226	0.479054	0.347	0.567893
KEGG_NON_HOMOLOGOUS_END_JOINING	0.079	0.375757	0.082	0.250033
KEGG_NON_SMALL_CELL_LUNG_CANCER	0.084	0.37761	0.016	0.099708
KEGG_NOTCH_SIGNALING_PATHWAY	0.188	0.447502	0.394	0.600302
KEGG_NUCLEOTIDE_EXCISION_REPAIR	0.058	0.364494	0	0
KEGG_O_GLYCAN_BIOSYNTHESIS	0.151	0.421638	0.246	0.457352
KEGG_OLFACTORY_TRANSDUCTION	1	1	1	1
KEGG_ONE_CARBON_POOL_BY_FOLATE	0.03	0.34495	0.02	0.115697
KEGG_OOCYTE_MEIOSIS	0.062	0.367445	0.004	0.036528
KEGG_OTHER_GLYCAN_DEGRADATION	0.514	0.691044	0.793	0.893279
KEGG_OXIDATIVE_PHOSPHORYLATION	0.91	0.949907	0.983	1
KEGG_P53_SIGNALING_PATHWAY	0.012	0.34495	0	0
KEGG_PANCREATIC_CANCER	0.112	0.387887	0.063	0.217283
KEGG_PANTOTHENATE_AND_COA_BIOSYNTHESIS	0.834	0.910909	0.639	0.796419
KEGG_PARKINSONS_DISEASE	0.903	0.948052	0.988	1
KEGG_PATHOGENIC_ESCHERICHIA_COLI_INFECTION	0.537	0.710778	0.524	0.713072
KEGG_PATHWAYS_IN_CANCER	0	0	0	0
KEGG_PENTOSE_AND_GLUCURONATE_INTERCONVERSIONS	0.079	0.375757	0.171	0.382576
KEGG_PENTOSE_PHOSPHATE_PATHWAY	0.066	0.370008	0.039	0.169039
KEGG_PEROXISOME	0.097	0.383689	0.007	0.056155
KEGG_PHENYLALANINE_METABOLISM	0.018	0.34495	0.069	0.2277
KEGG_PHOSPHATIDYLINOSITOL_SIGNALING_SYSTEM	0.285	0.517275	0.084	0.252
KEGG_PORPHYRIN_AND_CHLOROPHYLL_METABOLISM	0.017	0.34495	0.098	0.27104
KEGG_PPAR_SIGNALING_PATHWAY	0.12	0.394208	0.031	0.149542
KEGG_PRIMARY_BILE_ACID_BIOSYNTHESIS	0.375	0.576215	0.582	0.757226
KEGG_PRIMARY_IMMUNODEFICIENCY	0.071	0.373083	0.056	0.206376
KEGG_PRION_DISEASES	0.105	0.386714	0.052	0.196625
KEGG_PROGESTERONE_MEDIATED_OOCYTE_MATURATION	0.031	0.34495	0.008	0.061787
KEGG_PROPANOATE_METABOLISM	0.198	0.45275	0.011	0.076421
KEGG_PROSTATE_CANCER	0.035	0.34495	0.036	0.162841
KEGG_PROTEASOME	0.26	0.506059	0.46	0.657402
KEGG_PROTEIN_EXPORT	0.164	0.425989	0.079	0.245103
KEGG_PROXIMAL_TUBULE_BICARBONATE_RECLAMATION	0.153	0.424772	0.158	0.36704
KEGG_PURINE_METABOLISM	0.014	0.34495	0	0
KEGG_PYRIMIDINE_METABOLISM	0.06	0.364494	0	0
KEGG_PYRUVATE_METABOLISM	0.399	0.5985	0.154	0.363
KEGG_REGULATION_OF_ACTIN_CYTOSKELETON	0.361	0.57224	0.093	0.265819
KEGG_REGULATION_OF_AUTOPHAGY	0.691	0.821057	0.607	0.777903
KEGG_RENAL_CELL_CARCINOMA	0.193	0.451994	0.349	0.567893
KEGG_RENIN_ANGIOTENSIN_SYSTEM	0.091	0.381458	0.173	0.38527
KEGG_RETINOL_METABOLISM	0.356	0.56866	0.577	0.754778
KEGG_RIBOFLAVIN_METABOLISM	0.427	0.620004	0.688	0.829714
KEGG_RIBOSOME	0.769	0.8737	0.978	1
KEGG_RIG_I_LIKE_RECEPTOR_SIGNALING_PATHWAY	0.948	0.968681	0.988	1
KEGG_RNA_DEGRADATION	0.159	0.425814	0.033	0.154568
KEGG_RNA_POLYMERASE	0.07	0.370949	0.003	0.029836
KEGG_SELENOAMINO_ACID_METABOLISM	0.044	0.349115	0.068	0.227502
KEGG_SMALL_CELL_LUNG_CANCER	0	0	0	0
KEGG_SNARE_INTERACTIONS_IN_VESICULAR_TRANSPORT	0.27	0.510469	0.019	0.112604
KEGG_SPHINGOLIPID_METABOLISM	0.289	0.518444	0.438	0.640332
KEGG_SPLICEOSOME	0.173	0.431608	0.041	0.173563
KEGG_STARCH_AND_SUCROSE_METABOLISM	0.219	0.469702	0.121	0.306618
KEGG_STEROID_BIOSYNTHESIS	0.132	0.400656	0.062	0.214854
KEGG_STEROID_HORMONE_BIOSYNTHESIS	0.504	0.683933	0.645	0.798414
KEGG_SULFUR_METABOLISM	0.087	0.380494	0.17	0.382105
KEGG_SYSTEMIC_LUPUS_ERYTHEMATOSUS	0.287	0.518186	0.668	0.816444
KEGG_T_CELL_RECEPTOR_SIGNALING_PATHWAY	0.368	0.57488	0.336	0.559227
KEGG_TASTE_TRANSDUCTION	0.846	0.916426	0.852	0.929847
KEGG_TAURINE_AND_HYPOTAURINE_METABOLISM	0.269	0.509241	0.38	0.588858
KEGG_TERPENOID_BACKBONE_BIOSYNTHESIS	0.51	0.687577	0.188	0.400846
KEGG_TGF_BETA_SIGNALING_PATHWAY	0.299	0.527841	0.167	0.378881
KEGG_THYROID_CANCER	0.006	0.34495	0.027	0.137077
KEGG_TIGHT_JUNCTION	0.377	0.576215	0.074	0.237717
KEGG_TOLL_LIKE_RECEPTOR_SIGNALING_PATHWAY	0.758	0.866627	0.678	0.823813
KEGG_TRYPTOPHAN_METABOLISM	0.202	0.456149	0.068	0.227502
KEGG_TYPE_I_DIABETES_MELLITUS	0.288	0.518186	0.281	0.498792
KEGG_TYPE_II_DIABETES_MELLITUS	0.89	0.937794	0.94	0.986185
KEGG_TYROSINE_METABOLISM	0.037	0.34495	0.169	0.381037
KEGG_UBIQUITIN_MEDIATED_PROTEOLYSIS	0.435	0.628478	0.088	0.259181
KEGG_VALINE_LEUCINE_AND_ISOLEUCINE_BIOSYNTHESIS	0.245	0.490621	0.162	0.371016
KEGG_VALINE_LEUCINE_AND_ISOLEUCINE_DEGRADATION	0.113	0.387887	0.001	0.011805
KEGG_VASCULAR_SMOOTH_MUSCLE_CONTRACTION	0.719	0.842605	0.557	0.742667
KEGG_VASOPRESSIN_REGULATED_WATER_REABSORPTION	0.95	0.970042	0.631	0.793477
KEGG_VEGF_SIGNALING_PATHWAY	0.782	0.880205	0.69	0.830746
KEGG_VIBRIO_CHOLERAE_INFECTION	0.042	0.34495	0.003	0.029836
KEGG_VIRAL_MYOCARDITIS	0.229	0.481896	0.055	0.204246
KEGG_WNT_SIGNALING_PATHWAY	0.048	0.357635	0.019	0.112604
MIPS_12S_U11_SNRNP	0.648	0.794676	0.882	0.949343
MIPS_17S_U2_SNRNP	0.25	0.493878	0.421	0.626324
MIPS_18S_U11_U12_SNRNP	0.377	0.576215	0.645	0.798414
MIPS_20S_PROTEASOME	0.291	0.518444	0.362	0.576975
MIPS_26S_PROTEASOME	0.33	0.548866	0.618	0.785654
MIPS_28S_RIBOSOMAL_SUBUNIT_MITOCHONDRIAL	0.403	0.601394	0.416	0.622072
MIPS_39S_RIBOSOMAL_SUBUNIT_MITOCHONDRIAL	0.427	0.620004	0.71	0.842944
MIPS_40S_RIBOSOMAL_SUBUNIT_CYTOPLASMIC	0.822	0.905986	0.962	0.996308
MIPS_55S_RIBOSOME_MITOCHONDRIAL	0.404	0.601649	0.589	0.762915
MIPS_60S_RIBOSOMAL_SUBUNIT_CYTOPLASMIC	0.471	0.659491	0.787	0.891797
MIPS_ALL_1_SUPERCOMPLEX	0.233	0.485389	0.326	0.548496
MIPS_ANTI_BHC110_COMPLEX	0.247	0.490621	0.427	0.632012
MIPS_ANTI_HDAC2_COMPLEX	0.115	0.388326	0.207	0.417149
MIPS_AP3_BLOC1_COMPLEX	0.531	0.706055	0.12	0.305684
MIPS_ARC_COMPLEX	0.452	0.643291	0.534	0.72397
MIPS_ARC_L_COMPLEX	0.285	0.517275	0.28	0.498235
MIPS_ARC92_MEDIATOR_COMPLEX	0.407	0.601796	0.504	0.695635
MIPS_BAF_COMPLEX	0.207	0.461696	0.128	0.320441
MIPS_BASC_COMPLEX	0.081	0.375757	0.013	0.086986
MIPS_BLOC1_BLOC2_COMPLEX	0.989	0.995168	0.872	0.943475
MIPS_BRAFT_COMPLEX	0.189	0.448412	0.106	0.28397
MIPS_BRG1_SIN3A_COMPLEX	0.082	0.376785	0.056	0.206376
MIPS_BRM_SIN3A_COMPLEX	0.237	0.488119	0.281	0.498792
MIPS_BRM_SIN3A_HDAC_COMPLEX	0.179	0.439777	0.169	0.381037
MIPS_C_COMPLEX_SPLICEOSOME	0.265	0.509241	0.563	0.747236
MIPS_CDC5L_COMPLEX	0.138	0.406093	0.141	0.340086
MIPS_CEN_COMPLEX	0.124	0.398336	0.023	0.127466
MIPS_CENP_A_NAC_CAD_COMPLEX	0.142	0.408285	0.133	0.329549
MIPS_CF_IIAM_COMPLEX	0.124	0.398336	0.029	0.143224
MIPS_CHUK_NFKB2_REL_IKBKG_SPAG9_NFKB1_NFKBIE_COPB2_TNIP1_NFKBIA_RELA_TNIP2_COMPLEX	0.369	0.57488	0.748	0.866105
MIPS_CRSP_COMPLEX	0.376	0.576215	0.224	0.433087
MIPS_CRSP_MEDIATOR_2_COMPLEX	0.767	0.872793	0.513	0.706713
MIPS_CSA_COMPLEX	0.268	0.509241	0.318	0.541308
MIPS_CTBP_COMPLEX	0.436	0.629296	0.399	0.605379
MIPS_DA_COMPLEX	0.567	0.735075	0.48	0.675349
MIPS_DDB2_COMPLEX	0.318	0.539411	0.405	0.611925
MIPS_DGCR8_MULTIPROTEIN_COMPLEX	0.154	0.425814	0.126	0.316526
MIPS_DMAP1_ASSOCIATED_COMPLEX	0.019	0.34495	0.009	0.068062
MIPS_DNA_SYNTHESOME_COMPLEX	0.06	0.364494	0.003	0.029836
MIPS_DRIP_COMPLEX	0.443	0.635609	0.55	0.737375
MIPS_DSS1_COMPLEX	0.244	0.490621	0.424	0.628854
MIPS_E2F_6_COMPLEX	0.521	0.697228	0.587	0.761684
MIPS_EBAFA_COMPLEX	0.059	0.364494	0.01	0.074082
MIPS_EBAFB_COMPLEX	0.065	0.370008	0.005	0.042959
MIPS_EIF3_COMPLEX	0.124	0.398336	0.091	0.263211
MIPS_EMERIN_COMPLEX_24	0.104	0.386714	0.093	0.265819
MIPS_EMERIN_COMPLEX_25	0.157	0.425814	0.254	0.46803
MIPS_EMERIN_COMPLEX_32	0.31	0.535857	0.575	0.75352
MIPS_EMERIN_COMPLEX_52	0.089	0.381204	0.098	0.27104
MIPS_ESCRT_III_COMPLEX	0.331	0.549899	0.192	0.405551
MIPS_EXOSOME	0.039	0.34495	0.002	0.021197
MIPS_F1F0_ATP_SYNTHASE_MITOCHONDRIAL	0.757	0.866165	0.883	0.949716
MIPS_FA_COMPLEX	0.166	0.426908	0.047	0.187484
MIPS_GCN5_TRRAP_HISTONE_ACETYLTRANSFERASE_COMPLEX	0.052	0.363	0.099	0.271735
MIPS_H2AX_COMPLEX_II	0.491	0.676406	0.687	0.829197
MIPS_H2AX_COMPLEX_ISOLATED_FROM_CELLS_WITHOUT_IR_EXPOSURE	0.374	0.575873	0.643	0.797979
MIPS_HCF_1_COMPLEX	0.098	0.383689	0.195	0.408571
MIPS_HDAC1_ASSOCIATED_CORE_COMPLEX_CII	0.324	0.543871	0.409	0.616685
MIPS_HES1_PROMOTER_NOTCH_ENHANCER_COMPLEX	0.265	0.509241	0.394	0.600302
MIPS_HISTONE_H31_COMPLEX	0.272	0.511479	0.359	0.574084
MIPS_ING2_COMPLEX	0.946	0.968681	0.993	1
MIPS_ING5_COMPLEX	0.424	0.61812	0.279	0.497676
MIPS_INO80_CHROMATIN_REMODELING_COMPLEX	0.04	0.34495	0.035	0.160315
MIPS_INTEGRATOR_COMPLEX	0.074	0.373083	0.111	0.291978
MIPS_INTEGRATOR_RNAPII_COMPLEX	0.111	0.387887	0.172	0.383631
MIPS_KAISO_NCOR_COMPLEX	0.183	0.44286	0.367	0.577965
MIPS_KCNQ1_MACROMOLECULAR_COMPLEX	0.493	0.677234	0.18	0.389508
MIPS_KINASE_MATURATION_COMPLEX_1	0.068	0.370949	0.012	0.081803
MIPS_LARC_COMPLEX	0.099	0.383689	0.065	0.223121
MIPS_LARGE_DROSHA_COMPLEX	0.229	0.481896	0.449	0.64806
MIPS_LSD1_COMPLEX	0.952	0.971057	0.954	0.992981
MIPS_MEDIATOR_COMPLEX	0.841	0.914021	0.915	0.971184
MIPS_MEDIATOR_COMPLEX_1	0.801	0.890545	0.84	0.922602
MIPS_MLL1_WDR5_COMPLEX	0.194	0.452148	0.151	0.35767
MIPS_MRNA_DECAY_COMPLEX	0.08	0.375757	0.06	0.212488
MIPS_MULTISYNTHETASE_COMPLEX	0.109	0.387887	0.082	0.250033
MIPS_NCOR1_COMPLEX	0.11	0.387887	0.083	0.250033
MIPS_NK_3_GROUCHO_HIPK2_SIN3A_RBPA48_HDAC1_COMPLEX	0.983	0.990504	0.96	0.995657
MIPS_NOP56P_ASSOCIATED_PRE_RRNA_COMPLEX	0.114	0.388326	0.025	0.135955
MIPS_NUA4_TIP60_HAT_COMPLEX	0.158	0.425814	0.181	0.390508
MIPS_NUA4_TIP60_HAT_COMPLEX_A	0.21	0.463498	0.186	0.398336
MIPS_NUMAC_COMPLEX	0.102	0.383689	0.041	0.173563
MIPS_P2X7_RECEPTOR_SIGNALLING_COMPLEX	0.835	0.910909	0.678	0.823813
MIPS_PA28_20S_PROTEASOME	0.356	0.56866	0.545	0.732044
MIPS_PA700_20S_PA28_COMPLEX	0.268	0.509241	0.472	0.667977
MIPS_PA700_COMPLEX	0.245	0.490621	0.338	0.560247
MIPS_PBAF_COMPLEX	0.07	0.370949	0.07	0.229955
MIPS_PC2_COMPLEX	0.638	0.789641	0.483	0.675642
MIPS_PCAF_COMPLEX	0.401	0.599642	0.521	0.712328
MIPS_POLYCOMB_REPRESSIVE_COMPLEX_1	0.364	0.57488	0.098	0.27104
MIPS_POLYCYSTIN_1_MULTIPROTEIN_COMPLEX	0.969	0.980808	0.9	0.96231
MIPS_PTIP_HMT_COMPLEX	0.13	0.400656	0.21	0.42
MIPS_RC_COMPLEX_DURING_G2_M_PHASE_OF_CELL_CYCLE	0.043	0.34495	0.003	0.029836
MIPS_RC_COMPLEX_DURING_S_PHASE_OF_CELL_CYCLE	0.038	0.34495	0	0
MIPS_RIBOSOME_CYTOPLASMIC	0.71	0.834078	0.975	1
MIPS_RNA_POLYMERASE_II	0.117	0.389642	0.169	0.381037
MIPS_RNA_POLYMERASE_II_COMPLEX_CHROMATIN_STRUCTURE_MODIFYING	0.167	0.426908	0.094	0.266058
MIPS_RNA_POLYMERASE_II_COMPLEX_CHROMATIN_STRUCTURE_MODIFYING_1	0.164	0.425989	0.172	0.383631
MIPS_RNA_POLYMERASE_II_COMPLEX_CHROMATIN_STRUCTURE_MODIFYING_2	0.161	0.425814	0.104	0.280684
MIPS_RNA_POLYMERASE_II_CORE_COMPLEX	0.115	0.388326	0.14	0.339366
MIPS_RNA_POLYMERASE_II_HOLOENZYME_COMPLEX	0.1	0.383689	0.047	0.187484
MIPS_RNASE_MRP_COMPLEX	0.357	0.569631	0.612	0.782239
MIPS_RSMAD_COMPLEX	0.167	0.426908	0.037	0.164798
MIPS_SIN3_ING1B_COMPLEX_II	0.288	0.518186	0.501	0.693472
MIPS_SIN3_SAP25_COMPLEX	0.858	0.922827	0.967	0.998637
MIPS_SMCC_COMPLEX	0.437	0.630113	0.523	0.712379
MIPS_SMN_COMPLEX	0.165	0.426299	0.332	0.556014
MIPS_SMN_POLII_RHA_COMPLEX	0.258	0.503516	0.119	0.30367
MIPS_SNF2H_COHESIN_NURD_COMPLEX	0.154	0.425814	0.187	0.399888
MIPS_SPLICEOSOME	0.183	0.44286	0.052	0.196625
MIPS_SRCAP_ASSOCIATED_CHROMATIN_REMODELING_COMPLEX	0.042	0.34495	0.037	0.164798
MIPS_STAGA_COMPLEX	0.081	0.375757	0.068	0.227502
MIPS_SWI_SNF_CHROMATIN_REMODELING_RELATED_BRCA1_COMPLEX	0.22	0.470457	0.091	0.263211
MIPS_TFIID_BETA_COMPLEX	0.369	0.57488	0.278	0.496502
MIPS_TFIID_BETA_COMPLEX_1	0.371	0.575526	0.326	0.548496
MIPS_TFIID_COMPLEX	0.422	0.615823	0.391	0.597613
MIPS_TFIID_COMPLEX_B_CELL_SPECIFIC	0.413	0.60696	0.325	0.548084
MIPS_TFIIH_TRANSCRIPTION_FACTOR_COMPLEX	0.068	0.370949	0.042	0.175241
MIPS_TFTC_COMPLEX	0.131	0.400656	0.143	0.3432
MIPS_TFTC_TYPE_HISTONE_ACETYL_TRANSFERASE_COMPLEX	0.167	0.426908	0.208	0.417149
MIPS_TNF_ALPHA_NF_KAPPA_B_SIGNALING_COMPLEX	0.433	0.626835	0.706	0.842944
MIPS_TNF_ALPHA_NF_KAPPA_B_SIGNALING_COMPLEX_1	0.253	0.498448	0.089	0.260016
MIPS_TNF_ALPHA_NF_KAPPA_B_SIGNALING_COMPLEX_10	0.117	0.389642	0.211	0.42142
MIPS_TNF_ALPHA_NF_KAPPA_B_SIGNALING_COMPLEX_2	0.422	0.615823	0.433	0.636997
MIPS_TNF_ALPHA_NF_KAPPA_B_SIGNALING_COMPLEX_3	0.246	0.490621	0.486	0.679184
MIPS_TNF_ALPHA_NF_KAPPA_B_SIGNALING_COMPLEX_5	0.061	0.364494	0.03	0.146667
MIPS_TNF_ALPHA_NF_KAPPA_B_SIGNALING_COMPLEX_6	0.421	0.615601	0.676	0.82345
MIPS_TRAP_COMPLEX	0.617	0.77298	0.818	0.905977
MIPS_TRAP_SMCC_MEDIATOR_COMPLEX	0.502	0.682494	0.465	0.661293
MIPS_TRBP_CONTAINING_COMPLEX_1	0.21	0.463498	0.41	0.616912
MIPS_UTX_MLL2_3_COMPLEX	0.142	0.408285	0.136	0.335267
MIPS_WINAC_COMPLEX	0.043	0.34495	0.016	0.099708
PID_A6B1_A6B4_INTEGRIN_PATHWAY	0.033	0.34495	0.049	0.192292
PID_AJDISS_2PATHWAY	0.188	0.447502	0.32	0.542804
PID_ALK1PATHWAY	0.407	0.601796	0.264	0.477965
PID_ALK2PATHWAY	0.488	0.674192	0.332	0.556014
PID_ALPHASYNUCLEIN_PATHWAY	0.607	0.764409	0.718	0.84759
PID_AMB2_NEUTROPHILS_PATHWAY	0.21	0.463498	0.041	0.173563
PID_ANGIOPOIETINRECEPTOR_PATHWAY	0.369	0.57488	0.191	0.404864
PID_ANTHRAXPATHWAY	0.194	0.452148	0.115	0.297117
PID_AP1_PATHWAY	0.333	0.55259	0.177	0.3894
PID_AR_NONGENOMIC_PATHWAY	0.714	0.838099	0.73	0.85343
PID_AR_PATHWAY	0	0	0.003	0.029836
PID_AR_TF_PATHWAY	0.025	0.34495	0.081	0.249178
PID_ARF_3PATHWAY	0.182	0.441913	0.203	0.417149
PID_ARF6_PATHWAY	0.366	0.57488	0.289	0.504968
PID_ARF6_TRAFFICKINGPATHWAY	0.141	0.407022	0.076	0.24147
PID_ARF6DOWNSTREAMPATHWAY	0.116	0.389642	0.258	0.472404
PID_ATF2_PATHWAY	0.038	0.34495	0.006	0.04922
PID_ATM_PATHWAY	0.211	0.463498	0.077	0.243052
PID_ATR_PATHWAY	0.041	0.34495	0	0
PID_AURORA_A_PATHWAY	0.019	0.34495	0	0
PID_AURORA_B_PATHWAY	0.029	0.34495	0	0
PID_AVB3_INTEGRIN_PATHWAY	0.068	0.370949	0.067	0.226242
PID_AVB3_OPN_PATHWAY	0.108	0.3872	0.101	0.275144
PID_BARD1PATHWAY	0.101	0.383689	0.002	0.021197
PID_BCR_5PATHWAY	0.237	0.488119	0.046	0.18657
PID_BETACATENIN_DEG_PATHWAY	0.191	0.448757	0.05	0.193085
PID_BETACATENIN_NUC_PATHWAY	0.017	0.34495	0.002	0.021197
PID_BMPPATHWAY	0.279	0.515578	0.26	0.473676
PID_CASPASE_PATHWAY	0.001	0.1815	0	0
PID_CD40_PATHWAY	0.28	0.515578	0.249	0.460571
PID_CD8TCRDOWNSTREAMPATHWAY	0.566	0.734434	0.661	0.810618
PID_CD8TCRPATHWAY	0.16	0.425814	0.005	0.042959
PID_CDC42_PATHWAY	0.749	0.863819	0.401	0.607145
PID_CDC42_REG_PATHWAY	0.027	0.34495	0.011	0.076421
PID_CERAMIDE_PATHWAY	0.011	0.34495	0.002	0.021197
PID_CIRCADIANPATHWAY	0	0	0	0
PID_CMYB_PATHWAY	0.02	0.34495	0.018	0.109815
PID_CONE_PATHWAY	0.765	0.871884	0.951	0.991279
PID_CXCR3PATHWAY	0.774	0.87459	0.831	0.916878
PID_CXCR4_PATHWAY	0.129	0.400656	0.019	0.112604
PID_DELTANP63PATHWAY	0.005	0.34495	0	0
PID_DNAPK_PATHWAY	0.092	0.381458	0.059	0.210486
PID_E2F_PATHWAY	0.026	0.34495	0	0
PID_ECADHERIN_KERATINOCYTE_PATHWAY	0.245	0.490621	0.086	0.256411
PID_ECADHERIN_NASCENTAJ_PATHWAY	0.342	0.559216	0.133	0.329549
PID_ECADHERIN_STABILIZATION_PATHWAY	0.216	0.466714	0.234	0.445305
PID_ENDOTHELINPATHWAY	0.091	0.381458	0.078	0.244613
PID_EPHA_FWDPATHWAY	0.159	0.425814	0.069	0.2277
PID_EPHA2_FWDPATHWAY	0.588	0.7502	0.462	0.659611
PID_EPHBFWDPATHWAY	0.442	0.634801	0.291	0.506633
PID_EPHRINBREVPATHWAY	0.851	0.919097	0.738	0.857947
PID_EPOPATHWAY	0.165	0.426299	0.207	0.417149
PID_ER_NONGENOMIC_PATHWAY	0.524	0.700597	0.544	0.732044
PID_ERA_GENOMIC_PATHWAY	0.488	0.674192	0.844	0.923503
PID_ERB_GENOMIC_PATHWAY	0.484	0.671966	0.472	0.667977
PID_ERBB_NETWORK_PATHWAY	0.587	0.7502	0.475	0.671568
PID_ERBB1_DOWNSTREAM_PATHWAY	0.755	0.865703	0.658	0.807621
PID_ERBB1_INTERNALIZATION_PATHWAY	0.852	0.919097	0.777	0.884866
PID_ERBB1_RECEPTOR_PROXIMAL_PATHWAY	0.283	0.515578	0.218	0.430076
PID_ERBB2ERBB3PATHWAY	0.887	0.935991	0.958	0.994293
PID_ERBB4_PATHWAY	0.92	0.95349	0.813	0.903195
PID_FAK_PATHWAY	0.404	0.601649	0.095	0.267326
PID_FANCONI_PATHWAY	0.08	0.375757	0.001	0.011805
PID_FASPATHWAY	0.378	0.576529	0.35	0.567893
PID_FCER1PATHWAY	0.65	0.796456	0.68	0.824862
PID_FGF_PATHWAY	0.238	0.488772	0.231	0.441913
PID_FOXM1PATHWAY	0.019	0.34495	0	0
PID_FOXOPATHWAY	0.067	0.370949	0.05	0.193085
PID_FRA_PATHWAY	0.121	0.396596	0.029	0.143224
PID_GLYPICAN_1PATHWAY	0.572	0.738918	0.352	0.567893
PID_GMCSF_PATHWAY	0.875	0.932135	0.77	0.88104
PID_HDAC_CLASSI_PATHWAY	0.041	0.34495	0.193	0.405551
PID_HDAC_CLASSII_PATHWAY	0.003	0.34495	0.059	0.210486
PID_HDAC_CLASSIII_PATHWAY	0.034	0.34495	0.374	0.584551
PID_HEDGEHOG_2PATHWAY	0.96	0.976134	0.893	0.957634
PID_HEDGEHOG_GLIPATHWAY	0.313	0.536571	0.347	0.567893
PID_HES_HEYPATHWAY	0.162	0.425989	0.351	0.567893
PID_HIF1_TFPATHWAY	0.342	0.559216	0.792	0.893279
PID_HIF1APATHWAY	0.282	0.515578	0.291	0.506633
PID_HIF2PATHWAY	0.012	0.34495	0.026	0.136783
PID_HIVNEFPATHWAY	0.005	0.34495	0	0
PID_HNF3APATHWAY	0.755	0.865703	0.817	0.905977
PID_HNF3BPATHWAY	0.212	0.46359	0.246	0.457352
PID_IFNGPATHWAY	0.33	0.548866	0.304	0.524238
PID_IGF1_PATHWAY	0.685	0.817944	0.813	0.903195
PID_IL12_2PATHWAY	0.34	0.559094	0.588	0.7623
PID_IL12_STAT4PATHWAY	0.472	0.660254	0.581	0.757226
PID_IL1PATHWAY	0.877	0.932214	0.759	0.873271
PID_IL2_1PATHWAY	0.735	0.855144	0.719	0.848081
PID_IL2_PI3KPATHWAY	0.184	0.444539	0.352	0.567893
PID_IL2_STAT5PATHWAY	0.382	0.580192	0.437	0.640287
PID_IL23PATHWAY	0.32	0.541538	0.562	0.747236
PID_IL27PATHWAY	0.48	0.670154	0.592	0.764075
PID_IL3_PATHWAY	0.589	0.7502	0.362	0.576975
PID_IL4_2PATHWAY	0.577	0.742076	0.481	0.675447
PID_IL5_PATHWAY	0.776	0.876168	0.348	0.567893
PID_IL6_7PATHWAY	0.14	0.40656	0.074	0.237717
PID_IL8CXCR1_PATHWAY	0.327	0.545752	0.337	0.559227
PID_IL8CXCR2_PATHWAY	0.509	0.686866	0.402	0.608025
PID_ILK_PATHWAY	0.035	0.34495	0.006	0.04922
PID_INSULIN_GLUCOSE_PATHWAY	0.88	0.93305	0.902	0.96231
PID_INSULIN_PATHWAY	0.556	0.726	0.413	0.6195
PID_INTEGRIN_A4B1_PATHWAY	0.139	0.406093	0.062	0.214854
PID_INTEGRIN_A9B1_PATHWAY	0.129	0.400656	0.245	0.457249
PID_INTEGRIN_CS_PATHWAY	0.029	0.34495	0.022	0.124781
PID_INTEGRIN1_PATHWAY	0.023	0.34495	0	0
PID_INTEGRIN2_PATHWAY	0.097	0.383689	0.031	0.149542
PID_INTEGRIN3_PATHWAY	0.036	0.34495	0	0
PID_INTEGRIN4_PATHWAY	0.075	0.375347	0.012	0.081803
PID_INTEGRIN5_PATHWAY	0.027	0.34495	0.001	0.011805
PID_KITPATHWAY	0.211	0.463498	0.072	0.233879
PID_LIS1PATHWAY	0.619	0.774817	0.69	0.830746
PID_LKB1_PATHWAY	0.198	0.45275	0.385	0.592182
PID_LPA4_PATHWAY	0.083	0.37761	0.156	0.365932
PID_LYMPHANGIOGENESIS_PATHWAY	0.104	0.386714	0.096	0.269097
PID_LYSOPHOSPHOLIPID_PATHWAY	0.065	0.370008	0.121	0.306618
PID_MAPKTRKPATHWAY	0.309	0.535403	0.175	0.388532
PID_MET_PATHWAY	0.395	0.594959	0.146	0.347528
PID_MTOR_4PATHWAY	0.414	0.607814	0.289	0.504968
PID_MYC_ACTIVPATHWAY	0.013	0.34495	0	0
PID_MYC_PATHWAY	0.059	0.364494	0.003	0.029836
PID_MYC_REPRESSPATHWAY	0	0	0	0
PID_NCADHERINPATHWAY	0.213	0.464378	0.05	0.193085
PID_NECTIN_PATHWAY	0.1	0.383689	0.023	0.127466
PID_NEPHRIN_NEPH1_PATHWAY	0.769	0.8737	0.638	0.795856
PID_NETRIN_PATHWAY	0.692	0.821573	0.726	0.852874
PID_NFAT_3PATHWAY	0.091	0.381458	0.183	0.393653
PID_NFAT_TFPATHWAY	0.294	0.522507	0.066	0.224431
PID_NFKAPPABATYPICALPATHWAY	0.792	0.883923	0.924	0.977165
PID_NFKAPPABCANONICALPATHWAY	0.471	0.659491	0.444	0.64276
PID_NOTCH_PATHWAY	0.161	0.425814	0.243	0.4541
PID_P38_MK2PATHWAY	0.452	0.643291	0.679	0.824338
PID_P38_MKK3_6PATHWAY	0.969	0.980808	0.553	0.73937
PID_P38ALPHABETADOWNSTREAMPATHWAY	0.138	0.406093	0.154	0.363
PID_P38ALPHABETAPATHWAY	0.647	0.794676	0.408	0.615817
PID_P38GAMMADELTAPATHWAY	0.373	0.575873	0.687	0.829197
PID_P53DOWNSTREAMPATHWAY	0.004	0.34495	0.001	0.011805
PID_P53REGULATIONPATHWAY	0.126	0.399143	0.026	0.136783
PID_P73PATHWAY	0.022	0.34495	0	0
PID_P75NTRPATHWAY	0.505	0.68465	0.571	0.75031
PID_PDGFRAPATHWAY	0.122	0.397184	0.038	0.167708
PID_PDGFRBPATHWAY	0.732	0.852337	0.363	0.576996
PID_PI3KCIAKTPATHWAY	0.196	0.452452	0.266	0.479196
PID_PI3KCIPATHWAY	0.145	0.411211	0.011	0.076421
PID_PI3KPLCTRKPATHWAY	0.531	0.706055	0.567	0.74976
PID_PLK1_PATHWAY	0.029	0.34495	0	0
PID_PRLSIGNALINGEVENTSPATHWAY	0.227	0.479076	0.081	0.249178
PID_PS1PATHWAY	0.317	0.539411	0.381	0.589778
PID_PTP1BPATHWAY	0.877	0.932214	0.803	0.898697
PID_RAC1_PATHWAY	0.843	0.914825	0.745	0.86332
PID_RAC1_REG_PATHWAY	0.034	0.34495	0.072	0.233879
PID_RANBP2PATHWAY	0.095	0.383689	0.107	0.285072
PID_RAS_PATHWAY	0.126	0.399143	0.059	0.210486
PID_RB_1PATHWAY	0.105	0.386714	0.063	0.217283
PID_REELINPATHWAY	0.454	0.643291	0.286	0.502143
PID_REG_GR_PATHWAY	0.336	0.555031	0.515	0.708125
PID_RET_PATHWAY	0.496	0.678147	0.424	0.628854
PID_RETINOIC_ACID_PATHWAY	0.41	0.605	0.652	0.802972
PID_RHOA_PATHWAY	0.455	0.643291	0.318	0.541308
PID_RHOA_REG_PATHWAY	0.57	0.738305	0.773	0.883081
PID_RHODOPSIN_PATHWAY	0.366	0.57488	0.812	0.903195
PID_RXR_VDR_PATHWAY	0.106	0.386714	0.047	0.187484
PID_S1P_META_PATHWAY	0.47	0.659362	0.447	0.646458
PID_S1P_S1P1_PATHWAY	0.096	0.383689	0.106	0.28397
PID_S1P_S1P2_PATHWAY	0.239	0.488772	0.23	0.441162
PID_S1P_S1P3_PATHWAY	0.169	0.429	0.087	0.257279
PID_S1P_S1P4_PATHWAY	0.283	0.515578	0.367	0.577965
PID_SHP2_PATHWAY	0.465	0.654244	0.582	0.757226
PID_SMAD2_3NUCLEARPATHWAY	0.001	0.1815	0.011	0.076421
PID_SMAD2_3PATHWAY	0.006	0.34495	0.014	0.089551
PID_SYNDECAN_1_PATHWAY	0.042	0.34495	0.027	0.137077
PID_SYNDECAN_2_PATHWAY	0.406	0.601796	0.535	0.72397
PID_SYNDECAN_3_PATHWAY	0.596	0.755141	0.515	0.708125
PID_SYNDECAN_4_PATHWAY	0.306	0.532748	0.237	0.4488
PID_TAP63PATHWAY	0.092	0.381458	0.036	0.162841
PID_TCPTP_PATHWAY	0.139	0.406093	0.26	0.473676
PID_TCR_PATHWAY	0.17	0.430035	0.007	0.056155
PID_TCRCALCIUMPATHWAY	0.302	0.528318	0.372	0.58268
PID_TCRJNKPATHWAY	0.245	0.490621	0.24	0.450233
PID_TCRRASPATHWAY	0.105	0.386714	0.131	0.325705
PID_TELOMERASEPATHWAY	0.395	0.594959	0.583	0.757848
PID_TGFBRPATHWAY	0.172	0.431337	0.026	0.136783
PID_THROMBIN_PAR1_PATHWAY	0.188	0.447502	0.141	0.340086
PID_THROMBIN_PAR4_PATHWAY	0.139	0.406093	0.161	0.369308
PID_TNFPATHWAY	0.703	0.829883	0.504	0.695635
PID_TOLL_ENDOGENOUS_PATHWAY	0.277	0.51367	0.056	0.206376
PID_TRAIL_PATHWAY	0.335	0.554009	0.176	0.3894
PID_TRKRPATHWAY	0.441	0.633992	0.592	0.764075
PID_TXA2PATHWAY	0.353	0.567615	0.319	0.54174
PID_UPA_UPAR_PATHWAY	0.08	0.375757	0.009	0.068062
PID_VEGF_VEGFR_PATHWAY	0.164	0.425989	0.154	0.363
PID_VEGFR1_2_PATHWAY	0.249	0.493244	0.248	0.459893
PID_VEGFR1_PATHWAY	0.088	0.381204	0.053	0.19834
PID_WNT_CANONICAL_PATHWAY	0.196	0.452452	0.062	0.214854
PID_WNT_NONCANONICAL_PATHWAY	0.63	0.783856	0.283	0.49929
PID_WNT_SIGNALING_PATHWAY	0.485	0.671966	0.58	0.756658
REACTOME_3_UTR_MEDIATED_TRANSLATIONAL_REGULATION	0.352	0.567263	0.627	0.790968
REACTOME_A_TETRASACCHARIDE_LINKER_SEQUENCE_IS_REQUIRED_FOR_GAG_SYNTHESIS	0.63	0.783856	0.627	0.790968
REACTOME_ABACAVIR_TRANSPORT_AND_METABOLISM	0.008	0.34495	0.033	0.154568
REACTOME_ABC_FAMILY_PROTEINS_MEDIATED_TRANSPORT	0.102	0.383689	0.282	0.49929
REACTOME_ABCA_TRANSPORTERS_IN_LIPID_HOMEOSTASIS	0.38	0.578365	0.389	0.59581
REACTOME_ABORTIVE_ELONGATION_OF_HIV1_TRANSCRIPT_IN_THE_ABSENCE_OF_TAT	0.081	0.375757	0.013	0.086986
REACTOME_ACETYLCHOLINE_BINDING_AND_DOWNSTREAM_EVENTS	0.786	0.881291	0.928	0.979942
REACTOME_ACETYLCHOLINE_NEUROTRANSMITTER_RELEASE_CYCLE	0.133	0.400656	0.191	0.404864
REACTOME_ACTIVATED_AMPK_STIMULATES_FATTY_ACID_OXIDATION_IN_MUSCLE	0.251	0.495179	0.1	0.272932
REACTOME_ACTIVATED_NOTCH1_TRANSMITS_SIGNAL_TO_THE_NUCLEUS	0.615	0.771806	0.708	0.842944
REACTOME_ACTIVATED_POINT_MUTANTS_OF_FGFR2	0.911	0.949945	0.906	0.96304
REACTOME_ACTIVATED_TAK1_MEDIATES_P38_MAPK_ACTIVATION	0.222	0.472645	0.441	0.640332
REACTOME_ACTIVATED_TLR4_SIGNALLING	0.299	0.527841	0.051	0.194874
REACTOME_ACTIVATION_OF_ATR_IN_RESPONSE_TO_REPLICATION_STRESS	0.044	0.349115	0	0
REACTOME_ACTIVATION_OF_BH3_ONLY_PROTEINS	0.057	0.363	0.079	0.245103
REACTOME_ACTIVATION_OF_CHAPERONE_GENES_BY_ATF6_ALPHA	0.173	0.431608	0.088	0.259181
REACTOME_ACTIVATION_OF_CHAPERONE_GENES_BY_XBP1S	0.019	0.34495	0.001	0.011805
REACTOME_ACTIVATION_OF_CHAPERONES_BY_ATF6_ALPHA	0.164	0.425989	0.092	0.264523
REACTOME_ACTIVATION_OF_GENES_BY_ATF4	0.079	0.375757	0.005	0.042959
REACTOME_ACTIVATION_OF_IRF3_IRF7_MEDIATED_BY_TBK1_IKK_EPSILON	0.798	0.888571	0.386	0.592465
REACTOME_ACTIVATION_OF_KAINATE_RECEPTORS_UPON_GLUTAMATE_BINDING	0.557	0.726	0.331	0.555621
REACTOME_ACTIVATION_OF_NF_KAPPAB_IN_B_CELLS	0.339	0.558082	0.687	0.829197
REACTOME_ACTIVATION_OF_NMDA_RECEPTOR_UPON_GLUTAMATE_BINDING_AND_POSTSYNAPTIC_EVENTS	0.199	0.454321	0.157	0.366502
REACTOME_ACTIVATION_OF_RAC	0.484	0.671966	0.567	0.74976
REACTOME_ACTIVATION_OF_THE_AP1_FAMILY_OF_TRANSCRIPTION_FACTORS	0.948	0.968681	0.947	0.988862
REACTOME_ACTIVATION_OF_THE_MRNA_UPON_BINDING_OF_THE_CAP_BINDING_COMPLEX_AND_EIFS_AND_SUBSEQUENT_BINDING_TO_43S	0.278	0.514867	0.356	0.570543
REACTOME_ACTIVATION_OF_THE_PRE_REPLICATIVE_COMPLEX	0.05	0.357635	0	0
REACTOME_ACYL_CHAIN_REMODELLING_OF_PC	0.979	0.987844	0.868	0.94266
REACTOME_ACYL_CHAIN_REMODELLING_OF_PE	0.99	0.995485	0.948	0.988862
REACTOME_ACYL_CHAIN_REMODELLING_OF_PG	0.93	0.957023	0.932	0.980626
REACTOME_ACYL_CHAIN_REMODELLING_OF_PI	0.998	0.999377	1	1
REACTOME_ACYL_CHAIN_REMODELLING_OF_PS	0.933	0.958752	0.977	1
REACTOME_ADAPTIVE_IMMUNE_SYSTEM	0.043	0.34495	0	0
REACTOME_ADENYLATE_CYCLASE_ACTIVATING_PATHWAY	0.084	0.37761	0.239	0.449518
REACTOME_ADENYLATE_CYCLASE_INHIBITORY_PATHWAY	0.227	0.479076	0.431	0.636997
REACTOME_ADHERENS_JUNCTIONS_INTERACTIONS	0.042	0.34495	0.027	0.137077
REACTOME_ADP_SIGNALLING_THROUGH_P2RY1	0.283	0.515578	0.068	0.227502
REACTOME_ADP_SIGNALLING_THROUGH_P2RY12	0.266	0.509241	0.067	0.226242
REACTOME_ADVANCED_GLYCOSYLATION_ENDPRODUCT_RECEPTOR_SIGNALING	0.231	0.482607	0.232	0.44266
REACTOME_AKT_PHOSPHORYLATES_TARGETS_IN_THE_CYTOSOL	0.355	0.56866	0.22	0.430728
REACTOME_ALPHA_LINOLENIC_ACID_ALA_METABOLISM	0.02	0.34495	0.004	0.036528
REACTOME_AMINE_COMPOUND_SLC_TRANSPORTERS	0.156	0.425814	0.396	0.602717
REACTOME_AMINE_DERIVED_HORMONES	0.172	0.431337	0.358	0.573116
REACTOME_AMINE_LIGAND_BINDING_RECEPTORS	0.953	0.971057	0.989	1
REACTOME_AMINO_ACID_AND_OLIGOPEPTIDE_SLC_TRANSPORTERS	0.03	0.34495	0.053	0.19834
REACTOME_AMINO_ACID_SYNTHESIS_AND_INTERCONVERSION_TRANSAMINATION	0.014	0.34495	0.004	0.036528
REACTOME_AMINO_ACID_TRANSPORT_ACROSS_THE_PLASMA_MEMBRANE	0.015	0.34495	0.019	0.112604
REACTOME_AMYLOIDS	0.418	0.612448	0.821	0.908607
REACTOME_ANDROGEN_BIOSYNTHESIS	0.157	0.425814	0.433	0.636997
REACTOME_ANTIGEN_ACTIVATES_B_CELL_RECEPTOR_LEADING_TO_GENERATION_OF_SECOND_MESSENGERS	0.085	0.378589	0.047	0.187484
REACTOME_ANTIGEN_PRESENTATION_FOLDING_ASSEMBLY_AND_PEPTIDE_LOADING_OF_CLASS_I_MHC	0.346	0.562326	0.497	0.689908
REACTOME_ANTIGEN_PROCESSING_CROSS_PRESENTATION	0.182	0.441913	0.207	0.417149
REACTOME_ANTIGEN_PROCESSING_UBIQUITINATION_PROTEASOME_DEGRADATION	0.3	0.527841	0.138	0.335638
REACTOME_ANTIVIRAL_MECHANISM_BY_IFN_STIMULATED_GENES	0.075	0.375347	0.006	0.04922
REACTOME_APC_C_CDC20_MEDIATED_DEGRADATION_OF_CYCLIN_B	0.182	0.441913	0.182	0.392083
REACTOME_APC_C_CDC20_MEDIATED_DEGRADATION_OF_MITOTIC_PROTEINS	0.212	0.46359	0.137	0.335638
REACTOME_APC_C_CDH1_MEDIATED_DEGRADATION_OF_CDC20_AND_OTHER_APC_C_CDH1_TARGETED_PROTEINS_IN_LATE_MITOSIS_EARLY_G1	0.218	0.468249	0.232	0.44266
REACTOME_APC_CDC20_MEDIATED_DEGRADATION_OF_NEK2A	0.112	0.387887	0.057	0.20691
REACTOME_APOBEC3G_MEDIATED_RESISTANCE_TO_HIV1_INFECTION	0.721	0.843587	0.735	0.857205
REACTOME_APOPTOSIS	0.098	0.383689	0.008	0.061787
REACTOME_APOPTOSIS_INDUCED_DNA_FRAGMENTATION	0.091	0.381458	0.225	0.434441
REACTOME_APOPTOTIC_CLEAVAGE_OF_CELL_ADHESION_PROTEINS	0.544	0.71808	0.344	0.567316
REACTOME_APOPTOTIC_CLEAVAGE_OF_CELLULAR_PROTEINS	0.166	0.426908	0.041	0.173563
REACTOME_APOPTOTIC_EXECUTION_PHASE	0.043	0.34495	0.03	0.146667
REACTOME_AQUAPORIN_MEDIATED_TRANSPORT	0.3	0.527841	0.177	0.3894
REACTOME_ARMS_MEDIATED_ACTIVATION	0.549	0.722054	0.318	0.541308
REACTOME_ASPARAGINE_N_LINKED_GLYCOSYLATION	0.017	0.34495	0	0
REACTOME_ASSEMBLY_OF_THE_PRE_REPLICATIVE_COMPLEX	0.174	0.432616	0.02	0.115697
REACTOME_ASSOCIATION_OF_LICENSING_FACTORS_WITH_THE_PRE_REPLICATIVE_COMPLEX	0.164	0.425989	0.184	0.394635
REACTOME_ASSOCIATION_OF_TRIC_CCT_WITH_TARGET_PROTEINS_DURING_BIOSYNTHESIS	0.014	0.34495	0.001	0.011805
REACTOME_AUTODEGRADATION_OF_CDH1_BY_CDH1_APC_C	0.311	0.536123	0.735	0.857205
REACTOME_AUTODEGRADATION_OF_THE_E3_UBIQUITIN_LIGASE_COP1	0.303	0.528793	0.648	0.799402
REACTOME_AXON_GUIDANCE	0.191	0.448757	0.11	0.289873
REACTOME_BASE_EXCISION_REPAIR	0.06	0.364494	0.047	0.187484
REACTOME_BASE_FREE_SUGAR_PHOSPHATE_REMOVAL_VIA_THE_SINGLE_NUCLEOTIDE_REPLACEMENT_PATHWAY	0.361	0.57224	0.682	0.826598
REACTOME_BASIGIN_INTERACTIONS	0.07	0.370949	0.13	0.32433
REACTOME_BETA_DEFENSINS	0.931	0.957374	0.908	0.964459
REACTOME_BILE_ACID_AND_BILE_SALT_METABOLISM	0.68	0.813982	0.824	0.911232
REACTOME_BILE_SALT_AND_ORGANIC_ANION_SLC_TRANSPORTERS	0.861	0.924683	0.98	1
REACTOME_BINDING_AND_ENTRY_OF_HIV_VIRION	0.513	0.69098	0.439	0.640332
REACTOME_BIOLOGICAL_OXIDATIONS	0.232	0.484	0.439	0.640332
REACTOME_BIOSYNTHESIS_OF_THE_N_GLYCAN_PRECURSOR_DOLICHOL_LIPID_LINKED_OLIGOSACCHARIDE_LLO_AND_TRANSFER_TO_A_NASCENT_PROTEIN	0.039	0.34495	0.028	0.140193
REACTOME_BMAL1_CLOCK_NPAS2_ACTIVATES_CIRCADIAN_EXPRESSION	0.009	0.34495	0.004	0.036528
REACTOME_BOTULINUM_NEUROTOXICITY	0.116	0.389642	0.004	0.036528
REACTOME_BRANCHED_CHAIN_AMINO_ACID_CATABOLISM	0.302	0.528318	0.117	0.301213
REACTOME_CA_DEPENDENT_EVENTS	0.209	0.463498	0.249	0.460571
REACTOME_CALNEXIN_CALRETICULIN_CYCLE	0.146	0.412436	0.114	0.296645
REACTOME_CASPASE_MEDIATED_CLEAVAGE_OF_CYTOSKELETAL_PROTEINS	0.074	0.373083	0.159	0.36704
REACTOME_CD28_CO_STIMULATION	0.353	0.567615	0.131	0.325705
REACTOME_CD28_DEPENDENT_PI3K_AKT_SIGNALING	0.31	0.535857	0.087	0.257279
REACTOME_CD28_DEPENDENT_VAV1_PATHWAY	0.658	0.802196	0.727	0.853153
REACTOME_CDC6_ASSOCIATION_WITH_THE_ORC_ORIGIN_COMPLEX	0.084	0.37761	0.02	0.115697
REACTOME_CDK_MEDIATED_PHOSPHORYLATION_AND_REMOVAL_OF_CDC6	0.269	0.509241	0.421	0.626324
REACTOME_CDT1_ASSOCIATION_WITH_THE_CDC6_ORC_ORIGIN_COMPLEX	0.254	0.499064	0.382	0.590696
REACTOME_CELL_CELL_COMMUNICATION	0.572	0.738918	0.535	0.72397
REACTOME_CELL_CELL_JUNCTION_ORGANIZATION	0.115	0.388326	0.261	0.474902
REACTOME_CELL_CYCLE	0.091	0.381458	0	0
REACTOME_CELL_CYCLE_CHECKPOINTS	0.108	0.3872	0	0
REACTOME_CELL_CYCLE_MITOTIC	0.074	0.373083	0	0
REACTOME_CELL_DEATH_SIGNALLING_VIA_NRAGE_NRIF_AND_NADE	0.167	0.426908	0.385	0.592182
REACTOME_CELL_EXTRACELLULAR_MATRIX_INTERACTIONS	0.45	0.64311	0.094	0.266058
REACTOME_CELL_JUNCTION_ORGANIZATION	0.131	0.400656	0.11	0.289873
REACTOME_CELL_SURFACE_INTERACTIONS_AT_THE_VASCULAR_WALL	0.221	0.4719	0.115	0.297117
REACTOME_CGMP_EFFECTS	0.004	0.34495	0.001	0.011805
REACTOME_CHEMOKINE_RECEPTORS_BIND_CHEMOKINES	0.28	0.515578	0.528	0.717843
REACTOME_CHOLESTEROL_BIOSYNTHESIS	0.312	0.536123	0.444	0.64276
REACTOME_CHONDROITIN_SULFATE_BIOSYNTHESIS	0.177	0.438573	0.066	0.224431
REACTOME_CHONDROITIN_SULFATE_DERMATAN_SULFATE_METABOLISM	0.542	0.716091	0.434	0.637177
REACTOME_CHROMOSOME_MAINTENANCE	0.138	0.406093	0.014	0.089551
REACTOME_CHYLOMICRON_MEDIATED_LIPID_TRANSPORT	0.694	0.821931	0.606	0.777307
REACTOME_CIRCADIAN_CLOCK	0.006	0.34495	0.008	0.061787
REACTOME_CIRCADIAN_REPRESSION_OF_EXPRESSION_BY_REV_ERBA	0.029	0.34495	0.062	0.214854
REACTOME_CITRIC_ACID_CYCLE_TCA_CYCLE	0.397	0.596116	0.57	0.75031
REACTOME_CLASS_A1_RHODOPSIN_LIKE_RECEPTORS	0.771	0.87459	0.984	1
REACTOME_CLASS_B_2_SECRETIN_FAMILY_RECEPTORS	0.445	0.637848	0.391	0.597613
REACTOME_CLASS_C_3_METABOTROPIC_GLUTAMATE_PHEROMONE_RECEPTORS	0.903	0.948052	0.878	0.946816
REACTOME_CLASS_I_MHC_MEDIATED_ANTIGEN_PROCESSING_PRESENTATION	0.191	0.448757	0.042	0.175241
REACTOME_CLEAVAGE_OF_GROWING_TRANSCRIPT_IN_THE_TERMINATION_REGION_	0.14	0.40656	0.029	0.143224
REACTOME_COLLAGEN_FORMATION	0.021	0.34495	0	0
REACTOME_COMMON_PATHWAY	0.909	0.949907	0.634	0.793477
REACTOME_COMPLEMENT_CASCADE	0.063	0.370008	0.102	0.276313
REACTOME_CONVERSION_FROM_APC_C_CDC20_TO_APC_C_CDH1_IN_LATE_ANAPHASE	0.117	0.389642	0.144	0.344461
REACTOME_COPI_MEDIATED_TRANSPORT	0.138	0.406093	0.055	0.204246
REACTOME_COSTIMULATION_BY_THE_CD28_FAMILY	0.36	0.57224	0.197	0.409805
REACTOME_CREATION_OF_C4_AND_C2_ACTIVATORS	0.496	0.678147	0.775	0.88467
REACTOME_CREB_PHOSPHORYLATION_THROUGH_THE_ACTIVATION_OF_CAMKII	0.231	0.482607	0.193	0.405551
REACTOME_CREB_PHOSPHORYLATION_THROUGH_THE_ACTIVATION_OF_RAS	0.557	0.726	0.46	0.657402
REACTOME_CRMPS_IN_SEMA3A_SIGNALING	0.744	0.860102	0.741	0.860058
REACTOME_CROSS_PRESENTATION_OF_SOLUBLE_EXOGENOUS_ANTIGENS_ENDOSOMES	0.277	0.51367	0.569	0.75031
REACTOME_CS_DS_DEGRADATION	0.589	0.7502	0.289	0.504968
REACTOME_CTLA4_INHIBITORY_SIGNALING	0.914	0.950665	0.519	0.710262
REACTOME_CTNNB1_PHOSPHORYLATION_CASCADE	0.643	0.791888	0.296	0.513491
REACTOME_CYCLIN_A_B1_ASSOCIATED_EVENTS_DURING_G2_M_TRANSITION	0.017	0.34495	0	0
REACTOME_CYCLIN_E_ASSOCIATED_EVENTS_DURING_G1_S_TRANSITION_	0.187	0.447321	0.073	0.235547
REACTOME_CYTOCHROME_P450_ARRANGED_BY_SUBSTRATE_TYPE	0.97	0.980808	1	1
REACTOME_CYTOKINE_SIGNALING_IN_IMMUNE_SYSTEM	0.282	0.515578	0.191	0.404864
REACTOME_CYTOSOLIC_SULFONATION_OF_SMALL_MOLECULES	0.186	0.4464	0.259	0.473042
REACTOME_CYTOSOLIC_TRNA_AMINOACYLATION	0.045	0.35129	0	0
REACTOME_DAG_AND_IP3_SIGNALING	0.067	0.370949	0.052	0.196625
REACTOME_DARPP_32_EVENTS	0.47	0.659362	0.397	0.603606
REACTOME_DCC_MEDIATED_ATTRACTIVE_SIGNALING	0.655	0.80043	0.703	0.841514
REACTOME_DEADENYLATION_DEPENDENT_MRNA_DECAY	0.18	0.44	0.023	0.127466
REACTOME_DEADENYLATION_OF_MRNA	0.387	0.585948	0.263	0.476749
REACTOME_DEFENSINS	0.915	0.951024	0.948	0.988862
REACTOME_DEGRADATION_OF_THE_EXTRACELLULAR_MATRIX	0.02	0.34495	0.027	0.137077
REACTOME_DEPOSITION_OF_NEW_CENPA_CONTAINING_NUCLEOSOMES_AT_THE_CENTROMERE	0.201	0.456019	0.262	0.47553
REACTOME_DESTABILIZATION_OF_MRNA_BY_AUF1_HNRNP_D0	0.308	0.535403	0.634	0.793477
REACTOME_DESTABILIZATION_OF_MRNA_BY_BRF1	0.028	0.34495	0.001	0.011805
REACTOME_DESTABILIZATION_OF_MRNA_BY_KSRP	0.128	0.39969	0.004	0.036528
REACTOME_DESTABILIZATION_OF_MRNA_BY_TRISTETRAPROLIN_TTP	0.096	0.383689	0.016	0.099708
REACTOME_DEVELOPMENTAL_BIOLOGY	0.274	0.512031	0.171	0.382576
REACTOME_DIABETES_PATHWAYS	0.001	0.1815	0	0
REACTOME_DIGESTION_OF_DIETARY_CARBOHYDRATE	0.548	0.722047	0.709	0.842944
REACTOME_DNA_REPAIR	0.07	0.370949	0	0
REACTOME_DNA_REPLICATION	0.079	0.375757	0	0
REACTOME_DNA_STRAND_ELONGATION	0.045	0.35129	0	0
REACTOME_DOPAMINE_NEUROTRANSMITTER_RELEASE_CYCLE	0.112	0.387887	0.119	0.30367
REACTOME_DOUBLE_STRAND_BREAK_REPAIR	0.049	0.357635	0.001	0.011805
REACTOME_DOWNREGULATION_OF_ERBB2_ERBB3_SIGNALING	0.673	0.808268	0.605	0.776711
REACTOME_DOWNREGULATION_OF_SMAD2_3_SMAD4_TRANSCRIPTIONAL_ACTIVITY	0.031	0.34495	0.043	0.177375
REACTOME_DOWNREGULATION_OF_TGF_BETA_RECEPTOR_SIGNALING	0.313	0.536571	0.178	0.389508
REACTOME_DOWNSTREAM_SIGNAL_TRANSDUCTION	0.191	0.448757	0.043	0.177375
REACTOME_DOWNSTREAM_SIGNALING_EVENTS_OF_B_CELL_RECEPTOR_BCR	0.262	0.50849	0.149	0.354088
REACTOME_DOWNSTREAM_SIGNALING_OF_ACTIVATED_FGFR	0.244	0.490621	0.079	0.245103
REACTOME_DOWNSTREAM_TCR_SIGNALING	0.238	0.488772	0.118	0.302714
REACTOME_DSCAM_INTERACTIONS	0.882	0.933429	0.953	0.992651
REACTOME_E2F_ENABLED_INHIBITION_OF_PRE_REPLICATION_COMPLEX_FORMATION	0.066	0.370008	0.011	0.076421
REACTOME_E2F_MEDIATED_REGULATION_OF_DNA_REPLICATION	0.053	0.363	0	0
REACTOME_EARLY_PHASE_OF_HIV_LIFE_CYCLE	0.211	0.463498	0.159	0.36704
REACTOME_EFFECTS_OF_PIP2_HYDROLYSIS	0.493	0.677234	0.207	0.417149
REACTOME_EGFR_DOWNREGULATION	0.687	0.818985	0.777	0.884866
REACTOME_EICOSANOID_LIGAND_BINDING_RECEPTORS	0.548	0.722047	0.601	0.774314
REACTOME_ELEVATION_OF_CYTOSOLIC_CA2_LEVELS	0.074	0.373083	0.017	0.105487
REACTOME_ELONGATION_ARREST_AND_RECOVERY	0.096	0.383689	0.026	0.136783
REACTOME_ENDOGENOUS_STEROLS	0.993	0.996431	0.992	1
REACTOME_ENDOSOMAL_SORTING_COMPLEX_REQUIRED_FOR_TRANSPORT_ESCRT	0.841	0.914021	0.827	0.913159
REACTOME_ENDOSOMAL_VACUOLAR_PATHWAY	0.447	0.639452	0.219	0.430728
REACTOME_ENERGY_DEPENDENT_REGULATION_OF_MTOR_BY_LKB1_AMPK	0.587	0.7502	0.489	0.682063
REACTOME_ENOS_ACTIVATION_AND_REGULATION	0.43	0.623736	0.448	0.64726
REACTOME_ER_PHAGOSOME_PATHWAY	0.273	0.511479	0.654	0.804071
REACTOME_ERK_MAPK_TARGETS	0.125	0.399143	0.023	0.127466
REACTOME_ERKS_ARE_INACTIVATED	0.231	0.482607	0.178	0.389508
REACTOME_ETHANOL_OXIDATION	0.092	0.381458	0.118	0.302714
REACTOME_EXTENSION_OF_TELOMERES	0.043	0.34495	0.001	0.011805
REACTOME_EXTRACELLULAR_MATRIX_ORGANIZATION	0.015	0.34495	0	0
REACTOME_EXTRINSIC_PATHWAY_FOR_APOPTOSIS	0.009	0.34495	0.004	0.036528
REACTOME_FACILITATIVE_NA_INDEPENDENT_GLUCOSE_TRANSPORTERS	0.69	0.820541	0.753	0.868432
REACTOME_FACTORS_INVOLVED_IN_MEGAKARYOCYTE_DEVELOPMENT_AND_PLATELET_PRODUCTION	0.155	0.425814	0.236	0.448524
REACTOME_FANCONI_ANEMIA_PATHWAY	0.08	0.375757	0.013	0.086986
REACTOME_FATTY_ACID_TRIACYLGLYCEROL_AND_KETONE_BODY_METABOLISM	0.006	0.34495	0	0
REACTOME_FATTY_ACYL_COA_BIOSYNTHESIS	0.023	0.34495	0.026	0.136783
REACTOME_FGFR_LIGAND_BINDING_AND_ACTIVATION	0.787	0.881492	0.804	0.898697
REACTOME_FGFR1_LIGAND_BINDING_AND_ACTIVATION	0.889	0.93742	0.961	0.995983
REACTOME_FGFR2C_LIGAND_BINDING_AND_ACTIVATION	0.724	0.846415	0.779	0.886448
REACTOME_FGFR4_LIGAND_BINDING_AND_ACTIVATION	0.684	0.817422	0.614	0.782729
REACTOME_FORMATION_OF_ATP_BY_CHEMIOSMOTIC_COUPLING	0.818	0.903909	0.902	0.96231
REACTOME_FORMATION_OF_FIBRIN_CLOT_CLOTTING_CASCADE	0.937	0.961501	0.632	0.793477
REACTOME_FORMATION_OF_INCISION_COMPLEX_IN_GG_NER	0.078	0.375757	0.029	0.143224
REACTOME_FORMATION_OF_RNA_POL_II_ELONGATION_COMPLEX_	0.068	0.370949	0.005	0.042959
REACTOME_FORMATION_OF_THE_HIV1_EARLY_ELONGATION_COMPLEX	0.057	0.363	0.001	0.011805
REACTOME_FORMATION_OF_THE_TERNARY_COMPLEX_AND_SUBSEQUENTLY_THE_43S_COMPLEX	0.365	0.57488	0.647	0.799402
REACTOME_FORMATION_OF_TRANSCRIPTION_COUPLED_NER_TC_NER_REPAIR_COMPLEX	0.096	0.383689	0.048	0.189391
REACTOME_FORMATION_OF_TUBULIN_FOLDING_INTERMEDIATES_BY_CCT_TRIC	0.039	0.34495	0.048	0.189391
REACTOME_FRS2_MEDIATED_CASCADE	0.942	0.965267	0.928	0.979942
REACTOME_G_ALPHA_I_SIGNALLING_EVENTS	0.301	0.527841	0.568	0.74976
REACTOME_G_ALPHA_Q_SIGNALLING_EVENTS	0.76	0.867547	0.637	0.795291
REACTOME_G_ALPHA_S_SIGNALLING_EVENTS	0.342	0.559216	0.309	0.53034
REACTOME_G_ALPHA_Z_SIGNALLING_EVENTS	0.371	0.575526	0.367	0.577965
REACTOME_G_ALPHA1213_SIGNALLING_EVENTS	0.097	0.383689	0.081	0.249178
REACTOME_G_BETA_GAMMA_SIGNALLING_THROUGH_PI3KGAMMA	0.163	0.425989	0.019	0.112604
REACTOME_G_BETA_GAMMA_SIGNALLING_THROUGH_PLC_BETA	0.282	0.515578	0.051	0.194874
REACTOME_G_PROTEIN_ACTIVATION	0.563	0.73185	0.221	0.430728
REACTOME_G_PROTEIN_BETA_GAMMA_SIGNALLING	0.227	0.479076	0.026	0.136783
REACTOME_G0_AND_EARLY_G1	0.049	0.357635	0.001	0.011805
REACTOME_G1_PHASE	0.041	0.34495	0.006	0.04922
REACTOME_G1_S_SPECIFIC_TRANSCRIPTION	0.048	0.357635	0	0
REACTOME_G1_S_TRANSITION	0.102	0.383689	0	0
REACTOME_G2_M_CHECKPOINTS	0.041	0.34495	0	0
REACTOME_G2_M_DNA_DAMAGE_CHECKPOINT	0.012	0.34495	0.001	0.011805
REACTOME_GAB1_SIGNALOSOME	0.203	0.457696	0.04	0.171834
REACTOME_GABA_A_RECEPTOR_ACTIVATION	0.876	0.932214	0.938	0.985511
REACTOME_GABA_B_RECEPTOR_ACTIVATION	0.409	0.604138	0.602	0.774915
REACTOME_GABA_RECEPTOR_ACTIVATION	0.745	0.860573	0.906	0.96304
REACTOME_GABA_SYNTHESIS_RELEASE_REUPTAKE_AND_DEGRADATION	0.131	0.400656	0.231	0.441913
REACTOME_GAMMA_CARBOXYLATION_TRANSPORT_AND_AMINO_TERMINAL_CLEAVAGE_OF_PROTEINS	0.914	0.950665	0.412	0.618639
REACTOME_GAP_JUNCTION_ASSEMBLY	0.919	0.95349	0.992	1
REACTOME_GAP_JUNCTION_DEGRADATION	0.643	0.791888	0.784	0.890742
REACTOME_GAP_JUNCTION_TRAFFICKING	0.904	0.948416	0.989	1
REACTOME_GASTRIN_CREB_SIGNALLING_PATHWAY_VIA_PKC_AND_MAPK	0.791	0.883486	0.671	0.819421
REACTOME_GENERATION_OF_SECOND_MESSENGER_MOLECULES	0.148	0.416465	0.077	0.243052
REACTOME_GENERIC_TRANSCRIPTION_PATHWAY	0.673	0.808268	0.441	0.640332
REACTOME_GLOBAL_GENOMIC_NER_GG_NER	0.04	0.34495	0	0
REACTOME_GLUCAGON_SIGNALING_IN_METABOLIC_REGULATION	0.037	0.34495	0.018	0.109815
REACTOME_GLUCAGON_TYPE_LIGAND_RECEPTORS	0.076	0.375347	0.1	0.272932
REACTOME_GLUCONEOGENESIS	0.666	0.806801	0.347	0.567893
REACTOME_GLUCOSE_METABOLISM	0.396	0.59523	0.208	0.417149
REACTOME_GLUCOSE_TRANSPORT	0.1	0.383689	0.027	0.137077
REACTOME_GLUCURONIDATION	0.063	0.370008	0.039	0.169039
REACTOME_GLUTAMATE_NEUROTRANSMITTER_RELEASE_CYCLE	0.014	0.34495	0.04	0.171834
REACTOME_GLUTATHIONE_CONJUGATION	0.334	0.552985	0.277	0.495936
REACTOME_GLYCEROPHOSPHOLIPID_BIOSYNTHESIS	0.608	0.765005	0.71	0.842944
REACTOME_GLYCOGEN_BREAKDOWN_GLYCOGENOLYSIS	0.575	0.740816	0.799	0.895867
REACTOME_GLYCOLYSIS	0.273	0.511479	0.146	0.347528
REACTOME_GLYCOPROTEIN_HORMONES	0.247	0.490621	0.336	0.559227
REACTOME_GLYCOSAMINOGLYCAN_METABOLISM	0.185	0.444735	0.202	0.416625
REACTOME_GLYCOSPHINGOLIPID_METABOLISM	0.763	0.870288	0.771	0.88149
REACTOME_GOLGI_ASSOCIATED_VESICLE_BIOGENESIS	0.303	0.528793	0.163	0.372718
REACTOME_GPCR_DOWNSTREAM_SIGNALING	0.948	0.968681	1	1
REACTOME_GPCR_LIGAND_BINDING	0.771	0.87459	0.972	1
REACTOME_GPVI_MEDIATED_ACTIVATION_CASCADE	0.236	0.487442	0.262	0.47553
REACTOME_GRB2_EVENTS_IN_ERBB2_SIGNALING	0.842	0.914423	0.848	0.926483
REACTOME_GRB2_SOS_PROVIDES_LINKAGE_TO_MAPK_SIGNALING_FOR_INTERGRINS_	0.698	0.825995	0.266	0.479196
REACTOME_GROWTH_HORMONE_RECEPTOR_SIGNALING	0.832	0.910909	0.901	0.96231
REACTOME_HDL_MEDIATED_LIPID_TRANSPORT	0.774	0.87459	0.788	0.891797
REACTOME_HEMOSTASIS	0.052	0.363	0	0
REACTOME_HEPARAN_SULFATE_HEPARIN_HS_GAG_METABOLISM	0.727	0.848556	0.857	0.932108
REACTOME_HIGHLY_CALCIUM_PERMEABLE_POSTSYNAPTIC_NICOTINIC_ACETYLCHOLINE_RECEPTORS	0.576	0.741447	0.716	0.847296
REACTOME_HIV_INFECTION	0.127	0.399143	0	0
REACTOME_HIV_LIFE_CYCLE	0.082	0.376785	0.001	0.011805
REACTOME_HOMOLOGOUS_RECOMBINATION_REPAIR_OF_REPLICATION_INDEPENDENT_DOUBLE_STRAND_BREAKS	0.055	0.363	0.006	0.04922
REACTOME_HORMONE_LIGAND_BINDING_RECEPTORS	0.481	0.670261	0.482	0.675544
REACTOME_HORMONE_SENSITIVE_LIPASE_HSL_MEDIATED_TRIACYLGLYCEROL_HYDROLYSIS	0.454	0.643291	0.284	0.49984
REACTOME_HOST_INTERACTIONS_OF_HIV_FACTORS	0.131	0.400656	0.022	0.124781
REACTOME_HS_GAG_BIOSYNTHESIS	0.866	0.926626	0.957	0.994293
REACTOME_HS_GAG_DEGRADATION	0.673	0.808268	0.793	0.893279
REACTOME_HYALURONAN_METABOLISM	0.049	0.357635	0.076	0.24147
REACTOME_HYALURONAN_UPTAKE_AND_DEGRADATION	0.059	0.364494	0.062	0.214854
REACTOME_IKK_COMPLEX_RECRUITMENT_MEDIATED_BY_RIP1	0.672	0.808268	0.238	0.4488
REACTOME_IL_2_SIGNALING	0.874	0.932135	0.879	0.946816
REACTOME_IL_3_5_AND_GM_CSF_SIGNALING	0.825	0.9075	0.904	0.96304
REACTOME_IL_6_SIGNALING	0.374	0.575873	0.165	0.376698
REACTOME_IL_7_SIGNALING	0.835	0.910909	0.633	0.793477
REACTOME_IL_RECEPTOR_SHC_SIGNALING	0.732	0.852337	0.739	0.858422
REACTOME_IL1_SIGNALING	0.123	0.398336	0.05	0.193085
REACTOME_IMMUNE_SYSTEM	0.048	0.357635	0	0
REACTOME_IMMUNOREGULATORY_INTERACTIONS_BETWEEN_A_LYMPHOID_AND_A_NON_LYMPHOID_CELL	0.074	0.373083	0.004	0.036528
REACTOME_INCRETIN_SYNTHESIS_SECRETION_AND_INACTIVATION	0.239	0.488772	0.276	0.495367
REACTOME_INFLAMMASOMES	0.07	0.370949	0.07	0.229955
REACTOME_INFLUENZA_LIFE_CYCLE	0.16	0.425814	0.138	0.335638
REACTOME_INFLUENZA_VIRAL_RNA_TRANSCRIPTION_AND_REPLICATION	0.371	0.575526	0.835	0.9185
REACTOME_INHIBITION_OF_INSULIN_SECRETION_BY_ADRENALINE_NORADRENALINE	0.289	0.518444	0.098	0.27104
REACTOME_INHIBITION_OF_REPLICATION_INITIATION_OF_DAMAGED_DNA_BY_RB1_E2F1	0.107	0.3872	0.026	0.136783
REACTOME_INHIBITION_OF_THE_PROTEOLYTIC_ACTIVITY_OF_APC_C_REQUIRED_FOR_THE_ONSET_OF_ANAPHASE_BY_MITOTIC_SPINDLE_CHECKPOINT_COMPONENTS	0.112	0.387887	0.053	0.19834
REACTOME_INHIBITION_OF_VOLTAGE_GATED_CA2_CHANNELS_VIA_GBETA_GAMMA_SUBUNITS	0.501	0.682494	0.592	0.764075
REACTOME_INITIAL_TRIGGERING_OF_COMPLEMENT	0.176	0.436841	0.324	0.548084
REACTOME_INNATE_IMMUNE_SYSTEM	0.256	0.500285	0.057	0.20691
REACTOME_INSULIN_RECEPTOR_RECYCLING	0.677	0.811729	0.432	0.636997
REACTOME_INSULIN_RECEPTOR_SIGNALLING_CASCADE	0.636	0.789184	0.477	0.673085
REACTOME_INSULIN_SYNTHESIS_AND_PROCESSING	0.069	0.370949	0.034	0.156724
REACTOME_INTEGRATION_OF_ENERGY_METABOLISM	0.041	0.34495	0.002	0.021197
REACTOME_INTEGRATION_OF_PROVIRUS	0.327	0.545752	0.218	0.430076
REACTOME_INTEGRIN_ALPHAIIB_BETA3_SIGNALING	0.639	0.789641	0.222	0.431518
REACTOME_INTEGRIN_CELL_SURFACE_INTERACTIONS	0.06	0.364494	0.001	0.011805
REACTOME_INTERACTION_BETWEEN_L1_AND_ANKYRINS	0.451	0.643291	0.619	0.785654
REACTOME_INTERACTIONS_OF_VPR_WITH_HOST_CELLULAR_PROTEINS	0.061	0.364494	0.002	0.021197
REACTOME_INTERFERON_ALPHA_BETA_SIGNALING	0.862	0.925073	0.981	1
REACTOME_INTERFERON_GAMMA_SIGNALING	0.598	0.756355	0.725	0.852389
REACTOME_INTERFERON_SIGNALING	0.319	0.540476	0.256	0.469927
REACTOME_INTRINSIC_PATHWAY	0.83	0.910909	0.833	0.91769
REACTOME_INTRINSIC_PATHWAY_FOR_APOPTOSIS	0.043	0.34495	0.062	0.214854
REACTOME_INWARDLY_RECTIFYING_K_CHANNELS	0.596	0.755141	0.789	0.892234
REACTOME_ION_CHANNEL_TRANSPORT	0.869	0.928468	0.944	0.988239
REACTOME_ION_TRANSPORT_BY_P_TYPE_ATPASES	0.593	0.753972	0.503	0.695577
REACTOME_IONOTROPIC_ACTIVITY_OF_KAINATE_RECEPTORS	0.832	0.910909	0.875	0.946016
REACTOME_IRAK1_RECRUITS_IKK_COMPLEX	0.288	0.518186	0.385	0.592182
REACTOME_IRAK2_MEDIATED_ACTIVATION_OF_TAK1_COMPLEX_UPON_TLR7_8_OR_9_STIMULATION	0.848	0.916825	0.757	0.871661
REACTOME_IRON_UPTAKE_AND_TRANSPORT	0.049	0.357635	0.05	0.193085
REACTOME_JNK_C_JUN_KINASES_PHOSPHORYLATION_AND_ACTIVATION_MEDIATED_BY_ACTIVATED_HUMAN_TAK1	0.246	0.490621	0.159	0.36704
REACTOME_KERATAN_SULFATE_BIOSYNTHESIS	0.125	0.399143	0.192	0.405551
REACTOME_KERATAN_SULFATE_DEGRADATION	0.178	0.439551	0.16	0.368762
REACTOME_KERATAN_SULFATE_KERATIN_METABOLISM	0.126	0.399143	0.212	0.422255
REACTOME_KINESINS	0.032	0.34495	0	0
REACTOME_L1CAM_INTERACTIONS	0.527	0.703313	0.614	0.782729
REACTOME_LAGGING_STRAND_SYNTHESIS	0.049	0.357635	0.001	0.011805
REACTOME_LATE_PHASE_OF_HIV_LIFE_CYCLE	0.08	0.375757	0	0
REACTOME_LATENT_INFECTION_OF_HOMO_SAPIENS_WITH_MYCOBACTERIUM_TUBERCULOSIS	0.525	0.701288	0.385	0.592182
REACTOME_LIGAND_GATED_ION_CHANNEL_TRANSPORT	0.884	0.934864	0.99	1
REACTOME_LIPID_DIGESTION_MOBILIZATION_AND_TRANSPORT	0.743	0.860102	0.721	0.84975
REACTOME_LIPOPROTEIN_METABOLISM	0.741	0.858685	0.713	0.845123
REACTOME_LOSS_OF_NLP_FROM_MITOTIC_CENTROSOMES	0.076	0.375347	0.014	0.089551
REACTOME_LYSOSOME_VESICLE_BIOGENESIS	0.006	0.34495	0.038	0.167708
REACTOME_M_G1_TRANSITION	0.133	0.400656	0	0
REACTOME_MAP_KINASE_ACTIVATION_IN_TLR_CASCADE	0.181	0.441701	0.027	0.137077
REACTOME_MAPK_TARGETS_NUCLEAR_EVENTS_MEDIATED_BY_MAP_KINASES	0.368	0.57488	0.094	0.266058
REACTOME_MEIOSIS	0.324	0.543871	0.44	0.640332
REACTOME_MEIOTIC_RECOMBINATION	0.241	0.490621	0.325	0.548084
REACTOME_MEIOTIC_SYNAPSIS	0.686	0.818465	0.872	0.943475
REACTOME_MEMBRANE_BINDING_AND_TARGETTING_OF_GAG_PROTEINS	0.956	0.973431	0.987	1
REACTOME_MEMBRANE_TRAFFICKING	0.652	0.798233	0.562	0.747236
REACTOME_METABOLISM_OF_AMINO_ACIDS_AND_DERIVATIVES	0.089	0.381204	0.051	0.194874
REACTOME_METABOLISM_OF_CARBOHYDRATES	0.043	0.34495	0.002	0.021197
REACTOME_METABOLISM_OF_LIPIDS_AND_LIPOPROTEINS	0.114	0.388326	0.112	0.293016
REACTOME_METABOLISM_OF_MRNA	0.268	0.509241	0.422	0.627169
REACTOME_METABOLISM_OF_NON_CODING_RNA	0.093	0.381458	0	0
REACTOME_METABOLISM_OF_NUCLEOTIDES	0.012	0.34495	0	0
REACTOME_METABOLISM_OF_POLYAMINES	0.022	0.34495	0.02	0.115697
REACTOME_METABOLISM_OF_PORPHYRINS	0.2	0.455172	0.427	0.632012
REACTOME_METABOLISM_OF_PROTEINS	0.092	0.381458	0	0
REACTOME_METABOLISM_OF_RNA	0.187	0.447321	0.061	0.214854
REACTOME_METABOLISM_OF_STEROID_HORMONES_AND_VITAMINS_A_AND_D	0.875	0.932135	0.991	1
REACTOME_METABOLISM_OF_VITAMINS_AND_COFACTORS	0.012	0.34495	0.009	0.068062
REACTOME_METAL_ION_SLC_TRANSPORTERS	0.053	0.363	0.046	0.18657
REACTOME_MHC_CLASS_II_ANTIGEN_PRESENTATION	0.066	0.370008	0.006	0.04922
REACTOME_MICRORNA_MIRNA_BIOGENESIS	0.057	0.363	0.036	0.162841
REACTOME_MITOCHONDRIAL_FATTY_ACID_BETA_OXIDATION	0.064	0.370008	0.002	0.021197
REACTOME_MITOCHONDRIAL_PROTEIN_IMPORT	0.342	0.559216	0.298	0.516344
REACTOME_MITOCHONDRIAL_TRNA_AMINOACYLATION	0.133	0.400656	0.042	0.175241
REACTOME_MITOTIC_G1_G1_S_PHASES	0.084	0.37761	0	0
REACTOME_MITOTIC_G2_G2_M_PHASES	0.048	0.357635	0	0
REACTOME_MITOTIC_M_M_G1_PHASES	0.093	0.381458	0	0
REACTOME_MITOTIC_PROMETAPHASE	0.058	0.364494	0	0
REACTOME_MRNA_3_END_PROCESSING	0.133	0.400656	0.039	0.169039
REACTOME_MRNA_CAPPING	0.089	0.381204	0.023	0.127466
REACTOME_MRNA_DECAY_BY_3_TO_5_EXORIBONUCLEASE	0.054	0.363	0	0
REACTOME_MRNA_DECAY_BY_5_TO_3_EXORIBONUCLEASE	0.694	0.821931	0.684	0.82833
REACTOME_MRNA_PROCESSING	0.113	0.387887	0	0
REACTOME_MRNA_SPLICING	0.146	0.412436	0.021	0.121
REACTOME_MRNA_SPLICING_MINOR_PATHWAY	0.141	0.407022	0.106	0.28397
REACTOME_MTORC1_MEDIATED_SIGNALLING	0.094	0.383393	0.14	0.339366
REACTOME_MUSCLE_CONTRACTION	0.726	0.848071	0.545	0.732044
REACTOME_MYD88_MAL_CASCADE_INITIATED_ON_PLASMA_MEMBRANE	0.225	0.477632	0.069	0.2277
REACTOME_MYOGENESIS	0.772	0.87459	0.784	0.890742
REACTOME_N_GLYCAN_ANTENNAE_ELONGATION	0.201	0.456019	0.329	0.552903
REACTOME_N_GLYCAN_ANTENNAE_ELONGATION_IN_THE_MEDIAL_TRANS_GOLGI	0.213	0.464378	0.158	0.36704
REACTOME_N_GLYCAN_TRIMMING_IN_THE_ER_AND_CALNEXIN_CALRETICULIN_CYCLE	0.072	0.373083	0.066	0.224431
REACTOME_NA_CL_DEPENDENT_NEUROTRANSMITTER_TRANSPORTERS	0.218	0.468249	0.35	0.567893
REACTOME_NCAM_SIGNALING_FOR_NEURITE_OUT_GROWTH	0.12	0.394208	0.221	0.430728
REACTOME_NCAM1_INTERACTIONS	0.022	0.34495	0.108	0.286684
REACTOME_NEF_MEDIATED_DOWNREGULATION_OF_MHC_CLASS_I_COMPLEX_CELL_SURFACE_EXPRESSION	0.055	0.363	0.083	0.250033
REACTOME_NEF_MEDIATES_DOWN_MODULATION_OF_CELL_SURFACE_RECEPTORS_BY_RECRUITING_THEM_TO_CLATHRIN_ADAPTERS	0.058	0.364494	0.047	0.187484
REACTOME_NEGATIVE_REGULATION_OF_FGFR_SIGNALING	0.881	0.93305	0.812	0.903195
REACTOME_NEGATIVE_REGULATION_OF_THE_PI3K_AKT_NETWORK	0.054	0.363	0.004	0.036528
REACTOME_NEGATIVE_REGULATORS_OF_RIG_I_MDA5_SIGNALING	0.847	0.916426	0.843	0.923104
REACTOME_NEP_NS2_INTERACTS_WITH_THE_CELLULAR_EXPORT_MACHINERY	0.047	0.357635	0	0
REACTOME_NEPHRIN_INTERACTIONS	0.993	0.996431	0.997	1
REACTOME_NETRIN1_SIGNALING	0.553	0.72469	0.364	0.576996
REACTOME_NEURONAL_SYSTEM	0.766	0.872339	0.891	0.956195
REACTOME_NEUROTRANSMITTER_RECEPTOR_BINDING_AND_DOWNSTREAM_TRANSMISSION_IN_THE_POSTSYNAPTIC_CELL	0.821	0.905845	0.871	0.943475
REACTOME_NEUROTRANSMITTER_RELEASE_CYCLE	0.051	0.363	0.179	0.389508
REACTOME_NFKB_ACTIVATION_THROUGH_FADD_RIP1_PATHWAY_MEDIATED_BY_CASPASE_8_AND10	0.852	0.919097	0.938	0.985511
REACTOME_NFKB_AND_MAP_KINASES_ACTIVATION_MEDIATED_BY_TLR4_SIGNALING_REPERTOIRE	0.204	0.457818	0.034	0.156724
REACTOME_NFKB_IS_ACTIVATED_AND_SIGNALS_SURVIVAL	0.387	0.585948	0.715	0.846803
REACTOME_NGF_SIGNALLING_VIA_TRKA_FROM_THE_PLASMA_MEMBRANE	0.198	0.45275	0.033	0.154568
REACTOME_NITRIC_OXIDE_STIMULATES_GUANYLATE_CYCLASE	0.033	0.34495	0	0
REACTOME_NOD1_2_SIGNALING_PATHWAY	0.26	0.506059	0.222	0.431518
REACTOME_NONSENSE_MEDIATED_DECAY_ENHANCED_BY_THE_EXON_JUNCTION_COMPLEX	0.365	0.57488	0.764	0.876939
REACTOME_NOREPINEPHRINE_NEUROTRANSMITTER_RELEASE_CYCLE	0.078	0.375757	0.121	0.306618
REACTOME_NOTCH_HLH_TRANSCRIPTION_PATHWAY	0.076	0.375347	0.079	0.245103
REACTOME_NOTCH1_INTRACELLULAR_DOMAIN_REGULATES_TRANSCRIPTION	0.425	0.618957	0.276	0.495367
REACTOME_NRAGE_SIGNALS_DEATH_THROUGH_JNK	0.103	0.38645	0.247	0.458624
REACTOME_NRIF_SIGNALS_CELL_DEATH_FROM_THE_NUCLEUS	0.801	0.890545	0.855	0.93063
REACTOME_NUCLEAR_EVENTS_KINASE_AND_TRANSCRIPTION_FACTOR_ACTIVATION	0.242	0.490621	0.027	0.137077
REACTOME_NUCLEAR_RECEPTOR_TRANSCRIPTION_PATHWAY	0.318	0.539411	0.253	0.46678
REACTOME_NUCLEAR_SIGNALING_BY_ERBB4	0.926	0.956648	0.728	0.853153
REACTOME_NUCLEOTIDE_BINDING_DOMAIN_LEUCINE_RICH_REPEAT_CONTAINING_RECEPTOR_NLR_SIGNALING_PATHWAYS	0.106	0.386714	0.087	0.257279
REACTOME_NUCLEOTIDE_EXCISION_REPAIR	0.057	0.363	0	0
REACTOME_NUCLEOTIDE_LIKE_PURINERGIC_RECEPTORS	0.025	0.34495	0.003	0.029836
REACTOME_O_LINKED_GLYCOSYLATION_OF_MUCINS	0.215	0.465246	0.419	0.624628
REACTOME_OLFACTORY_SIGNALING_PATHWAY	1	1	1	1
REACTOME_OPIOID_SIGNALLING	0.396	0.59523	0.156	0.365932
REACTOME_OPSINS	0.831	0.910909	0.667	0.815909
REACTOME_ORC1_REMOVAL_FROM_CHROMATIN	0.156	0.425814	0.014	0.089551
REACTOME_ORGANIC_CATION_ANION_ZWITTERION_TRANSPORT	0.416	0.610133	0.351	0.567893
REACTOME_OTHER_SEMAPHORIN_INTERACTIONS	0.03	0.34495	0.09	0.26136
REACTOME_OXYGEN_DEPENDENT_PROLINE_HYDROXYLATION_OF_HYPOXIA_INDUCIBLE_FACTOR_ALPHA	0.372	0.575846	0.483	0.675642
REACTOME_P130CAS_LINKAGE_TO_MAPK_SIGNALING_FOR_INTEGRINS	0.709	0.833577	0.369	0.580485
REACTOME_P2Y_RECEPTORS	0.042	0.34495	0.002	0.021197
REACTOME_P38MAPK_EVENTS	0.833	0.910909	0.853	0.929847
REACTOME_P53_DEPENDENT_G1_DNA_DAMAGE_RESPONSE	0.276	0.51367	0.537	0.725325
REACTOME_P53_INDEPENDENT_G1_S_DNA_DAMAGE_CHECKPOINT	0.271	0.511479	0.494	0.687057
REACTOME_P75_NTR_RECEPTOR_MEDIATED_SIGNALLING	0.106	0.386714	0.356	0.570543
REACTOME_P75NTR_RECRUITS_SIGNALLING_COMPLEXES	0.372	0.575846	0.725	0.852389
REACTOME_P75NTR_SIGNALS_VIA_NFKB	0.352	0.567263	0.736	0.857682
REACTOME_PACKAGING_OF_TELOMERE_ENDS	0.744	0.860102	0.967	0.998637
REACTOME_PASSIVE_TRANSPORT_BY_AQUAPORINS	0.637	0.789184	0.708	0.842944
REACTOME_PD1_SIGNALING	0.272	0.511479	0.205	0.417149
REACTOME_PECAM1_INTERACTIONS	0.346	0.562326	0.367	0.577965
REACTOME_PEPTIDE_CHAIN_ELONGATION	0.656	0.80043	0.945	0.988573
REACTOME_PEPTIDE_HORMONE_BIOSYNTHESIS	0.264	0.509241	0.364	0.576996
REACTOME_PEPTIDE_LIGAND_BINDING_RECEPTORS	0.788	0.881492	0.984	1
REACTOME_PERK_REGULATED_GENE_EXPRESSION	0.064	0.370008	0.004	0.036528
REACTOME_PEROXISOMAL_LIPID_METABOLISM	0.204	0.457818	0.17	0.382105
REACTOME_PHASE_II_CONJUGATION	0.061	0.364494	0.048	0.189391
REACTOME_PHASE1_FUNCTIONALIZATION_OF_COMPOUNDS	0.63	0.783856	0.906	0.96304
REACTOME_PHOSPHOLIPASE_C_MEDIATED_CASCADE	0.309	0.535403	0.282	0.49929
REACTOME_PHOSPHOLIPID_METABOLISM	0.46	0.648466	0.373	0.583616
REACTOME_PHOSPHORYLATION_OF_CD3_AND_TCR_ZETA_CHAINS	0.161	0.425814	0.014	0.089551
REACTOME_PHOSPHORYLATION_OF_THE_APC_C	0.134	0.402832	0.085	0.254474
REACTOME_PI_3K_CASCADE	0.507	0.685441	0.196	0.409805
REACTOME_PI_METABOLISM	0.22	0.470457	0.207	0.417149
REACTOME_PI3K_AKT_ACTIVATION	0.327	0.545752	0.083	0.250033
REACTOME_PI3K_CASCADE	0.648	0.794676	0.467	0.662839
REACTOME_PI3K_EVENTS_IN_ERBB2_SIGNALING	0.377	0.576215	0.087	0.257279
REACTOME_PI3K_EVENTS_IN_ERBB4_SIGNALING	0.49	0.676312	0.099	0.271735
REACTOME_PIP3_ACTIVATES_AKT_SIGNALING	0.164	0.425989	0.019	0.112604
REACTOME_PKA_MEDIATED_PHOSPHORYLATION_OF_CREB	0.091	0.381458	0.18	0.389508
REACTOME_PKB_MEDIATED_EVENTS	0.389	0.588363	0.315	0.538094
REACTOME_PLATELET_ACTIVATION_SIGNALING_AND_AGGREGATION	0.256	0.500285	0.044	0.180986
REACTOME_PLATELET_ADHESION_TO_EXPOSED_COLLAGEN	0.21	0.463498	0.417	0.622926
REACTOME_PLATELET_AGGREGATION_PLUG_FORMATION	0.866	0.926626	0.522	0.712353
REACTOME_PLATELET_CALCIUM_HOMEOSTASIS	0.119	0.3927	0.026	0.136783
REACTOME_PLATELET_HOMEOSTASIS	0.064	0.370008	0.001	0.011805
REACTOME_PLATELET_SENSITIZATION_BY_LDL	0.807	0.896269	0.517	0.708861
REACTOME_PLC_BETA_MEDIATED_EVENTS	0.456	0.643452	0.313	0.535939
REACTOME_POL_SWITCHING	0.041	0.34495	0.002	0.021197
REACTOME_POST_CHAPERONIN_TUBULIN_FOLDING_PATHWAY	0.084	0.37761	0.258	0.472404
REACTOME_POST_NMDA_RECEPTOR_ACTIVATION_EVENTS	0.322	0.543024	0.201	0.415152
REACTOME_POST_TRANSLATIONAL_MODIFICATION_SYNTHESIS_OF_GPI_ANCHORED_PROTEINS	0.191	0.448757	0.102	0.276313
REACTOME_POST_TRANSLATIONAL_PROTEIN_MODIFICATION	0.033	0.34495	0.002	0.021197
REACTOME_POTASSIUM_CHANNELS	0.9	0.946271	0.988	1
REACTOME_PPARA_ACTIVATES_GENE_EXPRESSION	0.039	0.34495	0.06	0.212488
REACTOME_PRE_NOTCH_EXPRESSION_AND_PROCESSING	0.031	0.34495	0.014	0.089551
REACTOME_PRE_NOTCH_PROCESSING_IN_GOLGI	0.036	0.34495	0.057	0.20691
REACTOME_PRE_NOTCH_TRANSCRIPTION_AND_TRANSLATION	0.119	0.3927	0.084	0.252
REACTOME_PREFOLDIN_MEDIATED_TRANSFER_OF_SUBSTRATE_TO_CCT_TRIC	0.05	0.357635	0.008	0.061787
REACTOME_PRESYNAPTIC_NICOTINIC_ACETYLCHOLINE_RECEPTORS	0.912	0.949945	0.968	0.998959
REACTOME_PROCESSING_OF_CAPPED_INTRON_CONTAINING_PRE_MRNA	0.118	0.391178	0	0
REACTOME_PROCESSING_OF_CAPPED_INTRONLESS_PRE_MRNA	0.109	0.387887	0.032	0.153854
REACTOME_PROCESSING_OF_INTRONLESS_PRE_MRNAS	0.087	0.380494	0.057	0.20691
REACTOME_PROCESSIVE_SYNTHESIS_ON_THE_LAGGING_STRAND	0.054	0.363	0.005	0.042959
REACTOME_PROLACTIN_RECEPTOR_SIGNALING	0.978	0.987522	0.753	0.868432
REACTOME_PROLONGED_ERK_ACTIVATION_EVENTS	0.455	0.643291	0.199	0.412194
REACTOME_PROSTACYCLIN_SIGNALLING_THROUGH_PROSTACYCLIN_RECEPTOR	0.235	0.487442	0.082	0.250033
REACTOME_PROSTANOID_LIGAND_RECEPTORS	0.689	0.820541	0.816	0.905835
REACTOME_PROTEIN_FOLDING	0.019	0.34495	0.001	0.011805
REACTOME_PROTEOLYTIC_CLEAVAGE_OF_SNARE_COMPLEX_PROTEINS	0.081	0.375757	0.007	0.056155
REACTOME_PTM_GAMMA_CARBOXYLATION_HYPUSINE_FORMATION_AND_ARYLSULFATASE_ACTIVATION	0.92	0.95349	0.629	0.792114
REACTOME_PURINE_CATABOLISM	0.909	0.949907	0.985	1
REACTOME_PURINE_METABOLISM	0.007	0.34495	0.011	0.076421
REACTOME_PURINE_RIBONUCLEOSIDE_MONOPHOSPHATE_BIOSYNTHESIS	0.007	0.34495	0	0
REACTOME_PURINE_SALVAGE	0.014	0.34495	0.058	0.209493
REACTOME_PYRIMIDINE_CATABOLISM	0.992	0.996431	0.996	1
REACTOME_PYRIMIDINE_METABOLISM	0.288	0.518186	0.367	0.577965
REACTOME_PYRUVATE_METABOLISM	0.347	0.562326	0.457	0.655696
REACTOME_PYRUVATE_METABOLISM_AND_CITRIC_ACID_TCA_CYCLE	0.405	0.601796	0.641	0.797979
REACTOME_RAF_MAP_KINASE_CASCADE	0.845	0.916311	0.788	0.891797
REACTOME_RAP1_SIGNALLING	0.413	0.60696	0.052	0.196625
REACTOME_RAS_ACTIVATION_UOPN_CA2_INFUX_THROUGH_NMDA_RECEPTOR	0.214	0.465162	0.299	0.517459
REACTOME_RECEPTOR_LIGAND_BINDING_INITIATES_THE_SECOND_PROTEOLYTIC_CLEAVAGE_OF_NOTCH_RECEPTOR	0.143	0.408732	0.256	0.469927
REACTOME_RECRUITMENT_OF_MITOTIC_CENTROSOME_PROTEINS_AND_COMPLEXES	0.115	0.388326	0.034	0.156724
REACTOME_RECRUITMENT_OF_NUMA_TO_MITOTIC_CENTROSOMES	0.309	0.535403	0.221	0.430728
REACTOME_RECYCLING_OF_BILE_ACIDS_AND_SALTS	0.669	0.806801	0.751	0.868194
REACTOME_RECYCLING_PATHWAY_OF_L1	0.606	0.763813	0.662	0.811159
REACTOME_REGULATED_PROTEOLYSIS_OF_P75NTR	0.797	0.888571	0.835	0.9185
REACTOME_REGULATION_OF_AMPK_ACTIVITY_VIA_LKB1	0.447	0.639452	0.291	0.506633
REACTOME_REGULATION_OF_APOPTOSIS	0.317	0.539411	0.767	0.879687
REACTOME_REGULATION_OF_BETA_CELL_DEVELOPMENT	0.571	0.738918	0.197	0.409805
REACTOME_REGULATION_OF_COMPLEMENT_CASCADE	0.033	0.34495	0.014	0.089551
REACTOME_REGULATION_OF_GENE_EXPRESSION_IN_BETA_CELLS	0.531	0.706055	0.2	0.413675
REACTOME_REGULATION_OF_GLUCOKINASE_BY_GLUCOKINASE_REGULATORY_PROTEIN	0.082	0.376785	0.007	0.056155
REACTOME_REGULATION_OF_HYPOXIA_INDUCIBLE_FACTOR_HIF_BY_OXYGEN	0.406	0.601796	0.576	0.75415
REACTOME_REGULATION_OF_IFNA_SIGNALING	0.965	0.979846	0.976	1
REACTOME_REGULATION_OF_IFNG_SIGNALING	0.706	0.832747	0.489	0.682063
REACTOME_REGULATION_OF_INSULIN_LIKE_GROWTH_FACTOR_IGF_ACTIVITY_BY_INSULIN_LIKE_GROWTH_FACTOR_BINDING_PROTEINS_IGFBPS	0.079	0.375757	0.039	0.169039
REACTOME_REGULATION_OF_INSULIN_SECRETION	0.084	0.37761	0.005	0.042959
REACTOME_REGULATION_OF_INSULIN_SECRETION_BY_ACETYLCHOLINE	0.366	0.57488	0.288	0.504968
REACTOME_REGULATION_OF_INSULIN_SECRETION_BY_GLUCAGON_LIKE_PEPTIDE1	0.136	0.406093	0.005	0.042959
REACTOME_REGULATION_OF_KIT_SIGNALING	0.246	0.490621	0.384	0.592182
REACTOME_REGULATION_OF_MITOTIC_CELL_CYCLE	0.14	0.40656	0.005	0.042959
REACTOME_REGULATION_OF_MRNA_STABILITY_BY_PROTEINS_THAT_BIND_AU_RICH_ELEMENTS	0.185	0.444735	0.089	0.260016
REACTOME_REGULATION_OF_ORNITHINE_DECARBOXYLASE_ODC	0.312	0.536123	0.634	0.793477
REACTOME_REGULATION_OF_PYRUVATE_DEHYDROGENASE_PDH_COMPLEX	0.202	0.456149	0.179	0.389508
REACTOME_REGULATION_OF_RHEB_GTPASE_ACTIVITY_BY_AMPK	0.637	0.789184	0.807	0.900664
REACTOME_REGULATION_OF_SIGNALING_BY_CBL	0.836	0.911315	0.906	0.96304
REACTOME_REGULATION_OF_THE_FANCONI_ANEMIA_PATHWAY	0.359	0.572193	0.563	0.747236
REACTOME_REGULATION_OF_WATER_BALANCE_BY_RENAL_AQUAPORINS	0.349	0.56368	0.18	0.389508
REACTOME_REGULATORY_RNA_PATHWAYS	0.08	0.375757	0.098	0.27104
REACTOME_REMOVAL_OF_THE_FLAP_INTERMEDIATE_FROM_THE_C_STRAND	0.03	0.34495	0.014	0.089551
REACTOME_REPAIR_SYNTHESIS_FOR_GAP_FILLING_BY_DNA_POL_IN_TC_NER	0.036	0.34495	0.002	0.021197
REACTOME_RESOLUTION_OF_AP_SITES_VIA_THE_MULTIPLE_NUCLEOTIDE_PATCH_REPLACEMENT_PATHWAY	0.062	0.367445	0.09	0.26136
REACTOME_RESOLUTION_OF_AP_SITES_VIA_THE_SINGLE_NUCLEOTIDE_REPLACEMENT_PATHWAY	0.265	0.509241	0.551	0.737375
REACTOME_RESPIRATORY_ELECTRON_TRANSPORT	0.837	0.911721	0.931	0.980284
REACTOME_RESPIRATORY_ELECTRON_TRANSPORT_ATP_SYNTHESIS_BY_CHEMIOSMOTIC_COUPLING_AND_HEAT_PRODUCTION_BY_UNCOUPLING_PROTEINS_	0.881	0.93305	0.989	1
REACTOME_RESPONSE_TO_ELEVATED_PLATELET_CYTOSOLIC_CA2_	0.383	0.581103	0.312	0.534857
REACTOME_RETROGRADE_NEUROTROPHIN_SIGNALLING	0.798	0.888571	0.971	1
REACTOME_REVERSIBLE_HYDRATION_OF_CARBON_DIOXIDE	0.014	0.34495	0.033	0.154568
REACTOME_RIG_I_MDA5_MEDIATED_INDUCTION_OF_IFN_ALPHA_BETA_PATHWAYS	0.929	0.957023	0.985	1
REACTOME_RIP_MEDIATED_NFKB_ACTIVATION_VIA_DAI	0.16	0.425814	0.239	0.449518
REACTOME_RNA_POL_I_PROMOTER_OPENING	0.461	0.649245	0.832	0.917285
REACTOME_RNA_POL_I_RNA_POL_III_AND_MITOCHONDRIAL_TRANSCRIPTION	0.151	0.421638	0.031	0.149542
REACTOME_RNA_POL_I_TRANSCRIPTION	0.217	0.467484	0.286	0.502143
REACTOME_RNA_POL_I_TRANSCRIPTION_INITIATION	0.072	0.373083	0.011	0.076421
REACTOME_RNA_POL_I_TRANSCRIPTION_TERMINATION	0.102	0.383689	0.046	0.18657
REACTOME_RNA_POL_II_PRE_TRANSCRIPTION_EVENTS	0.101	0.383689	0.009	0.068062
REACTOME_RNA_POL_II_TRANSCRIPTION	0.112	0.387887	0	0
REACTOME_RNA_POL_II_TRANSCRIPTION_PRE_INITIATION_AND_PROMOTER_OPENING	0.118	0.391178	0.057	0.20691
REACTOME_RNA_POL_III_CHAIN_ELONGATION	0.039	0.34495	0.006	0.04922
REACTOME_RNA_POL_III_TRANSCRIPTION	0.065	0.370008	0.001	0.011805
REACTOME_RNA_POL_III_TRANSCRIPTION_INITIATION_FROM_TYPE_2_PROMOTER	0.031	0.34495	0	0
REACTOME_RNA_POL_III_TRANSCRIPTION_INITIATION_FROM_TYPE_3_PROMOTER	0.054	0.363	0.004	0.036528
REACTOME_RNA_POL_III_TRANSCRIPTION_TERMINATION	0.052	0.363	0.014	0.089551
REACTOME_ROLE_OF_DCC_IN_REGULATING_APOPTOSIS	0.52	0.696531	0.621	0.786026
REACTOME_ROLE_OF_SECOND_MESSENGERS_IN_NETRIN1_SIGNALING	0.755	0.865703	0.611	0.781649
REACTOME_RORA_ACTIVATES_CIRCADIAN_EXPRESSION	0.032	0.34495	0.076	0.24147
REACTOME_S_PHASE	0.087	0.380494	0	0
REACTOME_SCF_BETA_TRCP_MEDIATED_DEGRADATION_OF_EMI1	0.291	0.518444	0.55	0.737375
REACTOME_SCFSKP2_MEDIATED_DEGRADATION_OF_P27_P21	0.25	0.493878	0.362	0.576975
REACTOME_SEMA3A_PAK_DEPENDENT_AXON_REPULSION	0.056	0.363	0.124	0.312583
REACTOME_SEMA3A_PLEXIN_REPULSION_SIGNALING_BY_INHIBITING_INTEGRIN_ADHESION	0.667	0.806801	0.557	0.742667
REACTOME_SEMA4D_IN_SEMAPHORIN_SIGNALING	0.215	0.465246	0.099	0.271735
REACTOME_SEMA4D_INDUCED_CELL_MIGRATION_AND_GROWTH_CONE_COLLAPSE	0.161	0.425814	0.184	0.394635
REACTOME_SEMAPHORIN_INTERACTIONS	0.2	0.455172	0.167	0.378881
REACTOME_SEROTONIN_RECEPTORS	0.823	0.905986	0.942	0.986857
REACTOME_SHC_MEDIATED_CASCADE	0.788	0.881492	0.752	0.868432
REACTOME_SHC_MEDIATED_SIGNALLING	0.829	0.910909	0.777	0.884866
REACTOME_SHC_RELATED_EVENTS	0.885	0.93524	0.876	0.946393
REACTOME_SHC1_EVENTS_IN_EGFR_SIGNALING	0.784	0.880408	0.768	0.880139
REACTOME_SHC1_EVENTS_IN_ERBB4_SIGNALING	0.814	0.90086	0.729	0.85343
REACTOME_SIGNAL_AMPLIFICATION	0.212	0.46359	0.059	0.210486
REACTOME_SIGNAL_ATTENUATION	0.433	0.626835	0.666	0.815373
REACTOME_SIGNAL_REGULATORY_PROTEIN_SIRP_FAMILY_INTERACTIONS	0.551	0.724029	0.283	0.49929
REACTOME_SIGNAL_TRANSDUCTION_BY_L1	0.312	0.536123	0.41	0.616912
REACTOME_SIGNALING_BY_ACTIVATED_POINT_MUTANTS_OF_FGFR1	0.778	0.877744	0.878	0.946816
REACTOME_SIGNALING_BY_BMP	0.18	0.44	0.115	0.297117
REACTOME_SIGNALING_BY_CONSTITUTIVELY_ACTIVE_EGFR	0.293	0.521368	0.345	0.567316
REACTOME_SIGNALING_BY_EGFR_IN_CANCER	0.085	0.378589	0.022	0.124781
REACTOME_SIGNALING_BY_ERBB2	0.242	0.490621	0.082	0.250033
REACTOME_SIGNALING_BY_ERBB4	0.835	0.910909	0.336	0.559227
REACTOME_SIGNALING_BY_FGFR	0.282	0.515578	0.095	0.267326
REACTOME_SIGNALING_BY_FGFR_IN_DISEASE	0.273	0.511479	0.096	0.269097
REACTOME_SIGNALING_BY_FGFR_MUTANTS	0.808	0.896269	0.717	0.84759
REACTOME_SIGNALING_BY_FGFR1_FUSION_MUTANTS	0.557	0.726	0.465	0.661293
REACTOME_SIGNALING_BY_FGFR1_MUTANTS	0.783	0.880408	0.804	0.898697
REACTOME_SIGNALING_BY_FGFR3_MUTANTS	0.709	0.833577	0.79	0.892669
REACTOME_SIGNALING_BY_GPCR	0.953	0.971057	1	1
REACTOME_SIGNALING_BY_HIPPO	0.564	0.732494	0.376	0.587045
REACTOME_SIGNALING_BY_ILS	0.291	0.518444	0.137	0.335638
REACTOME_SIGNALING_BY_INSULIN_RECEPTOR	0.669	0.806801	0.433	0.636997
REACTOME_SIGNALING_BY_NODAL	0.537	0.710778	0.494	0.687057
REACTOME_SIGNALING_BY_NOTCH	0.11	0.387887	0.06	0.212488
REACTOME_SIGNALING_BY_NOTCH1	0.42	0.614758	0.348	0.567893
REACTOME_SIGNALING_BY_NOTCH2	0.59	0.750815	0.535	0.72397
REACTOME_SIGNALING_BY_NOTCH3	0.179	0.439777	0.188	0.400846
REACTOME_SIGNALING_BY_NOTCH4	0.179	0.439777	0.18	0.389508
REACTOME_SIGNALING_BY_PDGF	0.05	0.357635	0.013	0.086986
REACTOME_SIGNALING_BY_RHO_GTPASES	0.23	0.482601	0.158	0.36704
REACTOME_SIGNALING_BY_ROBO_RECEPTOR	0.756	0.865703	0.571	0.75031
REACTOME_SIGNALING_BY_SCF_KIT	0.17	0.430035	0.039	0.169039
REACTOME_SIGNALING_BY_TGF_BETA_RECEPTOR_COMPLEX	0.057	0.363	0.039	0.169039
REACTOME_SIGNALING_BY_THE_B_CELL_RECEPTOR_BCR	0.13	0.400656	0.028	0.140193
REACTOME_SIGNALING_BY_WNT	0.356	0.56866	0.551	0.737375
REACTOME_SIGNALLING_BY_NGF	0.093	0.381458	0.037	0.164798
REACTOME_SIGNALLING_TO_ERKS	0.831	0.910909	0.629	0.792114
REACTOME_SIGNALLING_TO_P38_VIA_RIT_AND_RIN	0.935	0.960127	0.762	0.876029
REACTOME_SIGNALLING_TO_RAS	0.927	0.956648	0.966	0.998637
REACTOME_SLBP_DEPENDENT_PROCESSING_OF_REPLICATION_DEPENDENT_HISTONE_PRE_MRNAS	0.107	0.3872	0.112	0.293016
REACTOME_SLC_MEDIATED_TRANSMEMBRANE_TRANSPORT	0.006	0.34495	0.012	0.081803
REACTOME_SMAD2_SMAD3_SMAD4_HETEROTRIMER_REGULATES_TRANSCRIPTION	0.042	0.34495	0.012	0.081803
REACTOME_SMOOTH_MUSCLE_CONTRACTION	0.366	0.57488	0.226	0.435215
REACTOME_SOS_MEDIATED_SIGNALLING	0.823	0.905986	0.737	0.857947
REACTOME_SPHINGOLIPID_DE_NOVO_BIOSYNTHESIS	0.334	0.552985	0.102	0.276313
REACTOME_SPHINGOLIPID_METABOLISM	0.603	0.761353	0.411	0.617776
REACTOME_SPRY_REGULATION_OF_FGF_SIGNALING	0.669	0.806801	0.522	0.712353
REACTOME_SRP_DEPENDENT_COTRANSLATIONAL_PROTEIN_TARGETING_TO_MEMBRANE	0.361	0.57224	0.543	0.732044
REACTOME_STEROID_HORMONES	0.859	0.923218	0.983	1
REACTOME_STRIATED_MUSCLE_CONTRACTION	0.923	0.955917	0.866	0.941192
REACTOME_SULFUR_AMINO_ACID_METABOLISM	0.02	0.34495	0.033	0.154568
REACTOME_SYNTHESIS_AND_INTERCONVERSION_OF_NUCLEOTIDE_DI_AND_TRIPHOSPHATES	0.025	0.34495	0.003	0.029836
REACTOME_SYNTHESIS_OF_BILE_ACIDS_AND_BILE_SALTS	0.552	0.724033	0.751	0.868194
REACTOME_SYNTHESIS_OF_BILE_ACIDS_AND_BILE_SALTS_VIA_24_HYDROXYCHOLESTEROL	0.661	0.804503	0.827	0.913159
REACTOME_SYNTHESIS_OF_BILE_ACIDS_AND_BILE_SALTS_VIA_7ALPHA_HYDROXYCHOLESTEROL	0.554	0.725345	0.642	0.797979
REACTOME_SYNTHESIS_OF_DNA	0.108	0.3872	0	0
REACTOME_SYNTHESIS_OF_GLYCOSYLPHOSPHATIDYLINOSITOL_GPI	0.533	0.707419	0.442	0.641143
REACTOME_SYNTHESIS_OF_PA	0.811	0.89891	0.797	0.895007
REACTOME_SYNTHESIS_OF_PC	0.668	0.806801	0.9	0.96231
REACTOME_SYNTHESIS_OF_PE	0.774	0.87459	0.842	0.922705
REACTOME_SYNTHESIS_OF_PIPS_AT_THE_EARLY_ENDOSOME_MEMBRANE	0.16	0.425814	0.104	0.280684
REACTOME_SYNTHESIS_OF_PIPS_AT_THE_GOLGI_MEMBRANE	0.346	0.562326	0.198	0.410709
REACTOME_SYNTHESIS_OF_PIPS_AT_THE_LATE_ENDOSOME_MEMBRANE	0.086	0.380494	0.072	0.233879
REACTOME_SYNTHESIS_OF_PIPS_AT_THE_PLASMA_MEMBRANE	0.113	0.387887	0.125	0.314558
REACTOME_SYNTHESIS_OF_SUBSTRATES_IN_N_GLYCAN_BIOSYTHESIS	0.102	0.383689	0.15	0.355882
REACTOME_SYNTHESIS_OF_VERY_LONG_CHAIN_FATTY_ACYL_COAS	0.141	0.407022	0.177	0.3894
REACTOME_SYNTHESIS_SECRETION_AND_DEACYLATION_OF_GHRELIN	0.263	0.50849	0.138	0.335638
REACTOME_SYNTHESIS_SECRETION_AND_INACTIVATION_OF_GIP	0.552	0.724033	0.454	0.653976
REACTOME_SYNTHESIS_SECRETION_AND_INACTIVATION_OF_GLP1	0.288	0.518186	0.208	0.417149
REACTOME_TAK1_ACTIVATES_NFKB_BY_PHOSPHORYLATION_AND_ACTIVATION_OF_IKKS_COMPLEX	0.174	0.432616	0.378	0.58827
REACTOME_TANDEM_PORE_DOMAIN_POTASSIUM_CHANNELS	0.865	0.926626	0.924	0.977165
REACTOME_TCA_CYCLE_AND_RESPIRATORY_ELECTRON_TRANSPORT	0.782	0.880205	0.948	0.988862
REACTOME_TCR_SIGNALING	0.197	0.45275	0.018	0.109815
REACTOME_TELOMERE_MAINTENANCE	0.173	0.431608	0.077	0.243052
REACTOME_TERMINATION_OF_O_GLYCAN_BIOSYNTHESIS	0.454	0.643291	0.818	0.905977
REACTOME_TETRAHYDROBIOPTERIN_BH4_SYNTHESIS_RECYCLING_SALVAGE_AND_REGULATION	0.393	0.593794	0.48	0.675349
REACTOME_TGF_BETA_RECEPTOR_SIGNALING_ACTIVATES_SMADS	0.438	0.630929	0.218	0.430076
REACTOME_TGF_BETA_RECEPTOR_SIGNALING_IN_EMT_EPITHELIAL_TO_MESENCHYMAL_TRANSITION	0.817	0.903491	0.755	0.870048
REACTOME_THE_ACTIVATION_OF_ARYLSULFATASES	0.996	0.998751	0.973	1
REACTOME_THE_NLRP3_INFLAMMASOME	0.128	0.39969	0.194	0.407064
REACTOME_THE_ROLE_OF_NEF_IN_HIV1_REPLICATION_AND_DISEASE_PATHOGENESIS	0.112	0.387887	0.161	0.369308
REACTOME_THROMBIN_SIGNALLING_THROUGH_PROTEINASE_ACTIVATED_RECEPTORS_PARS	0.108	0.3872	0.027	0.137077
REACTOME_THROMBOXANE_SIGNALLING_THROUGH_TP_RECEPTOR	0.267	0.509241	0.073	0.235547
REACTOME_TIE2_SIGNALING	0.678	0.812257	0.586	0.761066
REACTOME_TIGHT_JUNCTION_INTERACTIONS	0.496	0.678147	0.842	0.922705
REACTOME_TOLL_RECEPTOR_CASCADES	0.204	0.457818	0.011	0.076421
REACTOME_TRAF3_DEPENDENT_IRF_ACTIVATION_PATHWAY	0.957	0.973766	0.979	1
REACTOME_TRAF6_MEDIATED_INDUCTION_OF_NFKB_AND_MAP_KINASES_UPON_TLR7_8_OR_9_ACTIVATION	0.162	0.425989	0.122	0.308077
REACTOME_TRAF6_MEDIATED_INDUCTION_OF_TAK1_COMPLEX	0.814	0.90086	0.269	0.484
REACTOME_TRAF6_MEDIATED_IRF7_ACTIVATION	0.982	0.990183	0.996	1
REACTOME_TRAF6_MEDIATED_IRF7_ACTIVATION_IN_TLR7_8_OR_9_SIGNALING	0.853	0.919492	0.841	0.922705
REACTOME_TRAF6_MEDIATED_NFKB_ACTIVATION	0.639	0.789641	0.786	0.891619
REACTOME_TRAFFICKING_AND_PROCESSING_OF_ENDOSOMAL_TLR	0.153	0.424772	0.016	0.099708
REACTOME_TRAFFICKING_OF_AMPA_RECEPTORS	0.589	0.7502	0.807	0.900664
REACTOME_TRAFFICKING_OF_GLUR2_CONTAINING_AMPA_RECEPTORS	0.376	0.576215	0.619	0.785654
REACTOME_TRANS_GOLGI_NETWORK_VESICLE_BUDDING	0.239	0.488772	0.129	0.322389
REACTOME_TRANSCRIPTION	0.127	0.399143	0.001	0.011805
REACTOME_TRANSCRIPTION_COUPLED_NER_TC_NER	0.055	0.363	0.001	0.011805
REACTOME_TRANSCRIPTIONAL_ACTIVITY_OF_SMAD2_SMAD3_SMAD4_HETEROTRIMER	0.014	0.34495	0.024	0.132
REACTOME_TRANSCRIPTIONAL_REGULATION_OF_WHITE_ADIPOCYTE_DIFFERENTIATION	0.33	0.548866	0.564	0.747879
REACTOME_TRANSFERRIN_ENDOCYTOSIS_AND_RECYCLING	0.405	0.601796	0.277	0.495936
REACTOME_TRANSLATION	0.222	0.472645	0.106	0.28397
REACTOME_TRANSLOCATION_OF_ZAP_70_TO_IMMUNOLOGICAL_SYNAPSE	0.156	0.425814	0.113	0.295101
REACTOME_TRANSMEMBRANE_TRANSPORT_OF_SMALL_MOLECULES	0.011	0.34495	0.008	0.061787
REACTOME_TRANSMISSION_ACROSS_CHEMICAL_SYNAPSES	0.582	0.746523	0.695	0.83469
REACTOME_TRANSPORT_OF_GLUCOSE_AND_OTHER_SUGARS_BILE_SALTS_AND_ORGANIC_ACIDS_METAL_IONS_AND_AMINE_COMPOUNDS	0.16	0.425814	0.366	0.577965
REACTOME_TRANSPORT_OF_INORGANIC_CATIONS_ANIONS_AND_AMINO_ACIDS_OLIGOPEPTIDES	0.023	0.34495	0.142	0.34193
REACTOME_TRANSPORT_OF_MATURE_MRNA_DERIVED_FROM_AN_INTRONLESS_TRANSCRIPT	0.069	0.370949	0	0
REACTOME_TRANSPORT_OF_MATURE_TRANSCRIPT_TO_CYTOPLASM	0.09	0.381458	0.001	0.011805
REACTOME_TRANSPORT_OF_ORGANIC_ANIONS	0.267	0.509241	0.4	0.606263
REACTOME_TRANSPORT_OF_RIBONUCLEOPROTEINS_INTO_THE_HOST_NUCLEUS	0.042	0.34495	0.001	0.011805
REACTOME_TRANSPORT_OF_VITAMINS_NUCLEOSIDES_AND_RELATED_MOLECULES	0.018	0.34495	0.018	0.109815
REACTOME_TRANSPORT_TO_THE_GOLGI_AND_SUBSEQUENT_MODIFICATION	0.194	0.452148	0.109	0.28881
REACTOME_TRIF_MEDIATED_TLR3_SIGNALING	0.1	0.383689	0.04	0.171834
REACTOME_TRIGLYCERIDE_BIOSYNTHESIS	0.029	0.34495	0.034	0.156724
REACTOME_TRNA_AMINOACYLATION	0.071	0.373083	0	0
REACTOME_TRYPTOPHAN_CATABOLISM	0.323	0.543448	0.648	0.799402
REACTOME_UNBLOCKING_OF_NMDA_RECEPTOR_GLUTAMATE_BINDING_AND_ACTIVATION	0.085	0.378589	0.078	0.244613
REACTOME_UNFOLDED_PROTEIN_RESPONSE	0.007	0.34495	0	0
REACTOME_UNWINDING_OF_DNA	0.046	0.355277	0	0
REACTOME_VEGF_LIGAND_RECEPTOR_INTERACTIONS	0.347	0.562326	0.278	0.496502
REACTOME_VIF_MEDIATED_DEGRADATION_OF_APOBEC3G	0.325	0.544919	0.743	0.86169
REACTOME_VIRAL_MESSENGER_RNA_SYNTHESIS	0.128	0.39969	0.166	0.377793
REACTOME_VITAMIN_B5_PANTOTHENATE_METABOLISM	0.198	0.45275	0.094	0.266058
REACTOME_VOLTAGE_GATED_POTASSIUM_CHANNELS	0.964	0.979516	0.995	1
REACTOME_XENOBIOTICS	0.905	0.948459	0.99	1
REACTOME_YAP1_AND_WWTR1_TAZ_STIMULATED_GENE_EXPRESSION	0.076	0.375347	0.135	0.333367
REACTOME_ZINC_TRANSPORTERS	0.236	0.487442	0.168	0.380555
SA_B_CELL_RECEPTOR_COMPLEXES	0.403	0.601394	0.432	0.636997
SA_CASPASE_CASCADE	0.03	0.34495	0.025	0.135955
SA_FAS_SIGNALING	0.131	0.400656	0.089	0.260016
SA_G1_AND_S_PHASES	0.101	0.383689	0.024	0.132
SA_G2_AND_M_PHASES	0.013	0.34495	0.001	0.011805
SA_MMP_CYTOKINE_CONNECTION	0.117	0.389642	0.351	0.567893
SA_PROGRAMMED_CELL_DEATH	0.028	0.34495	0.034	0.156724
SA_PTEN_PATHWAY	0.603	0.761353	0.352	0.567893
SA_REG_CASCADE_OF_CYCLIN_EXPR	0.073	0.373083	0	0
SA_TRKA_RECEPTOR	0.197	0.45275	0.171	0.382576
SIG_BCR_SIGNALING_PATHWAY	0.137	0.406093	0.008	0.061787
SIG_CD40PATHWAYMAP	0.786	0.881291	0.677	0.823813
SIG_CHEMOTAXIS	0.18	0.44	0.081	0.249178
SIG_IL4RECEPTOR_IN_B_LYPHOCYTES	0.563	0.73185	0.38	0.588858
SIG_INSULIN_RECEPTOR_PATHWAY_IN_CARDIAC_MYOCYTES	0.789	0.881931	0.325	0.548084
SIG_PIP3_SIGNALING_IN_B_LYMPHOCYTES	0.598	0.756355	0.033	0.154568
SIG_PIP3_SIGNALING_IN_CARDIAC_MYOCTES	0.394	0.594686	0.253	0.46678
SIG_REGULATION_OF_THE_ACTIN_CYTOSKELETON_BY_RHO_GTPASES	0.485	0.671966	0.676	0.82345
ST_ADRENERGIC	0.72	0.843097	0.345	0.567316
ST_B_CELL_ANTIGEN_RECEPTOR	0.081	0.375757	0.138	0.335638
ST_DIFFERENTIATION_PATHWAY_IN_PC12_CELLS	0.941	0.964924	0.902	0.96231
ST_ERK1_ERK2_MAPK_PATHWAY	0.644	0.792447	0.655	0.804619
ST_FAS_SIGNALING_PATHWAY	0.004	0.34495	0	0
ST_G_ALPHA_I_PATHWAY	0.669	0.806801	0.351	0.567893
ST_G_ALPHA_S_PATHWAY	0.93	0.957023	0.94	0.986185
ST_GA12_PATHWAY	0.574	0.740816	0.415	0.621216
ST_GA13_PATHWAY	0.501	0.682494	0.243	0.4541
ST_GAQ_PATHWAY	0.147	0.414454	0.099	0.271735
ST_GRANULE_CELL_SURVIVAL_PATHWAY	0.515	0.691748	0.308	0.529877
ST_IL_13_PATHWAY	0.927	0.956648	0.355	0.570543
ST_INTEGRIN_SIGNALING_PATHWAY	0.192	0.450378	0.033	0.154568
ST_INTERFERON_GAMMA_PATHWAY	0.755	0.865703	0.441	0.640332
ST_INTERLEUKIN_13_PATHWAY	0.927	0.956648	0.377	0.587343
ST_INTERLEUKIN_4_PATHWAY	0.916	0.951382	0.728	0.853153
ST_JAK_STAT_PATHWAY	0.514	0.691044	0.159	0.36704
ST_JNK_MAPK_PATHWAY	0.738	0.857261	0.356	0.570543
ST_MYOCYTE_AD_PATHWAY	0.516	0.692451	0.224	0.433087
ST_P38_MAPK_PATHWAY	0.855	0.920964	0.73	0.85343
ST_PAC1_RECEPTOR_PATHWAY	0.189	0.448412	0.437	0.640287
ST_PHOSPHOINOSITIDE_3_KINASE_PATHWAY	0.382	0.580192	0.09	0.26136
ST_STAT3_PATHWAY	0.3	0.527841	0.266	0.479196
ST_T_CELL_SIGNAL_TRANSDUCTION	0.088	0.381204	0.008	0.061787
ST_TUMOR_NECROSIS_FACTOR_PATHWAY	0.144	0.410782	0.064	0.220209
ST_TYPE_I_INTERFERON_PATHWAY	0.87	0.928853	0.634	0.793477
ST_WNT_BETA_CATENIN_PATHWAY	0.168	0.42871	0.083	0.250033
ST_WNT_CA2_CYCLIC_GMP_PATHWAY	0.029	0.34495	0.015	0.095109
WNT_SIGNALING	0.04	0.34495	0.069	0.2277

## Sheet: lung
PATHWAY NAME	P-DE	FDR-DE	P-DEC	FDR-DEC
BIOCARTA_41BB_PATHWAY	0.957	1	0.986	1
BIOCARTA_ACE2_PATHWAY	0.054	0.446769	0.054	0.260492
BIOCARTA_ACH_PATHWAY	0.877	0.990976	0.939	1
BIOCARTA_ACTINY_PATHWAY	0.443	0.807072	0.059	0.274577
BIOCARTA_AGPCR_PATHWAY	0.873	0.990976	0.756	0.9504
BIOCARTA_AGR_PATHWAY	0.895	1	0.956	1
BIOCARTA_AHSP_PATHWAY	0.227	0.625435	0.249	0.598589
BIOCARTA_AKAP13_PATHWAY	0.871	0.990976	0.659	0.893434
BIOCARTA_AKAP95_PATHWAY	0.267	0.665603	0.149	0.47549
BIOCARTA_AKAPCENTROSOME_PATHWAY	0.349	0.732295	0.16	0.489031
BIOCARTA_AKT_PATHWAY	0.354	0.733209	0.626	0.870644
BIOCARTA_ALK_PATHWAY	0.696	0.946308	0.641	0.87859
BIOCARTA_AMI_PATHWAY	0.395	0.765741	0.068	0.302871
BIOCARTA_ARAP_PATHWAY	0.062	0.446769	0.021	0.1452
BIOCARTA_ARENRF2_PATHWAY	0.434	0.795667	0.202	0.534251
BIOCARTA_ARF_PATHWAY	0.257	0.660698	0.469	0.772972
BIOCARTA_ASBCELL_PATHWAY	0.822	0.979921	0.794	0.969219
BIOCARTA_AT1R_PATHWAY	0.5	0.845169	0.491	0.784304
BIOCARTA_ATM_PATHWAY	0.159	0.540674	0.211	0.545146
BIOCARTA_ATRBRCA_PATHWAY	0.056	0.446769	0.097	0.377598
BIOCARTA_BAD_PATHWAY	0.928	1	0.896	1
BIOCARTA_BARR_MAPK_PATHWAY	0.586	0.905183	0.43	0.74595
BIOCARTA_BARRESTIN_PATHWAY	0.576	0.900271	0.398	0.727815
BIOCARTA_BARRESTIN_SRC_PATHWAY	0.667	0.936638	0.407	0.735007
BIOCARTA_BCELLSURVIVAL_PATHWAY	0.073	0.460675	0.089	0.355022
BIOCARTA_BCR_PATHWAY	0.695	0.946308	0.217	0.548927
BIOCARTA_BIOPEPTIDES_PATHWAY	0.608	0.912855	0.641	0.87859
BIOCARTA_BLYMPHOCYTE_PATHWAY	0.406	0.774654	0.324	0.678017
BIOCARTA_CACAM_PATHWAY	0.988	1	0.992	1
BIOCARTA_CALCINEURIN_PATHWAY	0.35	0.733209	0.297	0.652096
BIOCARTA_CARDIACEGF_PATHWAY	0.045	0.44449	0.047	0.238615
BIOCARTA_CARM_ER_PATHWAY	0.968	1	0.942	1
BIOCARTA_CARM1_PATHWAY	0.887	0.996845	0.829	0.989891
BIOCARTA_CASPASE_PATHWAY	0.02	0.442406	0.025	0.16278
BIOCARTA_CBL_PATHWAY	0.81	0.977192	0.508	0.794845
BIOCARTA_CCR3_PATHWAY	0.634	0.9227	0.562	0.839531
BIOCARTA_CCR5_PATHWAY	0.288	0.684412	0.429	0.74595
BIOCARTA_CD40_PATHWAY	0.349	0.732295	0.344	0.695666
BIOCARTA_CDC42RAC_PATHWAY	0.384	0.755512	0.161	0.489031
BIOCARTA_CDK5_PATHWAY	0.773	0.973457	0.448	0.758154
BIOCARTA_CDMAC_PATHWAY	0.664	0.935139	0.485	0.782467
BIOCARTA_CELL2CELL_PATHWAY	0.593	0.909225	0.661	0.894475
BIOCARTA_CELLCYCLE_PATHWAY	0.196	0.589217	0.065	0.292198
BIOCARTA_CERAMIDE_PATHWAY	0.811	0.977192	0.668	0.899755
BIOCARTA_CFTR_PATHWAY	0.474	0.829214	0.592	0.855307
BIOCARTA_CHEMICAL_PATHWAY	0.235	0.635755	0.168	0.494669
BIOCARTA_CHREBP2_PATHWAY	0.937	1	0.563	0.84016
BIOCARTA_CK1_PATHWAY	0.846	0.990681	0.711	0.924236
BIOCARTA_CLASSIC_PATHWAY	0.202	0.590149	0.243	0.591015
BIOCARTA_COMP_PATHWAY	0.144	0.529337	0.281	0.634828
BIOCARTA_CREB_PATHWAY	0.951	1	0.795	0.969219
BIOCARTA_CSK_PATHWAY	0.895	1	0.859	1
BIOCARTA_CTCF_PATHWAY	0.447	0.80807	0.818	0.983225
BIOCARTA_CTL_PATHWAY	0.538	0.870554	0.699	0.918157
BIOCARTA_CTLA4_PATHWAY	0.937	1	0.987	1
BIOCARTA_CXCR4_PATHWAY	0.799	0.977192	0.76	0.952131
BIOCARTA_CYTOKINE_PATHWAY	0.982	1	0.998	1
BIOCARTA_D4GDI_PATHWAY	0.078	0.460675	0.032	0.189649
BIOCARTA_DC_PATHWAY	0.974	1	0.996	1
BIOCARTA_DEATH_PATHWAY	0.097	0.472631	0.207	0.538645
BIOCARTA_DNAFRAGMENT_PATHWAY	0.445	0.80807	0.429	0.74595
BIOCARTA_DREAM_PATHWAY	0.787	0.976621	0.768	0.95967
BIOCARTA_ECM_PATHWAY	0.313	0.702436	0.282	0.634828
BIOCARTA_EDG1_PATHWAY	0.503	0.846299	0.421	0.740063
BIOCARTA_EGF_PATHWAY	0.634	0.9227	0.333	0.685838
BIOCARTA_EGFR_SMRTE_PATHWAY	0.453	0.813048	0.684	0.910328
BIOCARTA_EIF_PATHWAY	0.202	0.590149	0.179	0.512471
BIOCARTA_EIF2_PATHWAY	0.732	0.961868	0.548	0.831228
BIOCARTA_EIF4_PATHWAY	0.02	0.442406	0.038	0.210595
BIOCARTA_EPHA4_PATHWAY	0.06	0.446769	0.076	0.320791
BIOCARTA_EPO_PATHWAY	0.66	0.932218	0.547	0.831228
BIOCARTA_EPONFKB_PATHWAY	0.545	0.873444	0.827	0.988316
BIOCARTA_ERK_PATHWAY	0.972	1	0.859	1
BIOCARTA_ERK5_PATHWAY	0.765	0.968843	0.6	0.862036
BIOCARTA_ERYTH_PATHWAY	0.988	1	0.996	1
BIOCARTA_ETC_PATHWAY	0.113	0.476965	0	0
BIOCARTA_ETS_PATHWAY	0.715	0.950714	0.389	0.719543
BIOCARTA_EXTRINSIC_PATHWAY	0.598	0.911119	0.077	0.32407
BIOCARTA_FAS_PATHWAY	0.005	0.442406	0.033	0.192434
BIOCARTA_FCER1_PATHWAY	0.793	0.976621	0.625	0.870644
BIOCARTA_FEEDER_PATHWAY	0.097	0.472631	0.347	0.698813
BIOCARTA_FIBRINOLYSIS_PATHWAY	0.859	0.990681	0.88	1
BIOCARTA_FMLP_PATHWAY	0.639	0.9227	0.497	0.786105
BIOCARTA_FREE_PATHWAY	0.552	0.879807	0.368	0.710635
BIOCARTA_G1_PATHWAY	0.718	0.952958	0.408	0.735007
BIOCARTA_G2_PATHWAY	0.063	0.446769	0.086	0.346867
BIOCARTA_GABA_PATHWAY	0.997	1	0.982	1
BIOCARTA_GATA3_PATHWAY	0.703	0.947777	0.738	0.941631
BIOCARTA_GCR_PATHWAY	0.684	0.94504	0.432	0.746694
BIOCARTA_GH_PATHWAY	0.529	0.865962	0.475	0.774944
BIOCARTA_GLEEVEC_PATHWAY	0.709	0.948871	0.602	0.862036
BIOCARTA_GLYCOLYSIS_PATHWAY	0.026	0.442406	0.005	0.055846
BIOCARTA_GPCR_PATHWAY	0.791	0.976621	0.522	0.810635
BIOCARTA_GRANULOCYTES_PATHWAY	0.034	0.442406	0.027	0.169714
BIOCARTA_GSK3_PATHWAY	0.407	0.775543	0.375	0.711765
BIOCARTA_HCMV_PATHWAY	0.763	0.968843	0.76	0.952131
BIOCARTA_HDAC_PATHWAY	0.875	0.990976	0.791	0.968816
BIOCARTA_HER2_PATHWAY	0.798	0.977192	0.612	0.86442
BIOCARTA_HIF_PATHWAY	0.273	0.669778	0.187	0.522162
BIOCARTA_HIVNEF_PATHWAY	0.187	0.575263	0.451	0.758809
BIOCARTA_HSP27_PATHWAY	0.378	0.754723	0.414	0.738456
BIOCARTA_IGF1_PATHWAY	0.88	0.992821	0.791	0.968816
BIOCARTA_IGF1MTOR_PATHWAY	0.454	0.813837	0.567	0.844394
BIOCARTA_IGF1R_PATHWAY	0.964	1	0.842	0.996401
BIOCARTA_IL10_PATHWAY	0.532	0.867937	0.482	0.781846
BIOCARTA_IL12_PATHWAY	0.815	0.977192	0.98	1
BIOCARTA_IL17_PATHWAY	0.508	0.851751	0.869	1
BIOCARTA_IL1R_PATHWAY	0.599	0.911686	0.534	0.818567
BIOCARTA_IL2_PATHWAY	0.792	0.976621	0.525	0.812687
BIOCARTA_IL22BP_PATHWAY	0.7	0.947251	0.733	0.938176
BIOCARTA_IL2RB_PATHWAY	0.789	0.976621	0.549	0.831228
BIOCARTA_IL3_PATHWAY	0.36	0.736225	0.297	0.652096
BIOCARTA_IL4_PATHWAY	0.498	0.842769	0.49	0.784304
BIOCARTA_IL5_PATHWAY	0.748	0.968843	0.674	0.905823
BIOCARTA_IL6_PATHWAY	0.634	0.9227	0.369	0.710635
BIOCARTA_IL7_PATHWAY	0.244	0.643291	0.592	0.855307
BIOCARTA_INFLAM_PATHWAY	0.992	1	0.996	1
BIOCARTA_INSULIN_PATHWAY	0.901	1	0.838	0.994098
BIOCARTA_INTEGRIN_PATHWAY	0.239	0.637075	0.121	0.427474
BIOCARTA_INTRINSIC_PATHWAY	0.059	0.446769	0.012	0.101302
BIOCARTA_KERATINOCYTE_PATHWAY	0.413	0.7788	0.407	0.735007
BIOCARTA_KREB_PATHWAY	0.133	0.519129	0.017	0.127237
BIOCARTA_LAIR_PATHWAY	0.107	0.474035	0.148	0.474384
BIOCARTA_LECTIN_PATHWAY	0.354	0.733209	0.554	0.834224
BIOCARTA_LEPTIN_PATHWAY	0.761	0.968843	0.352	0.703032
BIOCARTA_LONGEVITY_PATHWAY	0.043	0.443667	0.043	0.225401
BIOCARTA_LYM_PATHWAY	0.222	0.618342	0.435	0.748365
BIOCARTA_MAL_PATHWAY	0.876	0.990976	0.694	0.915248
BIOCARTA_MAPK_PATHWAY	0.644	0.9227	0.625	0.870644
BIOCARTA_MCALPAIN_PATHWAY	0.764	0.968843	0.708	0.921161
BIOCARTA_MCM_PATHWAY	0.024	0.442406	0.005	0.055846
BIOCARTA_MEF2D_PATHWAY	0.648	0.925168	0.313	0.667366
BIOCARTA_MET_PATHWAY	0.876	0.990976	0.824	0.987168
BIOCARTA_MITOCHONDRIA_PATHWAY	0.053	0.446769	0.18	0.512471
BIOCARTA_MONOCYTE_PATHWAY	0.029	0.442406	0.053	0.257378
BIOCARTA_MPR_PATHWAY	0.695	0.946308	0.395	0.725082
BIOCARTA_MTA3_PATHWAY	0.305	0.699621	0.63	0.873696
BIOCARTA_MTOR_PATHWAY	0.153	0.538421	0.281	0.634828
BIOCARTA_MYOSIN_PATHWAY	0.028	0.442406	0.168	0.494669
BIOCARTA_NDKDYNAMIN_PATHWAY	0.509	0.852443	0.453	0.759456
BIOCARTA_NEUROTRANSMITTERS_PATHWAY	0.426	0.789814	0.198	0.531868
BIOCARTA_NFAT_PATHWAY	0.92	1	0.913	1
BIOCARTA_NFKB_PATHWAY	0.12	0.490817	0.105	0.395661
BIOCARTA_NGF_PATHWAY	0.829	0.981817	0.748	0.946077
BIOCARTA_NKCELLS_PATHWAY	0.745	0.968843	0.852	0.999276
BIOCARTA_NKT_PATHWAY	0.976	1	0.998	1
BIOCARTA_NO1_PATHWAY	0.341	0.729198	0.362	0.708388
BIOCARTA_NO2IL12_PATHWAY	0.954	1	0.999	1
BIOCARTA_NOS1_PATHWAY	0.98	1	0.964	1
BIOCARTA_NTHI_PATHWAY	0.263	0.665289	0.217	0.548927
BIOCARTA_NUCLEARRS_PATHWAY	0.698	0.946308	0.812	0.98007
BIOCARTA_P27_PATHWAY	0.741	0.966695	0.325	0.678017
BIOCARTA_P35ALZHEIMERS_PATHWAY	0.36	0.736225	0.137	0.455204
BIOCARTA_P38MAPK_PATHWAY	0.815	0.977192	0.649	0.887333
BIOCARTA_P53_PATHWAY	0.268	0.665603	0.181	0.513305
BIOCARTA_P53HYPOXIA_PATHWAY	0.447	0.80807	0.554	0.834224
BIOCARTA_PAR1_PATHWAY	0.11	0.474035	0.274	0.627521
BIOCARTA_PARKIN_PATHWAY	0.544	0.873444	0.436	0.749198
BIOCARTA_PDGF_PATHWAY	0.758	0.968843	0.481	0.781221
BIOCARTA_PGC1A_PATHWAY	0.96	1	0.935	1
BIOCARTA_PITX2_PATHWAY	0.442	0.806261	0.285	0.639598
BIOCARTA_PLATELETAPP_PATHWAY	0.319	0.703933	0.358	0.704358
BIOCARTA_PLCE_PATHWAY	0.24	0.637075	0.239	0.586196
BIOCARTA_PML_PATHWAY	0.788	0.976621	0.401	0.727815
BIOCARTA_PPARA_PATHWAY	0.29	0.685798	0.651	0.88923
BIOCARTA_PROTEASOME_PATHWAY	0.112	0.476903	0.005	0.055846
BIOCARTA_PS1_PATHWAY	0.528	0.865962	0.389	0.719543
BIOCARTA_PTC1_PATHWAY	0.029	0.442406	0.016	0.122274
BIOCARTA_PTDINS_PATHWAY	0.409	0.777314	0.328	0.682315
BIOCARTA_PTEN_PATHWAY	0.366	0.744303	0.608	0.864387
BIOCARTA_PYK2_PATHWAY	0.639	0.9227	0.491	0.784304
BIOCARTA_RAB_PATHWAY	0.939	1	0.897	1
BIOCARTA_RAC1_PATHWAY	0.086	0.470785	0.411	0.737666
BIOCARTA_RACCYCD_PATHWAY	0.532	0.867937	0.253	0.604204
BIOCARTA_RANKL_PATHWAY	0.836	0.984447	0.489	0.784304
BIOCARTA_RANMS_PATHWAY	0.054	0.446769	0.006	0.062676
BIOCARTA_RARRXR_PATHWAY	0.618	0.912855	0.583	0.855067
BIOCARTA_RAS_PATHWAY	0.968	1	0.925	1
BIOCARTA_RB_PATHWAY	0.181	0.567629	0.076	0.320791
BIOCARTA_RELA_PATHWAY	0.496	0.841346	0.549	0.831228
BIOCARTA_RHO_PATHWAY	0.054	0.446769	0.059	0.274577
BIOCARTA_RNA_PATHWAY	0.285	0.681746	0.195	0.531868
BIOCARTA_SALMONELLA_PATHWAY	0.573	0.897515	0.262	0.613587
BIOCARTA_SARS_PATHWAY	0.093	0.470785	0.02	0.140971
BIOCARTA_SET_PATHWAY	0.221	0.618342	0.343	0.695666
BIOCARTA_SHH_PATHWAY	0.916	1	0.965	1
BIOCARTA_SKP2E2F_PATHWAY	0.648	0.925168	0.17	0.494669
BIOCARTA_SODD_PATHWAY	0.312	0.702436	0.411	0.737666
BIOCARTA_SPPA_PATHWAY	0.917	1	0.729	0.935078
BIOCARTA_SPRY_PATHWAY	0.38	0.754723	0.253	0.604204
BIOCARTA_SRCRPTP_PATHWAY	0.686	0.94504	0.311	0.665054
BIOCARTA_STATHMIN_PATHWAY	0.78	0.976621	0.906	1
BIOCARTA_STEM_PATHWAY	0.967	1	0.997	1
BIOCARTA_STRESS_PATHWAY	0.899	1	0.901	1
BIOCARTA_TALL1_PATHWAY	0.274	0.669778	0.332	0.685724
BIOCARTA_TCAPOPTOSIS_PATHWAY	0.66	0.932218	0.744	0.945134
BIOCARTA_TCR_PATHWAY	0.786	0.976621	0.746	0.946019
BIOCARTA_TCRA_PATHWAY	0.334	0.719537	0.3	0.652096
BIOCARTA_TCYTOTOXIC_PATHWAY	0.318	0.703933	0.602	0.862036
BIOCARTA_TEL_PATHWAY	0.979	1	0.951	1
BIOCARTA_TFF_PATHWAY	0.688	0.945105	0.528	0.81386
BIOCARTA_TGFB_PATHWAY	0.665	0.93564	0.706	0.921161
BIOCARTA_TH1TH2_PATHWAY	0.617	0.912855	0.834	0.992597
BIOCARTA_THELPER_PATHWAY	0.305	0.699621	0.542	0.825796
BIOCARTA_TID_PATHWAY	0.299	0.697987	0.488	0.784304
BIOCARTA_TNFR1_PATHWAY	0.038	0.442406	0.137	0.455204
BIOCARTA_TNFR2_PATHWAY	0.405	0.774654	0.592	0.855307
BIOCARTA_TOB1_PATHWAY	0.692	0.946124	0.93	1
BIOCARTA_TOLL_PATHWAY	0.501	0.845874	0.475	0.774944
BIOCARTA_TPO_PATHWAY	0.565	0.888819	0.423	0.740888
BIOCARTA_TRKA_PATHWAY	0.754	0.968843	0.602	0.862036
BIOCARTA_UCALPAIN_PATHWAY	0.539	0.870554	0.528	0.81386
BIOCARTA_VDR_PATHWAY	0.304	0.699621	0.191	0.526247
BIOCARTA_VEGF_PATHWAY	0.413	0.7788	0.201	0.53355
BIOCARTA_VIP_PATHWAY	0.486	0.835585	0.679	0.906999
BIOCARTA_VITCB_PATHWAY	0.007	0.442406	0.004	0.048
BIOCARTA_WNT_PATHWAY	0.793	0.976621	0.663	0.896346
KEGG_ABC_TRANSPORTERS	0.332	0.717357	0.438	0.750857
KEGG_ACUTE_MYELOID_LEUKEMIA	0.258	0.660698	0.609	0.864387
KEGG_ADHERENS_JUNCTION	0.157	0.540199	0.049	0.246187
KEGG_ADIPOCYTOKINE_SIGNALING_PATHWAY	0.643	0.9227	0.59	0.855307
KEGG_ALANINE_ASPARTATE_AND_GLUTAMATE_METABOLISM	0.03	0.442406	0.07	0.308936
KEGG_ALDOSTERONE_REGULATED_SODIUM_REABSORPTION	0.184	0.572094	0.233	0.575367
KEGG_ALLOGRAFT_REJECTION	0.85	0.990681	0.885	1
KEGG_ALPHA_LINOLENIC_ACID_METABOLISM	0.144	0.529337	0.2	0.531868
KEGG_ALZHEIMERS_DISEASE	0.221	0.618342	0	0
KEGG_AMINO_SUGAR_AND_NUCLEOTIDE_SUGAR_METABOLISM	0.027	0.442406	0.098	0.380471
KEGG_AMINOACYL_TRNA_BIOSYNTHESIS	0.021	0.442406	0.007	0.070583
KEGG_AMYOTROPHIC_LATERAL_SCLEROSIS_ALS	0.598	0.911119	0.395	0.725082
KEGG_ANTIGEN_PROCESSING_AND_PRESENTATION	0.947	1	0.989	1
KEGG_APOPTOSIS	0.616	0.912855	0.714	0.924824
KEGG_ARACHIDONIC_ACID_METABOLISM	0.358	0.736225	0.413	0.738456
KEGG_ARGININE_AND_PROLINE_METABOLISM	0.245	0.643291	0.051	0.251024
KEGG_ARRHYTHMOGENIC_RIGHT_VENTRICULAR_CARDIOMYOPATHY_ARVC	0.059	0.446769	0.064	0.289495
KEGG_ASCORBATE_AND_ALDARATE_METABOLISM	0.428	0.790656	0.204	0.534671
KEGG_ASTHMA	0.882	0.993533	0.909	1
KEGG_AUTOIMMUNE_THYROID_DISEASE	0.993	1	0.999	1
KEGG_AXON_GUIDANCE	0.202	0.590149	0.325	0.678017
KEGG_B_CELL_RECEPTOR_SIGNALING_PATHWAY	0.617	0.912855	0.4	0.727815
KEGG_BASAL_CELL_CARCINOMA	0.705	0.948712	0.867	1
KEGG_BASAL_TRANSCRIPTION_FACTORS	0.475	0.829964	0.561	0.8389
KEGG_BASE_EXCISION_REPAIR	0.131	0.518289	0.072	0.313006
KEGG_BETA_ALANINE_METABOLISM	0.319	0.703933	0.039	0.21209
KEGG_BIOSYNTHESIS_OF_UNSATURATED_FATTY_ACIDS	0.784	0.976621	0.354	0.704358
KEGG_BLADDER_CANCER	0.187	0.575263	0.085	0.343788
KEGG_BUTANOATE_METABOLISM	0.864	0.990976	0.312	0.666212
KEGG_CALCIUM_SIGNALING_PATHWAY	0.985	1	0.996	1
KEGG_CARDIAC_MUSCLE_CONTRACTION	0.268	0.665603	0.033	0.192434
KEGG_CELL_ADHESION_MOLECULES_CAMS	0.129	0.513173	0.384	0.717591
KEGG_CELL_CYCLE	0.033	0.442406	0	0
KEGG_CHEMOKINE_SIGNALING_PATHWAY	0.798	0.977192	0.97	1
KEGG_CHRONIC_MYELOID_LEUKEMIA	0.671	0.939529	0.513	0.800942
KEGG_CIRCADIAN_RHYTHM_MAMMAL	0.114	0.478405	0.176	0.506044
KEGG_CITRATE_CYCLE_TCA_CYCLE	0.536	0.870554	0.084	0.341647
KEGG_COLORECTAL_CANCER	0.404	0.774654	0.286	0.639864
KEGG_COMPLEMENT_AND_COAGULATION_CASCADES	0.035	0.442406	0.008	0.07796
KEGG_CYSTEINE_AND_METHIONINE_METABOLISM	0.055	0.446769	0.055	0.263564
KEGG_CYTOKINE_CYTOKINE_RECEPTOR_INTERACTION	0.908	1	0.999	1
KEGG_CYTOSOLIC_DNA_SENSING_PATHWAY	0.75	0.968843	0.64	0.87859
KEGG_DILATED_CARDIOMYOPATHY	0.517	0.856945	0.653	0.890287
KEGG_DNA_REPLICATION	0.04	0.443667	0.001	0.015284
KEGG_DORSO_VENTRAL_AXIS_FORMATION	0.462	0.82016	0.803	0.973252
KEGG_DRUG_METABOLISM_CYTOCHROME_P450	0.644	0.9227	0.476	0.775704
KEGG_DRUG_METABOLISM_OTHER_ENZYMES	0.488	0.835585	0.442	0.754904
KEGG_ECM_RECEPTOR_INTERACTION	0.052	0.446769	0.05	0.249485
KEGG_ENDOCYTOSIS	0.147	0.529638	0.019	0.135901
KEGG_ENDOMETRIAL_CANCER	0.368	0.745238	0.535	0.818567
KEGG_EPITHELIAL_CELL_SIGNALING_IN_HELICOBACTER_PYLORI_INFECTION	0.563	0.888819	0.615	0.866154
KEGG_ERBB_SIGNALING_PATHWAY	0.641	0.9227	0.707	0.921161
KEGG_ETHER_LIPID_METABOLISM	0.064	0.446769	0.067	0.299335
KEGG_FATTY_ACID_METABOLISM	0.61	0.912855	0.158	0.489031
KEGG_FC_EPSILON_RI_SIGNALING_PATHWAY	0.329	0.715132	0.302	0.652536
KEGG_FC_GAMMA_R_MEDIATED_PHAGOCYTOSIS	0.075	0.460675	0.029	0.174722
KEGG_FOCAL_ADHESION	0.095	0.470785	0.051	0.251024
KEGG_FOLATE_BIOSYNTHESIS	0.166	0.555373	0.443	0.754904
KEGG_FRUCTOSE_AND_MANNOSE_METABOLISM	0.014	0.442406	0.021	0.1452
KEGG_GALACTOSE_METABOLISM	0.559	0.8861	0.851	0.999276
KEGG_GAP_JUNCTION	0.352	0.733209	0.324	0.678017
KEGG_GLIOMA	0.803	0.977192	0.759	0.952131
KEGG_GLUTATHIONE_METABOLISM	0.106	0.474035	0.015	0.115851
KEGG_GLYCEROLIPID_METABOLISM	0.387	0.75731	0.249	0.598589
KEGG_GLYCEROPHOSPHOLIPID_METABOLISM	0.077	0.460675	0.029	0.174722
KEGG_GLYCINE_SERINE_AND_THREONINE_METABOLISM	0.182	0.56831	0.2	0.531868
KEGG_GLYCOLYSIS_GLUCONEOGENESIS	0.032	0.442406	0.001	0.015284
KEGG_GLYCOSAMINOGLYCAN_BIOSYNTHESIS_CHONDROITIN_SULFATE	0.181	0.567629	0.076	0.320791
KEGG_GLYCOSAMINOGLYCAN_BIOSYNTHESIS_HEPARAN_SULFATE	0.762	0.968843	0.598	0.860551
KEGG_GLYCOSAMINOGLYCAN_BIOSYNTHESIS_KERATAN_SULFATE	0.069	0.4554	0.372	0.711652
KEGG_GLYCOSAMINOGLYCAN_DEGRADATION	0.78	0.976621	0.963	1
KEGG_GLYCOSPHINGOLIPID_BIOSYNTHESIS_GANGLIO_SERIES	0.815	0.977192	0.577	0.851172
KEGG_GLYCOSPHINGOLIPID_BIOSYNTHESIS_GLOBO_SERIES	0.544	0.873444	0.626	0.870644
KEGG_GLYCOSPHINGOLIPID_BIOSYNTHESIS_LACTO_AND_NEOLACTO_SERIES	0.057	0.446769	0.014	0.110478
KEGG_GLYCOSYLPHOSPHATIDYLINOSITOL_GPI_ANCHOR_BIOSYNTHESIS	0.834	0.984447	0.524	0.812687
KEGG_GLYOXYLATE_AND_DICARBOXYLATE_METABOLISM	0.406	0.774654	0.484	0.782467
KEGG_GNRH_SIGNALING_PATHWAY	0.827	0.981817	0.814	0.981668
KEGG_GRAFT_VERSUS_HOST_DISEASE	0.769	0.970946	0.754	0.948707
KEGG_HEDGEHOG_SIGNALING_PATHWAY	0.995	1	0.989	1
KEGG_HEMATOPOIETIC_CELL_LINEAGE	0.533	0.868593	0.747	0.946077
KEGG_HISTIDINE_METABOLISM	0.043	0.443667	0.001	0.015284
KEGG_HOMOLOGOUS_RECOMBINATION	0.36	0.736225	0.088	0.352
KEGG_HUNTINGTONS_DISEASE	0.24	0.637075	0	0
KEGG_HYPERTROPHIC_CARDIOMYOPATHY_HCM	0.514	0.8549	0.421	0.740063
KEGG_INOSITOL_PHOSPHATE_METABOLISM	0.024	0.442406	0.003	0.039243
KEGG_INSULIN_SIGNALING_PATHWAY	0.853	0.990681	0.852	0.999276
KEGG_INTESTINAL_IMMUNE_NETWORK_FOR_IGA_PRODUCTION	0.932	1	0.995	1
KEGG_JAK_STAT_SIGNALING_PATHWAY	0.97	1	1	1
KEGG_LEISHMANIA_INFECTION	0.456	0.814406	0.576	0.851172
KEGG_LEUKOCYTE_TRANSENDOTHELIAL_MIGRATION	0.235	0.635755	0.66	0.893955
KEGG_LIMONENE_AND_PINENE_DEGRADATION	0.504	0.847	0.072	0.313006
KEGG_LINOLEIC_ACID_METABOLISM	0.617	0.912855	0.534	0.818567
KEGG_LONG_TERM_DEPRESSION	0.66	0.932218	0.447	0.758154
KEGG_LONG_TERM_POTENTIATION	0.979	1	0.962	1
KEGG_LYSINE_DEGRADATION	0.802	0.977192	0.505	0.794845
KEGG_LYSOSOME	0.818	0.978366	0.691	0.914614
KEGG_MAPK_SIGNALING_PATHWAY	0.877	0.990976	0.941	1
KEGG_MATURITY_ONSET_DIABETES_OF_THE_YOUNG	0.998	1	1	1
KEGG_MELANOGENESIS	0.859	0.990681	0.943	1
KEGG_MELANOMA	0.75	0.968843	0.854	1
KEGG_METABOLISM_OF_XENOBIOTICS_BY_CYTOCHROME_P450	0.953	1	0.961	1
KEGG_MISMATCH_REPAIR	0.083	0.467116	0.03	0.179259
KEGG_MTOR_SIGNALING_PATHWAY	0.107	0.474035	0.209	0.541907
KEGG_N_GLYCAN_BIOSYNTHESIS	0.017	0.442406	0	0
KEGG_NATURAL_KILLER_CELL_MEDIATED_CYTOTOXICITY	0.95	1	0.994	1
KEGG_NEUROACTIVE_LIGAND_RECEPTOR_INTERACTION	1	1	1	1
KEGG_NEUROTROPHIN_SIGNALING_PATHWAY	0.697	0.946308	0.586	0.855148
KEGG_NICOTINATE_AND_NICOTINAMIDE_METABOLISM	0.62	0.913949	0.597	0.859964
KEGG_NITROGEN_METABOLISM	0.582	0.904779	0.602	0.862036
KEGG_NOD_LIKE_RECEPTOR_SIGNALING_PATHWAY	0.749	0.968843	0.791	0.968816
KEGG_NON_HOMOLOGOUS_END_JOINING	0.129	0.513173	0.184	0.519782
KEGG_NON_SMALL_CELL_LUNG_CANCER	0.378	0.754723	0.491	0.784304
KEGG_NOTCH_SIGNALING_PATHWAY	0.387	0.75731	0.499	0.787552
KEGG_NUCLEOTIDE_EXCISION_REPAIR	0.084	0.469108	0.046	0.236014
KEGG_O_GLYCAN_BIOSYNTHESIS	0.089	0.470785	0.029	0.174722
KEGG_OLFACTORY_TRANSDUCTION	1	1	1	1
KEGG_ONE_CARBON_POOL_BY_FOLATE	0.006	0.442406	0.161	0.489031
KEGG_OOCYTE_MEIOSIS	0.348	0.732295	0.242	0.58957
KEGG_OTHER_GLYCAN_DEGRADATION	0.829	0.981817	0.97	1
KEGG_OXIDATIVE_PHOSPHORYLATION	0.353	0.733209	0	0
KEGG_P53_SIGNALING_PATHWAY	0.022	0.442406	0.011	0.0968
KEGG_PANCREATIC_CANCER	0.678	0.942966	0.356	0.704358
KEGG_PANTOTHENATE_AND_COA_BIOSYNTHESIS	0.716	0.951173	0.623	0.869804
KEGG_PARKINSONS_DISEASE	0.229	0.62856	0	0
KEGG_PATHOGENIC_ESCHERICHIA_COLI_INFECTION	0.092	0.470785	0.01	0.092484
KEGG_PATHWAYS_IN_CANCER	0.169	0.556435	0.364	0.708483
KEGG_PENTOSE_AND_GLUCURONATE_INTERCONVERSIONS	0.739	0.965822	0.771	0.960113
KEGG_PENTOSE_PHOSPHATE_PATHWAY	0.242	0.641212	0.054	0.260492
KEGG_PEROXISOME	0.885	0.995368	0.824	0.987168
KEGG_PHENYLALANINE_METABOLISM	0.081	0.461224	0.051	0.251024
KEGG_PHOSPHATIDYLINOSITOL_SIGNALING_SYSTEM	0.146	0.529638	0.044	0.229813
KEGG_PORPHYRIN_AND_CHLOROPHYLL_METABOLISM	0.762	0.968843	0.759	0.952131
KEGG_PPAR_SIGNALING_PATHWAY	0.297	0.696679	0.565	0.842279
KEGG_PRIMARY_BILE_ACID_BIOSYNTHESIS	0.8	0.977192	0.723	0.93067
KEGG_PRIMARY_IMMUNODEFICIENCY	0.731	0.961868	0.914	1
KEGG_PRION_DISEASES	0.048	0.446769	0.104	0.395309
KEGG_PROGESTERONE_MEDIATED_OOCYTE_MATURATION	0.405	0.774654	0.384	0.717591
KEGG_PROPANOATE_METABOLISM	0.299	0.697987	0.032	0.189649
KEGG_PROSTATE_CANCER	0.538	0.870554	0.665	0.897379
KEGG_PROTEASOME	0.094	0.470785	0.001	0.015284
KEGG_PROTEIN_EXPORT	0.026	0.442406	0.008	0.07796
KEGG_PROXIMAL_TUBULE_BICARBONATE_RECLAMATION	0.236	0.635755	0.129	0.440725
KEGG_PURINE_METABOLISM	0.017	0.442406	0.015	0.115851
KEGG_PYRIMIDINE_METABOLISM	0.06	0.446769	0.011	0.0968
KEGG_PYRUVATE_METABOLISM	0.154	0.538421	0.001	0.015284
KEGG_REGULATION_OF_ACTIN_CYTOSKELETON	0.411	0.7788	0.288	0.643348
KEGG_REGULATION_OF_AUTOPHAGY	0.987	1	0.975	1
KEGG_RENAL_CELL_CARCINOMA	0.459	0.817752	0.75	0.946134
KEGG_RENIN_ANGIOTENSIN_SYSTEM	0.109	0.474035	0.224	0.561741
KEGG_RETINOL_METABOLISM	0.963	1	0.983	1
KEGG_RIBOFLAVIN_METABOLISM	0.193	0.586268	0.254	0.604603
KEGG_RIBOSOME	0.869	0.990976	0.853	0.999642
KEGG_RIG_I_LIKE_RECEPTOR_SIGNALING_PATHWAY	0.858	0.990681	0.912	1
KEGG_RNA_DEGRADATION	0.36	0.736225	0.187	0.522162
KEGG_RNA_POLYMERASE	0.09	0.470785	0.011	0.0968
KEGG_SELENOAMINO_ACID_METABOLISM	0.273	0.669778	0.241	0.589111
KEGG_SMALL_CELL_LUNG_CANCER	0.299	0.697987	0.507	0.794845
KEGG_SNARE_INTERACTIONS_IN_VESICULAR_TRANSPORT	0.041	0.443667	0.01	0.092484
KEGG_SPHINGOLIPID_METABOLISM	0.552	0.879807	0.401	0.727815
KEGG_SPLICEOSOME	0.325	0.71284	0.025	0.16278
KEGG_STARCH_AND_SUCROSE_METABOLISM	0.858	0.990681	0.934	1
KEGG_STEROID_BIOSYNTHESIS	0.276	0.672403	0.145	0.466829
KEGG_STEROID_HORMONE_BIOSYNTHESIS	0.978	1	0.993	1
KEGG_SULFUR_METABOLISM	0.236	0.635755	0.405	0.733242
KEGG_SYSTEMIC_LUPUS_ERYTHEMATOSUS	0.263	0.665289	0.173	0.499396
KEGG_T_CELL_RECEPTOR_SIGNALING_PATHWAY	0.714	0.950714	0.912	1
KEGG_TASTE_TRANSDUCTION	0.999	1	1	1
KEGG_TAURINE_AND_HYPOTAURINE_METABOLISM	0.164	0.552501	0.055	0.263564
KEGG_TERPENOID_BACKBONE_BIOSYNTHESIS	0.867	0.990976	0.772	0.960535
KEGG_TGF_BETA_SIGNALING_PATHWAY	0.252	0.6534	0.355	0.704358
KEGG_THYROID_CANCER	0.079	0.460675	0.197	0.531868
KEGG_TIGHT_JUNCTION	0.202	0.590149	0.349	0.699928
KEGG_TOLL_LIKE_RECEPTOR_SIGNALING_PATHWAY	0.754	0.968843	0.881	1
KEGG_TRYPTOPHAN_METABOLISM	0.381	0.754723	0.033	0.192434
KEGG_TYPE_I_DIABETES_MELLITUS	0.598	0.911119	0.45	0.758809
KEGG_TYPE_II_DIABETES_MELLITUS	0.934	1	0.991	1
KEGG_TYROSINE_METABOLISM	0.196	0.589217	0.196	0.531868
KEGG_UBIQUITIN_MEDIATED_PROTEOLYSIS	0.351	0.733209	0.045	0.233357
KEGG_VALINE_LEUCINE_AND_ISOLEUCINE_BIOSYNTHESIS	0.211	0.609089	0.28	0.634828
KEGG_VALINE_LEUCINE_AND_ISOLEUCINE_DEGRADATION	0.653	0.929565	0.427	0.74595
KEGG_VASCULAR_SMOOTH_MUSCLE_CONTRACTION	0.015	0.442406	0.057	0.268714
KEGG_VASOPRESSIN_REGULATED_WATER_REABSORPTION	0.838	0.984447	0.702	0.91912
KEGG_VEGF_SIGNALING_PATHWAY	0.773	0.973457	0.656	0.891865
KEGG_VIBRIO_CHOLERAE_INFECTION	0.121	0.492134	0.112	0.407579
KEGG_VIRAL_MYOCARDITIS	0.331	0.716262	0.153	0.480857
KEGG_WNT_SIGNALING_PATHWAY	0.69	0.946062	0.361	0.707385
MIPS_12S_U11_SNRNP	0.042	0.443667	0.01	0.092484
MIPS_17S_U2_SNRNP	0.133	0.519129	0.038	0.210595
MIPS_18S_U11_U12_SNRNP	0.085	0.469278	0.05	0.249485
MIPS_20S_PROTEASOME	0.094	0.470785	0.004	0.048
MIPS_26S_PROTEASOME	0.087	0.470785	0.001	0.015284
MIPS_28S_RIBOSOMAL_SUBUNIT_MITOCHONDRIAL	0.065	0.449429	0.004	0.048
MIPS_39S_RIBOSOMAL_SUBUNIT_MITOCHONDRIAL	0.099	0.474035	0.013	0.106045
MIPS_40S_RIBOSOMAL_SUBUNIT_CYTOPLASMIC	0.757	0.968843	0.793	0.969219
MIPS_55S_RIBOSOME_MITOCHONDRIAL	0.068	0.452917	0	0
MIPS_60S_RIBOSOMAL_SUBUNIT_CYTOPLASMIC	0.824	0.980695	0.576	0.851172
MIPS_ALL_1_SUPERCOMPLEX	0.023	0.442406	0.006	0.062676
MIPS_ANTI_BHC110_COMPLEX	0.22	0.618342	0.169	0.494669
MIPS_ANTI_HDAC2_COMPLEX	0.253	0.653658	0.063	0.286759
MIPS_AP3_BLOC1_COMPLEX	0.773	0.973457	0.375	0.711765
MIPS_ARC_COMPLEX	0.955	1	0.932	1
MIPS_ARC_L_COMPLEX	0.982	1	0.948	1
MIPS_ARC92_MEDIATOR_COMPLEX	0.982	1	0.941	1
MIPS_BAF_COMPLEX	0.096	0.470919	0.101	0.386945
MIPS_BASC_COMPLEX	0.053	0.446769	0.025	0.16278
MIPS_BLOC1_BLOC2_COMPLEX	0.238	0.637075	0.433	0.746694
MIPS_BRAFT_COMPLEX	0.116	0.484	0.165	0.491951
MIPS_BRG1_SIN3A_COMPLEX	0.126	0.506792	0.093	0.365951
MIPS_BRM_SIN3A_COMPLEX	0.064	0.446769	0.026	0.166308
MIPS_BRM_SIN3A_HDAC_COMPLEX	0.105	0.474035	0.16	0.489031
MIPS_C_COMPLEX_SPLICEOSOME	0.216	0.614965	0.004	0.048
MIPS_CDC5L_COMPLEX	0.022	0.442406	0.002	0.027923
MIPS_CEN_COMPLEX	0.095	0.470785	0.117	0.417405
MIPS_CENP_A_NAC_CAD_COMPLEX	0.129	0.513173	0.275	0.62783
MIPS_CF_IIAM_COMPLEX	0.138	0.525594	0.346	0.697767
MIPS_CHUK_NFKB2_REL_IKBKG_SPAG9_NFKB1_NFKBIE_COPB2_TNIP1_NFKBIA_RELA_TNIP2_COMPLEX	0.579	0.902047	0.676	0.906327
MIPS_CRSP_COMPLEX	0.948	1	0.826	0.987934
MIPS_CRSP_MEDIATOR_2_COMPLEX	0.988	1	0.919	1
MIPS_CSA_COMPLEX	0.612	0.912855	0.433	0.746694
MIPS_CTBP_COMPLEX	0.09	0.470785	0.228	0.569804
MIPS_DA_COMPLEX	0.306	0.699704	0.161	0.489031
MIPS_DDB2_COMPLEX	0.631	0.9227	0.456	0.760175
MIPS_DGCR8_MULTIPROTEIN_COMPLEX	0.06	0.446769	0.014	0.110478
MIPS_DMAP1_ASSOCIATED_COMPLEX	0.17	0.558462	0.453	0.759456
MIPS_DNA_SYNTHESOME_COMPLEX	0.15	0.537382	0.142	0.460232
MIPS_DRIP_COMPLEX	0.958	1	0.907	1
MIPS_DSS1_COMPLEX	0.084	0.469108	0.206	0.537005
MIPS_E2F_6_COMPLEX	0.425	0.78913	0.256	0.605394
MIPS_EBAFA_COMPLEX	0.523	0.863932	0.617	0.866154
MIPS_EBAFB_COMPLEX	0.421	0.787589	0.472	0.774944
MIPS_EIF3_COMPLEX	0.422	0.787589	0.3	0.652096
MIPS_EMERIN_COMPLEX_24	0.051	0.446769	0.013	0.106045
MIPS_EMERIN_COMPLEX_25	0.072	0.460675	0.042	0.223385
MIPS_EMERIN_COMPLEX_32	0.034	0.442406	0.012	0.101302
MIPS_EMERIN_COMPLEX_52	0.085	0.469278	0.048	0.242
MIPS_ESCRT_III_COMPLEX	0.976	1	0.956	1
MIPS_EXOSOME	0.517	0.856945	0.591	0.855307
MIPS_F1F0_ATP_SYNTHASE_MITOCHONDRIAL	0.336	0.721704	0.023	0.15533
MIPS_FA_COMPLEX	0.159	0.540674	0.374	0.711727
MIPS_GCN5_TRRAP_HISTONE_ACETYLTRANSFERASE_COMPLEX	0.009	0.442406	0.006	0.062676
MIPS_H2AX_COMPLEX_II	0.058	0.446769	0.057	0.268714
MIPS_H2AX_COMPLEX_ISOLATED_FROM_CELLS_WITHOUT_IR_EXPOSURE	0.006	0.442406	0.004	0.048
MIPS_HCF_1_COMPLEX	0.109	0.474035	0.008	0.07796
MIPS_HDAC1_ASSOCIATED_CORE_COMPLEX_CII	0.204	0.593603	0.363	0.708435
MIPS_HES1_PROMOTER_NOTCH_ENHANCER_COMPLEX	0.201	0.590149	0.708	0.921161
MIPS_HISTONE_H31_COMPLEX	0.009	0.442406	0	0
MIPS_ING2_COMPLEX	0.174	0.56144	0.02	0.140971
MIPS_ING5_COMPLEX	0.155	0.538421	0.001	0.015284
MIPS_INO80_CHROMATIN_REMODELING_COMPLEX	0.101	0.474035	0.425	0.743494
MIPS_INTEGRATOR_COMPLEX	0.478	0.831443	0.358	0.704358
MIPS_INTEGRATOR_RNAPII_COMPLEX	0.356	0.733209	0.382	0.717591
MIPS_KAISO_NCOR_COMPLEX	0.412	0.7788	0.237	0.582274
MIPS_KCNQ1_MACROMOLECULAR_COMPLEX	0.76	0.968843	0.612	0.86442
MIPS_KINASE_MATURATION_COMPLEX_1	0.099	0.474035	0.029	0.174722
MIPS_LARC_COMPLEX	0.09	0.470785	0.265	0.617624
MIPS_LARGE_DROSHA_COMPLEX	0.277	0.672582	0.265	0.617624
MIPS_LSD1_COMPLEX	0.26	0.662316	0.158	0.489031
MIPS_MEDIATOR_COMPLEX	0.991	1	0.852	0.999276
MIPS_MEDIATOR_COMPLEX_1	0.978	1	0.86	1
MIPS_MLL1_WDR5_COMPLEX	0.545	0.873444	0.453	0.759456
MIPS_MRNA_DECAY_COMPLEX	0.566	0.889429	0.297	0.652096
MIPS_MULTISYNTHETASE_COMPLEX	0.015	0.442406	0.011	0.0968
MIPS_NCOR1_COMPLEX	0.203	0.59188	0.2	0.531868
MIPS_NK_3_GROUCHO_HIPK2_SIN3A_RBPA48_HDAC1_COMPLEX	0.64	0.9227	0.42	0.740063
MIPS_NOP56P_ASSOCIATED_PRE_RRNA_COMPLEX	0.511	0.853529	0.177	0.507913
MIPS_NUA4_TIP60_HAT_COMPLEX	0.076	0.460675	0.018	0.13267
MIPS_NUA4_TIP60_HAT_COMPLEX_A	0.18	0.567629	0.03	0.179259
MIPS_NUMAC_COMPLEX	0.2	0.590149	0.15	0.475546
MIPS_P2X7_RECEPTOR_SIGNALLING_COMPLEX	0.151	0.537382	0.088	0.352
MIPS_PA28_20S_PROTEASOME	0.106	0.474035	0.002	0.027923
MIPS_PA700_20S_PA28_COMPLEX	0.081	0.461224	0	0
MIPS_PA700_COMPLEX	0.095	0.470785	0.003	0.039243
MIPS_PBAF_COMPLEX	0.127	0.509403	0.13	0.443099
MIPS_PC2_COMPLEX	0.924	1	0.641	0.87859
MIPS_PCAF_COMPLEX	0.153	0.538421	0.076	0.320791
MIPS_POLYCOMB_REPRESSIVE_COMPLEX_1	0.402	0.774143	0.357	0.704358
MIPS_POLYCYSTIN_1_MULTIPROTEIN_COMPLEX	0.253	0.653658	0.216	0.548308
MIPS_PTIP_HMT_COMPLEX	0.821	0.979533	0.907	1
MIPS_RC_COMPLEX_DURING_G2_M_PHASE_OF_CELL_CYCLE	0.054	0.446769	0.011	0.0968
MIPS_RC_COMPLEX_DURING_S_PHASE_OF_CELL_CYCLE	0.137	0.524865	0.026	0.166308
MIPS_RIBOSOME_CYTOPLASMIC	0.837	0.984447	0.847	0.99825
MIPS_RNA_POLYMERASE_II	0.102	0.474035	0.127	0.436976
MIPS_RNA_POLYMERASE_II_COMPLEX_CHROMATIN_STRUCTURE_MODIFYING	0.608	0.912855	0.593	0.855901
MIPS_RNA_POLYMERASE_II_COMPLEX_CHROMATIN_STRUCTURE_MODIFYING_1	0.445	0.80807	0.341	0.695666
MIPS_RNA_POLYMERASE_II_COMPLEX_CHROMATIN_STRUCTURE_MODIFYING_2	0.49	0.837035	0.655	0.89134
MIPS_RNA_POLYMERASE_II_CORE_COMPLEX	0.023	0.442406	0.005	0.055846
MIPS_RNA_POLYMERASE_II_HOLOENZYME_COMPLEX	0.147	0.529638	0.155	0.485043
MIPS_RNASE_MRP_COMPLEX	0.293	0.689524	0.421	0.740063
MIPS_RSMAD_COMPLEX	0.469	0.824441	0.124	0.433851
MIPS_SIN3_ING1B_COMPLEX_II	0.092	0.470785	0.036	0.203393
MIPS_SIN3_SAP25_COMPLEX	0.052	0.446769	0.004	0.048
MIPS_SMCC_COMPLEX	0.978	1	0.865	1
MIPS_SMN_COMPLEX	0.061	0.446769	0.034	0.195905
MIPS_SMN_POLII_RHA_COMPLEX	0.466	0.82016	0.399	0.727815
MIPS_SNF2H_COHESIN_NURD_COMPLEX	0.195	0.589217	0.27	0.623275
MIPS_SPLICEOSOME	0.313	0.702436	0.026	0.166308
MIPS_SRCAP_ASSOCIATED_CHROMATIN_REMODELING_COMPLEX	0.091	0.470785	0.134	0.454598
MIPS_STAGA_COMPLEX	0.056	0.446769	0.015	0.115851
MIPS_SWI_SNF_CHROMATIN_REMODELING_RELATED_BRCA1_COMPLEX	0.057	0.446769	0.072	0.313006
MIPS_TFIID_BETA_COMPLEX	0.245	0.643291	0.148	0.474384
MIPS_TFIID_BETA_COMPLEX_1	0.415	0.780544	0.371	0.710675
MIPS_TFIID_COMPLEX	0.383	0.755512	0.332	0.685724
MIPS_TFIID_COMPLEX_B_CELL_SPECIFIC	0.4	0.773369	0.329	0.683416
MIPS_TFIIH_TRANSCRIPTION_FACTOR_COMPLEX	0.247	0.646205	0.386	0.719476
MIPS_TFTC_COMPLEX	0.087	0.470785	0.041	0.220489
MIPS_TFTC_TYPE_HISTONE_ACETYL_TRANSFERASE_COMPLEX	0.681	0.944008	0.535	0.818567
MIPS_TNF_ALPHA_NF_KAPPA_B_SIGNALING_COMPLEX	0.664	0.935139	0.834	0.992597
MIPS_TNF_ALPHA_NF_KAPPA_B_SIGNALING_COMPLEX_1	0.989	1	0.988	1
MIPS_TNF_ALPHA_NF_KAPPA_B_SIGNALING_COMPLEX_10	0.787	0.976621	0.675	0.905823
MIPS_TNF_ALPHA_NF_KAPPA_B_SIGNALING_COMPLEX_2	0.971	1	0.879	1
MIPS_TNF_ALPHA_NF_KAPPA_B_SIGNALING_COMPLEX_3	0.791	0.976621	0.825	0.987552
MIPS_TNF_ALPHA_NF_KAPPA_B_SIGNALING_COMPLEX_5	0.643	0.9227	0.707	0.921161
MIPS_TNF_ALPHA_NF_KAPPA_B_SIGNALING_COMPLEX_6	0.595	0.910369	0.154	0.482955
MIPS_TRAP_COMPLEX	0.994	1	0.95	1
MIPS_TRAP_SMCC_MEDIATOR_COMPLEX	0.815	0.977192	0.595	0.857934
MIPS_TRBP_CONTAINING_COMPLEX_1	0.868	0.990976	0.746	0.946019
MIPS_UTX_MLL2_3_COMPLEX	0.853	0.990681	0.923	1
MIPS_WINAC_COMPLEX	0.198	0.590149	0.321	0.677459
PID_A6B1_A6B4_INTEGRIN_PATHWAY	0.013	0.442406	0.013	0.106045
PID_AJDISS_2PATHWAY	0.08	0.460952	0.388	0.719543
PID_ALK1PATHWAY	0.068	0.452917	0.208	0.540279
PID_ALK2PATHWAY	0.815	0.977192	0.79	0.968816
PID_ALPHASYNUCLEIN_PATHWAY	0.155	0.538421	0.23	0.571849
PID_AMB2_NEUTROPHILS_PATHWAY	0.022	0.442406	0.093	0.365951
PID_ANGIOPOIETINRECEPTOR_PATHWAY	0.159	0.540674	0.463	0.766563
PID_ANTHRAXPATHWAY	0.589	0.907885	0.37	0.710635
PID_AP1_PATHWAY	0.126	0.506792	0.341	0.695666
PID_AR_NONGENOMIC_PATHWAY	0.958	1	0.953	1
PID_AR_PATHWAY	0.108	0.474035	0.095	0.372811
PID_AR_TF_PATHWAY	0.217	0.615398	0.053	0.257378
PID_ARF_3PATHWAY	0.365	0.74331	0.104	0.395309
PID_ARF6_PATHWAY	0.062	0.446769	0.141	0.460072
PID_ARF6_TRAFFICKINGPATHWAY	0.023	0.442406	0.029	0.174722
PID_ARF6DOWNSTREAMPATHWAY	0.604	0.912599	0.637	0.87859
PID_ATF2_PATHWAY	0.395	0.765741	0.495	0.786105
PID_ATM_PATHWAY	0.314	0.703593	0.072	0.313006
PID_ATR_PATHWAY	0.033	0.442406	0.001	0.015284
PID_AURORA_A_PATHWAY	0.018	0.442406	0.001	0.015284
PID_AURORA_B_PATHWAY	0.016	0.442406	0	0
PID_AVB3_INTEGRIN_PATHWAY	0.072	0.460675	0.027	0.169714
PID_AVB3_OPN_PATHWAY	0.081	0.461224	0.173	0.499396
PID_BARD1PATHWAY	0.035	0.442406	0.006	0.062676
PID_BCR_5PATHWAY	0.666	0.936139	0.333	0.685838
PID_BETACATENIN_DEG_PATHWAY	0.702	0.947309	0.213	0.546424
PID_BETACATENIN_NUC_PATHWAY	0.328	0.715132	0.629	0.873143
PID_BMPPATHWAY	0.27	0.665603	0.438	0.750857
PID_CASPASE_PATHWAY	0.018	0.442406	0.007	0.070583
PID_CD40_PATHWAY	0.728	0.961406	0.863	1
PID_CD8TCRDOWNSTREAMPATHWAY	0.935	1	0.976	1
PID_CD8TCRPATHWAY	0.527	0.865962	0.713	0.924824
PID_CDC42_PATHWAY	0.874	0.990976	0.771	0.960113
PID_CDC42_REG_PATHWAY	0.92	1	0.96	1
PID_CERAMIDE_PATHWAY	0.808	0.977192	0.809	0.978075
PID_CIRCADIANPATHWAY	0.056	0.446769	0.082	0.337292
PID_CMYB_PATHWAY	0.706	0.948871	0.897	1
PID_CONE_PATHWAY	0.969	1	0.999	1
PID_CXCR3PATHWAY	0.155	0.538421	0.107	0.39735
PID_CXCR4_PATHWAY	0.154	0.538421	0.172	0.498491
PID_DELTANP63PATHWAY	0.015	0.442406	0.026	0.166308
PID_DNAPK_PATHWAY	0.198	0.590149	0.161	0.489031
PID_E2F_PATHWAY	0.028	0.442406	0.004	0.048
PID_ECADHERIN_KERATINOCYTE_PATHWAY	0.27	0.665603	0.3	0.652096
PID_ECADHERIN_NASCENTAJ_PATHWAY	0.176	0.56289	0.162	0.489031
PID_ECADHERIN_STABILIZATION_PATHWAY	0.827	0.981817	0.763	0.955066
PID_ENDOTHELINPATHWAY	0.102	0.474035	0.249	0.598589
PID_EPHA_FWDPATHWAY	0.554	0.881685	0.721	0.929744
PID_EPHA2_FWDPATHWAY	0.736	0.964505	0.866	1
PID_EPHBFWDPATHWAY	0.167	0.556156	0.043	0.225401
PID_EPHRINBREVPATHWAY	0.248	0.646492	0.236	0.5808
PID_EPOPATHWAY	0.408	0.77643	0.57	0.847124
PID_ER_NONGENOMIC_PATHWAY	0.586	0.905183	0.697	0.916707
PID_ERA_GENOMIC_PATHWAY	0.878	0.991334	0.578	0.851172
PID_ERB_GENOMIC_PATHWAY	0.427	0.789814	0.197	0.531868
PID_ERBB_NETWORK_PATHWAY	0.11	0.474035	0.213	0.546424
PID_ERBB1_DOWNSTREAM_PATHWAY	0.677	0.942966	0.507	0.794845
PID_ERBB1_INTERNALIZATION_PATHWAY	0.586	0.905183	0.461	0.764997
PID_ERBB1_RECEPTOR_PROXIMAL_PATHWAY	0.45	0.809665	0.302	0.652536
PID_ERBB2ERBB3PATHWAY	0.896	1	0.869	1
PID_ERBB4_PATHWAY	0.2	0.590149	0.224	0.561741
PID_FAK_PATHWAY	0.481	0.831443	0.692	0.915104
PID_FANCONI_PATHWAY	0.053	0.446769	0.018	0.13267
PID_FASPATHWAY	0.378	0.754723	0.383	0.717591
PID_FCER1PATHWAY	0.274	0.669778	0.152	0.479791
PID_FGF_PATHWAY	0.133	0.519129	0.31	0.663894
PID_FOXM1PATHWAY	0.074	0.460675	0.007	0.070583
PID_FOXOPATHWAY	0.151	0.537382	0.254	0.604603
PID_FRA_PATHWAY	0.139	0.525594	0.122	0.42892
PID_GLYPICAN_1PATHWAY	0.275	0.671092	0.808	0.97768
PID_GMCSF_PATHWAY	0.367	0.745238	0.324	0.678017
PID_HDAC_CLASSI_PATHWAY	0.06	0.446769	0.157	0.489031
PID_HDAC_CLASSII_PATHWAY	0.393	0.765741	0.234	0.576856
PID_HDAC_CLASSIII_PATHWAY	0.284	0.680475	0.526	0.813367
PID_HEDGEHOG_2PATHWAY	0.539	0.870554	0.561	0.8389
PID_HEDGEHOG_GLIPATHWAY	0.538	0.870554	0.571	0.847742
PID_HES_HEYPATHWAY	0.014	0.442406	0.111	0.405975
PID_HIF1_TFPATHWAY	0.063	0.446769	0.069	0.305451
PID_HIF1APATHWAY	0.1	0.474035	0.101	0.386945
PID_HIF2PATHWAY	0.219	0.618342	0.55	0.831875
PID_HIVNEFPATHWAY	0.386	0.75731	0.611	0.86442
PID_HNF3APATHWAY	0.497	0.842058	0.618	0.866154
PID_HNF3BPATHWAY	0.958	1	0.99	1
PID_IFNGPATHWAY	0.496	0.841346	0.616	0.866154
PID_IGF1_PATHWAY	0.668	0.937136	0.588	0.855307
PID_IL12_2PATHWAY	0.848	0.990681	0.991	1
PID_IL12_STAT4PATHWAY	0.749	0.968843	0.844	0.997954
PID_IL1PATHWAY	0.592	0.909225	0.474	0.774944
PID_IL2_1PATHWAY	0.329	0.715132	0.191	0.526247
PID_IL2_PI3KPATHWAY	0.82	0.979145	0.815	0.982058
PID_IL2_STAT5PATHWAY	0.465	0.82016	0.559	0.837635
PID_IL23PATHWAY	0.766	0.968843	0.995	1
PID_IL27PATHWAY	0.855	0.990681	0.966	1
PID_IL3_PATHWAY	0.037	0.442406	0.127	0.436976
PID_IL4_2PATHWAY	0.289	0.685667	0.622	0.869244
PID_IL5_PATHWAY	0.265	0.665603	0.458	0.762633
PID_IL6_7PATHWAY	0.101	0.474035	0.116	0.415881
PID_IL8CXCR1_PATHWAY	0.425	0.78913	0.675	0.905823
PID_IL8CXCR2_PATHWAY	0.306	0.699704	0.493	0.785769
PID_ILK_PATHWAY	0.032	0.442406	0.041	0.220489
PID_INSULIN_GLUCOSE_PATHWAY	0.688	0.945105	0.823	0.987168
PID_INSULIN_PATHWAY	0.682	0.944008	0.802	0.972852
PID_INTEGRIN_A4B1_PATHWAY	0.146	0.529638	0.443	0.754904
PID_INTEGRIN_A9B1_PATHWAY	0.726	0.960941	0.91	1
PID_INTEGRIN_CS_PATHWAY	0.224	0.618342	0.139	0.458871
PID_INTEGRIN1_PATHWAY	0.012	0.442406	0.002	0.027923
PID_INTEGRIN2_PATHWAY	0.095	0.470785	0.14	0.458871
PID_INTEGRIN3_PATHWAY	0.052	0.446769	0.065	0.292198
PID_INTEGRIN4_PATHWAY	0.141	0.52766	0.111	0.405975
PID_INTEGRIN5_PATHWAY	0.722	0.957392	0.805	0.974862
PID_KITPATHWAY	0.71	0.948871	0.894	1
PID_LIS1PATHWAY	0.528	0.865962	0.299	0.652096
PID_LKB1_PATHWAY	0.579	0.902047	0.739	0.942079
PID_LPA4_PATHWAY	0.895	1	0.927	1
PID_LYMPHANGIOGENESIS_PATHWAY	0.185	0.573974	0.124	0.433851
PID_LYSOPHOSPHOLIPID_PATHWAY	0.584	0.905183	0.675	0.905823
PID_MAPKTRKPATHWAY	0.223	0.618342	0.142	0.460232
PID_MET_PATHWAY	0.548	0.877283	0.346	0.697767
PID_MTOR_4PATHWAY	0.078	0.460675	0.037	0.206631
PID_MYC_ACTIVPATHWAY	0.008	0.442406	0	0
PID_MYC_PATHWAY	0.069	0.4554	0.005	0.055846
PID_MYC_REPRESSPATHWAY	0.234	0.635755	0.204	0.534671
PID_NCADHERINPATHWAY	0.85	0.990681	0.516	0.803035
PID_NECTIN_PATHWAY	0.385	0.756455	0.39	0.719543
PID_NEPHRIN_NEPH1_PATHWAY	0.494	0.8409	0.517	0.80373
PID_NETRIN_PATHWAY	0.486	0.835585	0.506	0.794845
PID_NFAT_3PATHWAY	0.156	0.540199	0.196	0.531868
PID_NFAT_TFPATHWAY	0.595	0.910369	0.69	0.914124
PID_NFKAPPABATYPICALPATHWAY	0.678	0.942966	0.716	0.926231
PID_NFKAPPABCANONICALPATHWAY	0.565	0.888819	0.575	0.851172
PID_NOTCH_PATHWAY	0.168	0.556435	0.233	0.575367
PID_P38_MK2PATHWAY	0.349	0.732295	0.344	0.695666
PID_P38_MKK3_6PATHWAY	0.52	0.860935	0.358	0.704358
PID_P38ALPHABETADOWNSTREAMPATHWAY	0.302	0.699621	0.289	0.64459
PID_P38ALPHABETAPATHWAY	0.223	0.618342	0.223	0.561741
PID_P38GAMMADELTAPATHWAY	0.217	0.615398	0.215	0.547684
PID_P53DOWNSTREAMPATHWAY	0.024	0.442406	0.012	0.101302
PID_P53REGULATIONPATHWAY	0.37	0.747204	0.122	0.42892
PID_P73PATHWAY	0.063	0.446769	0.017	0.127237
PID_P75NTRPATHWAY	0.489	0.836311	0.186	0.522162
PID_PDGFRAPATHWAY	0.625	0.918522	0.514	0.801641
PID_PDGFRBPATHWAY	0.224	0.618342	0.137	0.455204
PID_PI3KCIAKTPATHWAY	0.315	0.703933	0.729	0.935078
PID_PI3KCIPATHWAY	0.046	0.446769	0.096	0.37572
PID_PI3KPLCTRKPATHWAY	0.656	0.930188	0.876	1
PID_PLK1_PATHWAY	0.021	0.442406	0	0
PID_PRLSIGNALINGEVENTSPATHWAY	0.373	0.751173	0.161	0.489031
PID_PS1PATHWAY	0.356	0.733209	0.18	0.512471
PID_PTP1BPATHWAY	0.181	0.567629	0.348	0.699856
PID_RAC1_PATHWAY	0.238	0.637075	0.17	0.494669
PID_RAC1_REG_PATHWAY	0.479	0.831443	0.769	0.960093
PID_RANBP2PATHWAY	0.096	0.470919	0.118	0.417893
PID_RAS_PATHWAY	0.32	0.704	0.164	0.490986
PID_RB_1PATHWAY	0.2	0.590149	0.188	0.522943
PID_REELINPATHWAY	0.448	0.80807	0.57	0.847124
PID_REG_GR_PATHWAY	0.73	0.961851	0.689	0.913633
PID_RET_PATHWAY	0.691	0.946124	0.542	0.825796
PID_RETINOIC_ACID_PATHWAY	0.2	0.590149	0.117	0.417405
PID_RHOA_PATHWAY	0.354	0.733209	0.274	0.627521
PID_RHOA_REG_PATHWAY	0.068	0.452917	0.261	0.612233
PID_RHODOPSIN_PATHWAY	0.87	0.990976	0.99	1
PID_RXR_VDR_PATHWAY	0.433	0.794837	0.61	0.86442
PID_S1P_META_PATHWAY	0.14	0.526632	0.386	0.719476
PID_S1P_S1P1_PATHWAY	0.186	0.575263	0.256	0.605394
PID_S1P_S1P2_PATHWAY	0.317	0.703933	0.291	0.648055
PID_S1P_S1P3_PATHWAY	0.102	0.474035	0.384	0.717591
PID_S1P_S1P4_PATHWAY	0.8	0.977192	0.811	0.979677
PID_SHP2_PATHWAY	0.288	0.684412	0.23	0.571849
PID_SMAD2_3NUCLEARPATHWAY	0.103	0.474035	0.137	0.455204
PID_SMAD2_3PATHWAY	0.31	0.701121	0.213	0.546424
PID_SYNDECAN_1_PATHWAY	0.025	0.442406	0	0
PID_SYNDECAN_2_PATHWAY	0.561	0.888301	0.414	0.738456
PID_SYNDECAN_3_PATHWAY	0.464	0.82016	0.632	0.874799
PID_SYNDECAN_4_PATHWAY	0.309	0.701121	0.383	0.717591
PID_TAP63PATHWAY	0.08	0.460952	0.106	0.395661
PID_TCPTP_PATHWAY	0.223	0.618342	0.3	0.652096
PID_TCR_PATHWAY	0.512	0.853529	0.59	0.855307
PID_TCRCALCIUMPATHWAY	0.727	0.961388	0.774	0.960554
PID_TCRJNKPATHWAY	0.523	0.863932	0.278	0.633683
PID_TCRRASPATHWAY	0.368	0.745238	0.139	0.458871
PID_TELOMERASEPATHWAY	0.31	0.701121	0.052	0.255081
PID_TGFBRPATHWAY	0.063	0.446769	0.165	0.491951
PID_THROMBIN_PAR1_PATHWAY	0.304	0.699621	0.32	0.677318
PID_THROMBIN_PAR4_PATHWAY	0.433	0.794837	0.418	0.740063
PID_TNFPATHWAY	0.776	0.975543	0.863	1
PID_TOLL_ENDOGENOUS_PATHWAY	0.303	0.699621	0.418	0.740063
PID_TRAIL_PATHWAY	0.541	0.871845	0.7	0.918157
PID_TRKRPATHWAY	0.236	0.635755	0.261	0.612233
PID_TXA2PATHWAY	0.087	0.470785	0.14	0.458871
PID_UPA_UPAR_PATHWAY	0.471	0.826955	0.471	0.77451
PID_VEGF_VEGFR_PATHWAY	0.61	0.912855	0.257	0.606771
PID_VEGFR1_2_PATHWAY	0.649	0.925686	0.294	0.652096
PID_VEGFR1_PATHWAY	0.43	0.792335	0.419	0.740063
PID_WNT_CANONICAL_PATHWAY	0.073	0.460675	0.034	0.195905
PID_WNT_NONCANONICAL_PATHWAY	0.508	0.851751	0.306	0.65824
PID_WNT_SIGNALING_PATHWAY	0.344	0.731299	0.318	0.676041
REACTOME_3_UTR_MEDIATED_TRANSLATIONAL_REGULATION	0.791	0.976621	0.734	0.938176
REACTOME_A_TETRASACCHARIDE_LINKER_SEQUENCE_IS_REQUIRED_FOR_GAG_SYNTHESIS	0.244	0.643291	0.127	0.436976
REACTOME_ABACAVIR_TRANSPORT_AND_METABOLISM	0.682	0.944008	0.791	0.968816
REACTOME_ABC_FAMILY_PROTEINS_MEDIATED_TRANSPORT	0.329	0.715132	0.603	0.862617
REACTOME_ABCA_TRANSPORTERS_IN_LIPID_HOMEOSTASIS	0.699	0.94678	0.874	1
REACTOME_ABORTIVE_ELONGATION_OF_HIV1_TRANSCRIPT_IN_THE_ABSENCE_OF_TAT	0.048	0.446769	0.006	0.062676
REACTOME_ACETYLCHOLINE_BINDING_AND_DOWNSTREAM_EVENTS	0.99	1	0.998	1
REACTOME_ACETYLCHOLINE_NEUROTRANSMITTER_RELEASE_CYCLE	0.466	0.82016	0.213	0.546424
REACTOME_ACTIVATED_AMPK_STIMULATES_FATTY_ACID_OXIDATION_IN_MUSCLE	0.854	0.990681	0.286	0.639864
REACTOME_ACTIVATED_NOTCH1_TRANSMITS_SIGNAL_TO_THE_NUCLEUS	0.457	0.815189	0.091	0.362005
REACTOME_ACTIVATED_POINT_MUTANTS_OF_FGFR2	0.692	0.946124	0.935	1
REACTOME_ACTIVATED_TAK1_MEDIATES_P38_MAPK_ACTIVATION	0.632	0.9227	0.43	0.74595
REACTOME_ACTIVATED_TLR4_SIGNALLING	0.709	0.948871	0.306	0.65824
REACTOME_ACTIVATION_OF_ATR_IN_RESPONSE_TO_REPLICATION_STRESS	0.017	0.442406	0	0
REACTOME_ACTIVATION_OF_BH3_ONLY_PROTEINS	0.75	0.968843	0.62	0.867283
REACTOME_ACTIVATION_OF_CHAPERONE_GENES_BY_ATF6_ALPHA	0.32	0.704	0.304	0.655881
REACTOME_ACTIVATION_OF_CHAPERONE_GENES_BY_XBP1S	0.024	0.442406	0.003	0.039243
REACTOME_ACTIVATION_OF_CHAPERONES_BY_ATF6_ALPHA	0.463	0.82016	0.474	0.774944
REACTOME_ACTIVATION_OF_GENES_BY_ATF4	0.803	0.977192	0.823	0.987168
REACTOME_ACTIVATION_OF_IRF3_IRF7_MEDIATED_BY_TBK1_IKK_EPSILON	0.602	0.912426	0.137	0.455204
REACTOME_ACTIVATION_OF_KAINATE_RECEPTORS_UPON_GLUTAMATE_BINDING	0.958	1	0.925	1
REACTOME_ACTIVATION_OF_NF_KAPPAB_IN_B_CELLS	0.196	0.589217	0.003	0.039243
REACTOME_ACTIVATION_OF_NMDA_RECEPTOR_UPON_GLUTAMATE_BINDING_AND_POSTSYNAPTIC_EVENTS	0.946	1	0.952	1
REACTOME_ACTIVATION_OF_RAC	0.613	0.912855	0.97	1
REACTOME_ACTIVATION_OF_THE_AP1_FAMILY_OF_TRANSCRIPTION_FACTORS	0.478	0.831443	0.245	0.594883
REACTOME_ACTIVATION_OF_THE_MRNA_UPON_BINDING_OF_THE_CAP_BINDING_COMPLEX_AND_EIFS_AND_SUBSEQUENT_BINDING_TO_43S	0.629	0.922533	0.555	0.834224
REACTOME_ACTIVATION_OF_THE_PRE_REPLICATIVE_COMPLEX	0.018	0.442406	0	0
REACTOME_ACYL_CHAIN_REMODELLING_OF_PC	0.068	0.452917	0.136	0.455204
REACTOME_ACYL_CHAIN_REMODELLING_OF_PE	0.107	0.474035	0.199	0.531868
REACTOME_ACYL_CHAIN_REMODELLING_OF_PG	0.038	0.442406	0.118	0.417893
REACTOME_ACYL_CHAIN_REMODELLING_OF_PI	0.044	0.443667	0.075	0.320791
REACTOME_ACYL_CHAIN_REMODELLING_OF_PS	0.163	0.550409	0.215	0.547684
REACTOME_ADAPTIVE_IMMUNE_SYSTEM	0.22	0.618342	0.027	0.169714
REACTOME_ADENYLATE_CYCLASE_ACTIVATING_PATHWAY	0.788	0.976621	0.847	0.99825
REACTOME_ADENYLATE_CYCLASE_INHIBITORY_PATHWAY	0.838	0.984447	0.884	1
REACTOME_ADHERENS_JUNCTIONS_INTERACTIONS	0.412	0.7788	0.607	0.864387
REACTOME_ADP_SIGNALLING_THROUGH_P2RY1	0.763	0.968843	0.704	0.920908
REACTOME_ADP_SIGNALLING_THROUGH_P2RY12	0.92	1	0.867	1
REACTOME_ADVANCED_GLYCOSYLATION_ENDPRODUCT_RECEPTOR_SIGNALING	0.64	0.9227	0.448	0.758154
REACTOME_AKT_PHOSPHORYLATES_TARGETS_IN_THE_CYTOSOL	0.814	0.977192	0.964	1
REACTOME_ALPHA_LINOLENIC_ACID_ALA_METABOLISM	0.655	0.929677	0.471	0.77451
REACTOME_AMINE_COMPOUND_SLC_TRANSPORTERS	0.943	1	0.989	1
REACTOME_AMINE_DERIVED_HORMONES	0.992	1	0.999	1
REACTOME_AMINE_LIGAND_BINDING_RECEPTORS	0.998	1	1	1
REACTOME_AMINO_ACID_AND_OLIGOPEPTIDE_SLC_TRANSPORTERS	0.812	0.977192	0.927	1
REACTOME_AMINO_ACID_SYNTHESIS_AND_INTERCONVERSION_TRANSAMINATION	0.074	0.460675	0.1	0.386945
REACTOME_AMINO_ACID_TRANSPORT_ACROSS_THE_PLASMA_MEMBRANE	0.875	0.990976	0.99	1
REACTOME_AMYLOIDS	0.139	0.525594	0.118	0.417893
REACTOME_ANDROGEN_BIOSYNTHESIS	0.83	0.9822	0.983	1
REACTOME_ANTIGEN_ACTIVATES_B_CELL_RECEPTOR_LEADING_TO_GENERATION_OF_SECOND_MESSENGERS	0.424	0.78913	0.18	0.512471
REACTOME_ANTIGEN_PRESENTATION_FOLDING_ASSEMBLY_AND_PEPTIDE_LOADING_OF_CLASS_I_MHC	0.23	0.630113	0.187	0.522162
REACTOME_ANTIGEN_PROCESSING_CROSS_PRESENTATION	0.099	0.474035	0.001	0.015284
REACTOME_ANTIGEN_PROCESSING_UBIQUITINATION_PROTEASOME_DEGRADATION	0.403	0.774654	0.009	0.085974
REACTOME_ANTIVIRAL_MECHANISM_BY_IFN_STIMULATED_GENES	0.205	0.594132	0.039	0.21209
REACTOME_APC_C_CDC20_MEDIATED_DEGRADATION_OF_CYCLIN_B	0.283	0.680325	0.101	0.386945
REACTOME_APC_C_CDC20_MEDIATED_DEGRADATION_OF_MITOTIC_PROTEINS	0.079	0.460675	0	0
REACTOME_APC_C_CDH1_MEDIATED_DEGRADATION_OF_CDC20_AND_OTHER_APC_C_CDH1_TARGETED_PROTEINS_IN_LATE_MITOSIS_EARLY_G1	0.099	0.474035	0	0
REACTOME_APC_CDC20_MEDIATED_DEGRADATION_OF_NEK2A	0.138	0.525594	0.075	0.320791
REACTOME_APOBEC3G_MEDIATED_RESISTANCE_TO_HIV1_INFECTION	0.055	0.446769	0.011	0.0968
REACTOME_APOPTOSIS	0.047	0.446769	0.002	0.027923
REACTOME_APOPTOSIS_INDUCED_DNA_FRAGMENTATION	0.436	0.798325	0.495	0.786105
REACTOME_APOPTOTIC_CLEAVAGE_OF_CELL_ADHESION_PROTEINS	0.188	0.577116	0.296	0.652096
REACTOME_APOPTOTIC_CLEAVAGE_OF_CELLULAR_PROTEINS	0.003	0.442406	0.009	0.085974
REACTOME_APOPTOTIC_EXECUTION_PHASE	0.016	0.442406	0.029	0.174722
REACTOME_AQUAPORIN_MEDIATED_TRANSPORT	0.891	0.999793	0.842	0.996401
REACTOME_ARMS_MEDIATED_ACTIVATION	0.402	0.774143	0.144	0.46464
REACTOME_ASPARAGINE_N_LINKED_GLYCOSYLATION	0.01	0.442406	0	0
REACTOME_ASSEMBLY_OF_THE_PRE_REPLICATIVE_COMPLEX	0.044	0.443667	0	0
REACTOME_ASSOCIATION_OF_LICENSING_FACTORS_WITH_THE_PRE_REPLICATIVE_COMPLEX	0.154	0.538421	0.053	0.257378
REACTOME_ASSOCIATION_OF_TRIC_CCT_WITH_TARGET_PROTEINS_DURING_BIOSYNTHESIS	0.039	0.442406	0.005	0.055846
REACTOME_AUTODEGRADATION_OF_CDH1_BY_CDH1_APC_C	0.147	0.529638	0.001	0.015284
REACTOME_AUTODEGRADATION_OF_THE_E3_UBIQUITIN_LIGASE_COP1	0.136	0.524865	0	0
REACTOME_AXON_GUIDANCE	0.048	0.446769	0.076	0.320791
REACTOME_BASE_EXCISION_REPAIR	0.14	0.526632	0.106	0.395661
REACTOME_BASE_FREE_SUGAR_PHOSPHATE_REMOVAL_VIA_THE_SINGLE_NUCLEOTIDE_REPLACEMENT_PATHWAY	0.495	0.841346	0.364	0.708483
REACTOME_BASIGIN_INTERACTIONS	0.073	0.460675	0.164	0.490986
REACTOME_BETA_DEFENSINS	0.933	1	0.957	1
REACTOME_BILE_ACID_AND_BILE_SALT_METABOLISM	0.827	0.981817	0.836	0.993349
REACTOME_BILE_SALT_AND_ORGANIC_ANION_SLC_TRANSPORTERS	0.463	0.82016	0.205	0.536324
REACTOME_BINDING_AND_ENTRY_OF_HIV_VIRION	0.48	0.831443	0.556	0.834862
REACTOME_BIOLOGICAL_OXIDATIONS	0.342	0.729198	0.269	0.622947
REACTOME_BIOSYNTHESIS_OF_THE_N_GLYCAN_PRECURSOR_DOLICHOL_LIPID_LINKED_OLIGOSACCHARIDE_LLO_AND_TRANSFER_TO_A_NASCENT_PROTEIN	0.041	0.443667	0.025	0.16278
REACTOME_BMAL1_CLOCK_NPAS2_ACTIVATES_CIRCADIAN_EXPRESSION	0.237	0.637075	0.198	0.531868
REACTOME_BOTULINUM_NEUROTOXICITY	0.033	0.442406	0.025	0.16278
REACTOME_BRANCHED_CHAIN_AMINO_ACID_CATABOLISM	0.481	0.831443	0.554	0.834224
REACTOME_CA_DEPENDENT_EVENTS	0.97	1	0.981	1
REACTOME_CALNEXIN_CALRETICULIN_CYCLE	0.146	0.529638	0.064	0.289495
REACTOME_CASPASE_MEDIATED_CLEAVAGE_OF_CYTOSKELETAL_PROTEINS	0.02	0.442406	0.106	0.395661
REACTOME_CD28_CO_STIMULATION	0.247	0.646205	0.694	0.915248
REACTOME_CD28_DEPENDENT_PI3K_AKT_SIGNALING	0.038	0.442406	0.282	0.634828
REACTOME_CD28_DEPENDENT_VAV1_PATHWAY	0.809	0.977192	0.975	1
REACTOME_CDC6_ASSOCIATION_WITH_THE_ORC_ORIGIN_COMPLEX	0.078	0.460675	0.042	0.223385
REACTOME_CDK_MEDIATED_PHOSPHORYLATION_AND_REMOVAL_OF_CDC6	0.109	0.474035	0.001	0.015284
REACTOME_CDT1_ASSOCIATION_WITH_THE_CDC6_ORC_ORIGIN_COMPLEX	0.067	0.452917	0	0
REACTOME_CELL_CELL_COMMUNICATION	0.067	0.452917	0.387	0.719493
REACTOME_CELL_CELL_JUNCTION_ORGANIZATION	0.245	0.643291	0.781	0.963891
REACTOME_CELL_CYCLE	0.032	0.442406	0	0
REACTOME_CELL_CYCLE_CHECKPOINTS	0.028	0.442406	0	0
REACTOME_CELL_CYCLE_MITOTIC	0.036	0.442406	0	0
REACTOME_CELL_DEATH_SIGNALLING_VIA_NRAGE_NRIF_AND_NADE	0.234	0.635755	0.127	0.436976
REACTOME_CELL_EXTRACELLULAR_MATRIX_INTERACTIONS	0.109	0.474035	0.164	0.490986
REACTOME_CELL_JUNCTION_ORGANIZATION	0.199	0.590149	0.485	0.782467
REACTOME_CELL_SURFACE_INTERACTIONS_AT_THE_VASCULAR_WALL	0.008	0.442406	0.013	0.106045
REACTOME_CGMP_EFFECTS	0.824	0.980695	0.926	1
REACTOME_CHEMOKINE_RECEPTORS_BIND_CHEMOKINES	0.872	0.990976	0.997	1
REACTOME_CHOLESTEROL_BIOSYNTHESIS	0.639	0.9227	0.256	0.605394
REACTOME_CHONDROITIN_SULFATE_BIOSYNTHESIS	0.064	0.446769	0.14	0.458871
REACTOME_CHONDROITIN_SULFATE_DERMATAN_SULFATE_METABOLISM	0.281	0.678889	0.37	0.710635
REACTOME_CHROMOSOME_MAINTENANCE	0.031	0.442406	0.001	0.015284
REACTOME_CHYLOMICRON_MEDIATED_LIPID_TRANSPORT	0.19	0.581409	0.367	0.710635
REACTOME_CIRCADIAN_CLOCK	0.587	0.905764	0.379	0.716547
REACTOME_CIRCADIAN_REPRESSION_OF_EXPRESSION_BY_REV_ERBA	0.464	0.82016	0.299	0.652096
REACTOME_CITRIC_ACID_CYCLE_TCA_CYCLE	0.348	0.732295	0.029	0.174722
REACTOME_CLASS_A1_RHODOPSIN_LIKE_RECEPTORS	1	1	1	1
REACTOME_CLASS_B_2_SECRETIN_FAMILY_RECEPTORS	0.763	0.968843	0.919	1
REACTOME_CLASS_C_3_METABOTROPIC_GLUTAMATE_PHEROMONE_RECEPTORS	0.939	1	0.961	1
REACTOME_CLASS_I_MHC_MEDIATED_ANTIGEN_PROCESSING_PRESENTATION	0.229	0.62856	0.001	0.015284
REACTOME_CLEAVAGE_OF_GROWING_TRANSCRIPT_IN_THE_TERMINATION_REGION_	0.044	0.443667	0.004	0.048
REACTOME_COLLAGEN_FORMATION	0.036	0.442406	0	0
REACTOME_COMMON_PATHWAY	0.236	0.635755	0.063	0.286759
REACTOME_COMPLEMENT_CASCADE	0.03	0.442406	0.058	0.271665
REACTOME_CONVERSION_FROM_APC_C_CDC20_TO_APC_C_CDH1_IN_LATE_ANAPHASE	0.382	0.755512	0.308	0.660585
REACTOME_COPI_MEDIATED_TRANSPORT	0.142	0.529337	0.019	0.135901
REACTOME_COSTIMULATION_BY_THE_CD28_FAMILY	0.341	0.729198	0.609	0.864387
REACTOME_CREATION_OF_C4_AND_C2_ACTIVATORS	0.952	1	0.992	1
REACTOME_CREB_PHOSPHORYLATION_THROUGH_THE_ACTIVATION_OF_CAMKII	1	1	1	1
REACTOME_CREB_PHOSPHORYLATION_THROUGH_THE_ACTIVATION_OF_RAS	0.845	0.990681	0.85	0.999276
REACTOME_CRMPS_IN_SEMA3A_SIGNALING	0.174	0.56144	0.164	0.490986
REACTOME_CROSS_PRESENTATION_OF_SOLUBLE_EXOGENOUS_ANTIGENS_ENDOSOMES	0.099	0.474035	0.001	0.015284
REACTOME_CS_DS_DEGRADATION	0.334	0.719537	0.871	1
REACTOME_CTLA4_INHIBITORY_SIGNALING	0.182	0.56831	0.32	0.677318
REACTOME_CTNNB1_PHOSPHORYLATION_CASCADE	0.248	0.646492	0.074	0.318837
REACTOME_CYCLIN_A_B1_ASSOCIATED_EVENTS_DURING_G2_M_TRANSITION	0.019	0.442406	0	0
REACTOME_CYCLIN_E_ASSOCIATED_EVENTS_DURING_G1_S_TRANSITION_	0.095	0.470785	0.001	0.015284
REACTOME_CYTOCHROME_P450_ARRANGED_BY_SUBSTRATE_TYPE	0.927	1	0.969	1
REACTOME_CYTOKINE_SIGNALING_IN_IMMUNE_SYSTEM	0.682	0.944008	0.585	0.855148
REACTOME_CYTOSOLIC_SULFONATION_OF_SMALL_MOLECULES	0.166	0.555373	0.302	0.652536
REACTOME_CYTOSOLIC_TRNA_AMINOACYLATION	0.025	0.442406	0.005	0.055846
REACTOME_DAG_AND_IP3_SIGNALING	0.993	1	0.997	1
REACTOME_DARPP_32_EVENTS	0.864	0.990976	0.707	0.921161
REACTOME_DCC_MEDIATED_ATTRACTIVE_SIGNALING	0.568	0.891606	0.463	0.766563
REACTOME_DEADENYLATION_DEPENDENT_MRNA_DECAY	0.27	0.665603	0.268	0.622618
REACTOME_DEADENYLATION_OF_MRNA	0.264	0.6655	0.454	0.759456
REACTOME_DEFENSINS	0.947	1	0.95	1
REACTOME_DEGRADATION_OF_THE_EXTRACELLULAR_MATRIX	0.284	0.680475	0.267	0.621288
REACTOME_DEPOSITION_OF_NEW_CENPA_CONTAINING_NUCLEOSOMES_AT_THE_CENTROMERE	0.013	0.442406	0.001	0.015284
REACTOME_DESTABILIZATION_OF_MRNA_BY_AUF1_HNRNP_D0	0.111	0.474035	0	0
REACTOME_DESTABILIZATION_OF_MRNA_BY_BRF1	0.453	0.813048	0.419	0.740063
REACTOME_DESTABILIZATION_OF_MRNA_BY_KSRP	0.369	0.746223	0.328	0.682315
REACTOME_DESTABILIZATION_OF_MRNA_BY_TRISTETRAPROLIN_TTP	0.431	0.793171	0.405	0.733242
REACTOME_DEVELOPMENTAL_BIOLOGY	0.167	0.556156	0.358	0.704358
REACTOME_DIABETES_PATHWAYS	0.171	0.560479	0.14	0.458871
REACTOME_DIGESTION_OF_DIETARY_CARBOHYDRATE	0.916	1	0.973	1
REACTOME_DNA_REPAIR	0.033	0.442406	0.001	0.015284
REACTOME_DNA_REPLICATION	0.02	0.442406	0	0
REACTOME_DNA_STRAND_ELONGATION	0.036	0.442406	0	0
REACTOME_DOPAMINE_NEUROTRANSMITTER_RELEASE_CYCLE	0.342	0.729198	0.109	0.401695
REACTOME_DOUBLE_STRAND_BREAK_REPAIR	0.113	0.476965	0.039	0.21209
REACTOME_DOWNREGULATION_OF_ERBB2_ERBB3_SIGNALING	0.569	0.892212	0.45	0.758809
REACTOME_DOWNREGULATION_OF_SMAD2_3_SMAD4_TRANSCRIPTIONAL_ACTIVITY	0.935	1	0.659	0.893434
REACTOME_DOWNREGULATION_OF_TGF_BETA_RECEPTOR_SIGNALING	0.137	0.524865	0.126	0.436976
REACTOME_DOWNSTREAM_SIGNAL_TRANSDUCTION	0.834	0.984447	0.866	1
REACTOME_DOWNSTREAM_SIGNALING_EVENTS_OF_B_CELL_RECEPTOR_BCR	0.162	0.548308	0.01	0.092484
REACTOME_DOWNSTREAM_SIGNALING_OF_ACTIVATED_FGFR	0.801	0.977192	0.931	1
REACTOME_DOWNSTREAM_TCR_SIGNALING	0.565	0.888819	0.684	0.910328
REACTOME_DSCAM_INTERACTIONS	0.38	0.754723	0.465	0.768123
REACTOME_E2F_ENABLED_INHIBITION_OF_PRE_REPLICATION_COMPLEX_FORMATION	0.027	0.442406	0.01	0.092484
REACTOME_E2F_MEDIATED_REGULATION_OF_DNA_REPLICATION	0.014	0.442406	0	0
REACTOME_EARLY_PHASE_OF_HIV_LIFE_CYCLE	0.111	0.474035	0.161	0.489031
REACTOME_EFFECTS_OF_PIP2_HYDROLYSIS	0.427	0.789814	0.638	0.87859
REACTOME_EGFR_DOWNREGULATION	0.645	0.9227	0.297	0.652096
REACTOME_EICOSANOID_LIGAND_BINDING_RECEPTORS	0.224	0.618342	0.373	0.71169
REACTOME_ELEVATION_OF_CYTOSOLIC_CA2_LEVELS	0.482	0.832181	0.378	0.716522
REACTOME_ELONGATION_ARREST_AND_RECOVERY	0.114	0.478405	0.045	0.233357
REACTOME_ENDOGENOUS_STEROLS	0.954	1	0.978	1
REACTOME_ENDOSOMAL_SORTING_COMPLEX_REQUIRED_FOR_TRANSPORT_ESCRT	0.902	1	0.483	0.781846
REACTOME_ENDOSOMAL_VACUOLAR_PATHWAY	0.765	0.968843	0.911	1
REACTOME_ENERGY_DEPENDENT_REGULATION_OF_MTOR_BY_LKB1_AMPK	0.739	0.965822	0.531	0.815886
REACTOME_ENOS_ACTIVATION_AND_REGULATION	0.08	0.460952	0.17	0.494669
REACTOME_ER_PHAGOSOME_PATHWAY	0.137	0.524865	0.001	0.015284
REACTOME_ERK_MAPK_TARGETS	0.173	0.56144	0.042	0.223385
REACTOME_ERKS_ARE_INACTIVATED	0.421	0.787589	0.19	0.526247
REACTOME_ETHANOL_OXIDATION	0.055	0.446769	0.028	0.173744
REACTOME_EXTENSION_OF_TELOMERES	0.045	0.44449	0.008	0.07796
REACTOME_EXTRACELLULAR_MATRIX_ORGANIZATION	0.04	0.443667	0.001	0.015284
REACTOME_EXTRINSIC_PATHWAY_FOR_APOPTOSIS	0.319	0.703933	0.282	0.634828
REACTOME_FACILITATIVE_NA_INDEPENDENT_GLUCOSE_TRANSPORTERS	0.574	0.898112	0.488	0.784304
REACTOME_FACTORS_INVOLVED_IN_MEGAKARYOCYTE_DEVELOPMENT_AND_PLATELET_PRODUCTION	0.173	0.56144	0.502	0.791427
REACTOME_FANCONI_ANEMIA_PATHWAY	0.18	0.567629	0.153	0.480857
REACTOME_FATTY_ACID_TRIACYLGLYCEROL_AND_KETONE_BODY_METABOLISM	0.871	0.990976	0.206	0.537005
REACTOME_FATTY_ACYL_COA_BIOSYNTHESIS	0.456	0.814406	0.171	0.496584
REACTOME_FGFR_LIGAND_BINDING_AND_ACTIVATION	0.213	0.611217	0.658	0.893434
REACTOME_FGFR1_LIGAND_BINDING_AND_ACTIVATION	0.955	1	0.994	1
REACTOME_FGFR2C_LIGAND_BINDING_AND_ACTIVATION	0.632	0.9227	0.885	1
REACTOME_FGFR4_LIGAND_BINDING_AND_ACTIVATION	0.258	0.660698	0.618	0.866154
REACTOME_FORMATION_OF_ATP_BY_CHEMIOSMOTIC_COUPLING	0.268	0.665603	0.02	0.140971
REACTOME_FORMATION_OF_FIBRIN_CLOT_CLOTTING_CASCADE	0.116	0.484	0.014	0.110478
REACTOME_FORMATION_OF_INCISION_COMPLEX_IN_GG_NER	0.089	0.470785	0.08	0.332837
REACTOME_FORMATION_OF_RNA_POL_II_ELONGATION_COMPLEX_	0.108	0.474035	0.047	0.238615
REACTOME_FORMATION_OF_THE_HIV1_EARLY_ELONGATION_COMPLEX	0.079	0.460675	0.024	0.159853
REACTOME_FORMATION_OF_THE_TERNARY_COMPLEX_AND_SUBSEQUENTLY_THE_43S_COMPLEX	0.786	0.976621	0.797	0.970842
REACTOME_FORMATION_OF_TRANSCRIPTION_COUPLED_NER_TC_NER_REPAIR_COMPLEX	0.063	0.446769	0.081	0.335077
REACTOME_FORMATION_OF_TUBULIN_FOLDING_INTERMEDIATES_BY_CCT_TRIC	0.03	0.442406	0	0
REACTOME_FRS2_MEDIATED_CASCADE	0.549	0.877916	0.795	0.969219
REACTOME_G_ALPHA_I_SIGNALLING_EVENTS	0.993	1	1	1
REACTOME_G_ALPHA_Q_SIGNALLING_EVENTS	0.989	1	1	1
REACTOME_G_ALPHA_S_SIGNALLING_EVENTS	0.902	1	0.997	1
REACTOME_G_ALPHA_Z_SIGNALLING_EVENTS	0.775	0.97513	0.782	0.963891
REACTOME_G_ALPHA1213_SIGNALLING_EVENTS	0.642	0.9227	0.78	0.963881
REACTOME_G_BETA_GAMMA_SIGNALLING_THROUGH_PI3KGAMMA	0.711	0.948871	0.8	0.97205
REACTOME_G_BETA_GAMMA_SIGNALLING_THROUGH_PLC_BETA	0.949	1	0.921	1
REACTOME_G_PROTEIN_ACTIVATION	0.985	1	0.977	1
REACTOME_G_PROTEIN_BETA_GAMMA_SIGNALLING	0.803	0.977192	0.898	1
REACTOME_G0_AND_EARLY_G1	0.024	0.442406	0	0
REACTOME_G1_PHASE	0.381	0.754723	0.088	0.352
REACTOME_G1_S_SPECIFIC_TRANSCRIPTION	0.038	0.442406	0.004	0.048
REACTOME_G1_S_TRANSITION	0.027	0.442406	0	0
REACTOME_G2_M_CHECKPOINTS	0.017	0.442406	0	0
REACTOME_G2_M_DNA_DAMAGE_CHECKPOINT	0.045	0.44449	0.057	0.268714
REACTOME_GAB1_SIGNALOSOME	0.395	0.765741	0.771	0.960113
REACTOME_GABA_A_RECEPTOR_ACTIVATION	0.991	1	0.995	1
REACTOME_GABA_B_RECEPTOR_ACTIVATION	0.994	1	0.994	1
REACTOME_GABA_RECEPTOR_ACTIVATION	1	1	1	1
REACTOME_GABA_SYNTHESIS_RELEASE_REUPTAKE_AND_DEGRADATION	0.578	0.902047	0.157	0.489031
REACTOME_GAMMA_CARBOXYLATION_TRANSPORT_AND_AMINO_TERMINAL_CLEAVAGE_OF_PROTEINS	0.466	0.82016	0.2	0.531868
REACTOME_GAP_JUNCTION_ASSEMBLY	0.787	0.976621	0.959	1
REACTOME_GAP_JUNCTION_DEGRADATION	0.389	0.760199	0.202	0.534251
REACTOME_GAP_JUNCTION_TRAFFICKING	0.655	0.929677	0.74	0.942526
REACTOME_GASTRIN_CREB_SIGNALLING_PATHWAY_VIA_PKC_AND_MAPK	0.985	1	1	1
REACTOME_GENERATION_OF_SECOND_MESSENGER_MOLECULES	0.711	0.948871	0.733	0.938176
REACTOME_GENERIC_TRANSCRIPTION_PATHWAY	1	1	1	1
REACTOME_GLOBAL_GENOMIC_NER_GG_NER	0.036	0.442406	0.014	0.110478
REACTOME_GLUCAGON_SIGNALING_IN_METABOLIC_REGULATION	0.978	1	0.966	1
REACTOME_GLUCAGON_TYPE_LIGAND_RECEPTORS	0.976	1	0.985	1
REACTOME_GLUCONEOGENESIS	0.043	0.443667	0.024	0.159853
REACTOME_GLUCOSE_METABOLISM	0.094	0.470785	0.013	0.106045
REACTOME_GLUCOSE_TRANSPORT	0.139	0.525594	0.549	0.831228
REACTOME_GLUCURONIDATION	0.612	0.912855	0.726	0.933704
REACTOME_GLUTAMATE_NEUROTRANSMITTER_RELEASE_CYCLE	0.169	0.556435	0.011	0.0968
REACTOME_GLUTATHIONE_CONJUGATION	0.094	0.470785	0.021	0.1452
REACTOME_GLYCEROPHOSPHOLIPID_BIOSYNTHESIS	0.352	0.733209	0.116	0.415881
REACTOME_GLYCOGEN_BREAKDOWN_GLYCOGENOLYSIS	0.564	0.888819	0.443	0.754904
REACTOME_GLYCOLYSIS	0.088	0.470785	0.008	0.07796
REACTOME_GLYCOPROTEIN_HORMONES	0.981	1	0.996	1
REACTOME_GLYCOSAMINOGLYCAN_METABOLISM	0.143	0.529337	0.232	0.574853
REACTOME_GLYCOSPHINGOLIPID_METABOLISM	0.946	1	0.937	1
REACTOME_GOLGI_ASSOCIATED_VESICLE_BIOGENESIS	0.15	0.537382	0.046	0.236014
REACTOME_GPCR_DOWNSTREAM_SIGNALING	0.997	1	1	1
REACTOME_GPCR_LIGAND_BINDING	0.996	1	1	1
REACTOME_GPVI_MEDIATED_ACTIVATION_CASCADE	0.111	0.474035	0.371	0.710675
REACTOME_GRB2_EVENTS_IN_ERBB2_SIGNALING	0.202	0.590149	0.224	0.561741
REACTOME_GRB2_SOS_PROVIDES_LINKAGE_TO_MAPK_SIGNALING_FOR_INTERGRINS_	0.68	0.944008	0.679	0.906999
REACTOME_GROWTH_HORMONE_RECEPTOR_SIGNALING	0.486	0.835585	0.451	0.758809
REACTOME_HDL_MEDIATED_LIPID_TRANSPORT	0.637	0.9227	0.695	0.915735
REACTOME_HEMOSTASIS	0.026	0.442406	0.083	0.339482
REACTOME_HEPARAN_SULFATE_HEPARIN_HS_GAG_METABOLISM	0.593	0.909225	0.653	0.890287
REACTOME_HIGHLY_CALCIUM_PERMEABLE_POSTSYNAPTIC_NICOTINIC_ACETYLCHOLINE_RECEPTORS	0.965	1	0.99	1
REACTOME_HIV_INFECTION	0.075	0.460675	0	0
REACTOME_HIV_LIFE_CYCLE	0.094	0.470785	0.005	0.055846
REACTOME_HOMOLOGOUS_RECOMBINATION_REPAIR_OF_REPLICATION_INDEPENDENT_DOUBLE_STRAND_BREAKS	0.351	0.733209	0.078	0.326386
REACTOME_HORMONE_LIGAND_BINDING_RECEPTORS	0.99	1	1	1
REACTOME_HORMONE_SENSITIVE_LIPASE_HSL_MEDIATED_TRIACYLGLYCEROL_HYDROLYSIS	0.079	0.460675	0.246	0.596314
REACTOME_HOST_INTERACTIONS_OF_HIV_FACTORS	0.057	0.446769	0	0
REACTOME_HS_GAG_BIOSYNTHESIS	0.755	0.968843	0.527	0.81386
REACTOME_HS_GAG_DEGRADATION	0.678	0.942966	0.717	0.926231
REACTOME_HYALURONAN_METABOLISM	0.058	0.446769	0.199	0.531868
REACTOME_HYALURONAN_UPTAKE_AND_DEGRADATION	0.021	0.442406	0.135	0.455204
REACTOME_IKK_COMPLEX_RECRUITMENT_MEDIATED_BY_RIP1	0.852	0.990681	0.832	0.991842
REACTOME_IL_2_SIGNALING	0.515	0.855584	0.479	0.779717
REACTOME_IL_3_5_AND_GM_CSF_SIGNALING	0.384	0.755512	0.506	0.794845
REACTOME_IL_6_SIGNALING	0.266	0.665603	0.215	0.547684
REACTOME_IL_7_SIGNALING	0.134	0.52163	0.284	0.638341
REACTOME_IL_RECEPTOR_SHC_SIGNALING	0.621	0.914495	0.667	0.899242
REACTOME_IL1_SIGNALING	0.873	0.990976	0.58	0.853252
REACTOME_IMMUNE_SYSTEM	0.283	0.680325	0.074	0.318837
REACTOME_IMMUNOREGULATORY_INTERACTIONS_BETWEEN_A_LYMPHOID_AND_A_NON_LYMPHOID_CELL	0.697	0.946308	0.975	1
REACTOME_INCRETIN_SYNTHESIS_SECRETION_AND_INACTIVATION	0.996	1	0.995	1
REACTOME_INFLAMMASOMES	0.364	0.742315	0.366	0.710471
REACTOME_INFLUENZA_LIFE_CYCLE	0.488	0.835585	0.186	0.522162
REACTOME_INFLUENZA_VIRAL_RNA_TRANSCRIPTION_AND_REPLICATION	0.729	0.961406	0.582	0.854463
REACTOME_INHIBITION_OF_INSULIN_SECRETION_BY_ADRENALINE_NORADRENALINE	0.93	1	0.925	1
REACTOME_INHIBITION_OF_REPLICATION_INITIATION_OF_DAMAGED_DNA_BY_RB1_E2F1	0.303	0.699621	0.181	0.513305
REACTOME_INHIBITION_OF_THE_PROTEOLYTIC_ACTIVITY_OF_APC_C_REQUIRED_FOR_THE_ONSET_OF_ANAPHASE_BY_MITOTIC_SPINDLE_CHECKPOINT_COMPONENTS	0.113	0.476965	0.115	0.414342
REACTOME_INHIBITION_OF_VOLTAGE_GATED_CA2_CHANNELS_VIA_GBETA_GAMMA_SUBUNITS	0.993	1	0.989	1
REACTOME_INITIAL_TRIGGERING_OF_COMPLEMENT	0.141	0.52766	0.413	0.738456
REACTOME_INNATE_IMMUNE_SYSTEM	0.686	0.94504	0.687	0.912648
REACTOME_INSULIN_RECEPTOR_RECYCLING	0.871	0.990976	0.777	0.962631
REACTOME_INSULIN_RECEPTOR_SIGNALLING_CASCADE	0.144	0.529337	0.197	0.531868
REACTOME_INSULIN_SYNTHESIS_AND_PROCESSING	0.837	0.984447	0.687	0.912648
REACTOME_INTEGRATION_OF_ENERGY_METABOLISM	0.981	1	0.841	0.996401
REACTOME_INTEGRATION_OF_PROVIRUS	0.039	0.442406	0.037	0.206631
REACTOME_INTEGRIN_ALPHAIIB_BETA3_SIGNALING	0.48	0.831443	0.465	0.768123
REACTOME_INTEGRIN_CELL_SURFACE_INTERACTIONS	0.009	0.442406	0.003	0.039243
REACTOME_INTERACTION_BETWEEN_L1_AND_ANKYRINS	0.439	0.801796	0.638	0.87859
REACTOME_INTERACTIONS_OF_VPR_WITH_HOST_CELLULAR_PROTEINS	0.088	0.470785	0.027	0.169714
REACTOME_INTERFERON_ALPHA_BETA_SIGNALING	0.952	1	0.986	1
REACTOME_INTERFERON_GAMMA_SIGNALING	0.473	0.829214	0.474	0.774944
REACTOME_INTERFERON_SIGNALING	0.612	0.912855	0.577	0.851172
REACTOME_INTRINSIC_PATHWAY	0.079	0.460675	0.113	0.409167
REACTOME_INTRINSIC_PATHWAY_FOR_APOPTOSIS	0.415	0.780544	0.461	0.764997
REACTOME_INWARDLY_RECTIFYING_K_CHANNELS	0.967	1	0.988	1
REACTOME_ION_CHANNEL_TRANSPORT	0.94	1	0.642	0.87859
REACTOME_ION_TRANSPORT_BY_P_TYPE_ATPASES	0.64	0.9227	0.169	0.494669
REACTOME_IONOTROPIC_ACTIVITY_OF_KAINATE_RECEPTORS	0.671	0.939529	0.582	0.854463
REACTOME_IRAK1_RECRUITS_IKK_COMPLEX	0.586	0.905183	0.356	0.704358
REACTOME_IRAK2_MEDIATED_ACTIVATION_OF_TAK1_COMPLEX_UPON_TLR7_8_OR_9_STIMULATION	0.85	0.990681	0.342	0.695666
REACTOME_IRON_UPTAKE_AND_TRANSPORT	0.345	0.731299	0.191	0.526247
REACTOME_JNK_C_JUN_KINASES_PHOSPHORYLATION_AND_ACTIVATION_MEDIATED_BY_ACTIVATED_HUMAN_TAK1	0.807	0.977192	0.585	0.855148
REACTOME_KERATAN_SULFATE_BIOSYNTHESIS	0.068	0.452917	0.108	0.399023
REACTOME_KERATAN_SULFATE_DEGRADATION	0.734	0.963624	0.971	1
REACTOME_KERATAN_SULFATE_KERATIN_METABOLISM	0.178	0.565549	0.321	0.677459
REACTOME_KINESINS	0.042	0.443667	0.012	0.101302
REACTOME_L1CAM_INTERACTIONS	0.233	0.635755	0.428	0.74595
REACTOME_LAGGING_STRAND_SYNTHESIS	0.059	0.446769	0.022	0.150679
REACTOME_LATE_PHASE_OF_HIV_LIFE_CYCLE	0.119	0.490817	0.018	0.13267
REACTOME_LATENT_INFECTION_OF_HOMO_SAPIENS_WITH_MYCOBACTERIUM_TUBERCULOSIS	0.863	0.990976	0.836	0.993349
REACTOME_LIGAND_GATED_ION_CHANNEL_TRANSPORT	0.988	1	0.993	1
REACTOME_LIPID_DIGESTION_MOBILIZATION_AND_TRANSPORT	0.205	0.594132	0.51	0.797115
REACTOME_LIPOPROTEIN_METABOLISM	0.307	0.700887	0.455	0.760175
REACTOME_LOSS_OF_NLP_FROM_MITOTIC_CENTROSOMES	0.786	0.976621	0.748	0.946077
REACTOME_LYSOSOME_VESICLE_BIOGENESIS	0.145	0.529638	0.107	0.39735
REACTOME_M_G1_TRANSITION	0.035	0.442406	0	0
REACTOME_MAP_KINASE_ACTIVATION_IN_TLR_CASCADE	0.512	0.853529	0.16	0.489031
REACTOME_MAPK_TARGETS_NUCLEAR_EVENTS_MEDIATED_BY_MAP_KINASES	0.349	0.732295	0.108	0.399023
REACTOME_MEIOSIS	0.258	0.660698	0.039	0.21209
REACTOME_MEIOTIC_RECOMBINATION	0.157	0.540199	0.019	0.135901
REACTOME_MEIOTIC_SYNAPSIS	0.168	0.556435	0.101	0.386945
REACTOME_MEMBRANE_BINDING_AND_TARGETTING_OF_GAG_PROTEINS	0.807	0.977192	0.36	0.706378
REACTOME_MEMBRANE_TRAFFICKING	0.362	0.739274	0.081	0.335077
REACTOME_METABOLISM_OF_AMINO_ACIDS_AND_DERIVATIVES	0.371	0.748183	0.149	0.47549
REACTOME_METABOLISM_OF_CARBOHYDRATES	0.028	0.442406	0.046	0.236014
REACTOME_METABOLISM_OF_LIPIDS_AND_LIPOPROTEINS	0.76	0.968843	0.324	0.678017
REACTOME_METABOLISM_OF_MRNA	0.317	0.703933	0.012	0.101302
REACTOME_METABOLISM_OF_NON_CODING_RNA	0.039	0.442406	0.006	0.062676
REACTOME_METABOLISM_OF_NUCLEOTIDES	0.004	0.442406	0	0
REACTOME_METABOLISM_OF_POLYAMINES	0.195	0.589217	0.382	0.717591
REACTOME_METABOLISM_OF_PORPHYRINS	0.685	0.94504	0.496	0.786105
REACTOME_METABOLISM_OF_PROTEINS	0.059	0.446769	0	0
REACTOME_METABOLISM_OF_RNA	0.191	0.581409	0.002	0.027923
REACTOME_METABOLISM_OF_STEROID_HORMONES_AND_VITAMINS_A_AND_D	0.977	1	0.998	1
REACTOME_METABOLISM_OF_VITAMINS_AND_COFACTORS	0.008	0.442406	0.001	0.015284
REACTOME_METAL_ION_SLC_TRANSPORTERS	0.025	0.442406	0.036	0.203393
REACTOME_MHC_CLASS_II_ANTIGEN_PRESENTATION	0.065	0.449429	0.019	0.135901
REACTOME_MICRORNA_MIRNA_BIOGENESIS	0.047	0.446769	0.006	0.062676
REACTOME_MITOCHONDRIAL_FATTY_ACID_BETA_OXIDATION	0.93	1	0.531	0.815886
REACTOME_MITOCHONDRIAL_PROTEIN_IMPORT	0.062	0.446769	0	0
REACTOME_MITOCHONDRIAL_TRNA_AMINOACYLATION	0.184	0.572094	0.106	0.395661
REACTOME_MITOTIC_G1_G1_S_PHASES	0.027	0.442406	0	0
REACTOME_MITOTIC_G2_G2_M_PHASES	0.447	0.80807	0.258	0.608143
REACTOME_MITOTIC_M_M_G1_PHASES	0.015	0.442406	0	0
REACTOME_MITOTIC_PROMETAPHASE	0.023	0.442406	0.001	0.015284
REACTOME_MRNA_3_END_PROCESSING	0.083	0.467116	0.043	0.225401
REACTOME_MRNA_CAPPING	0.062	0.446769	0.017	0.127237
REACTOME_MRNA_DECAY_BY_3_TO_5_EXORIBONUCLEASE	0.374	0.752144	0.349	0.699928
REACTOME_MRNA_DECAY_BY_5_TO_3_EXORIBONUCLEASE	0.705	0.948712	0.49	0.784304
REACTOME_MRNA_PROCESSING	0.071	0.460232	0	0
REACTOME_MRNA_SPLICING	0.09	0.470785	0	0
REACTOME_MRNA_SPLICING_MINOR_PATHWAY	0.064	0.446769	0.001	0.015284
REACTOME_MTORC1_MEDIATED_SIGNALLING	0.041	0.443667	0.078	0.326386
REACTOME_MUSCLE_CONTRACTION	0.07	0.457838	0.056	0.267474
REACTOME_MYD88_MAL_CASCADE_INITIATED_ON_PLASMA_MEMBRANE	0.685	0.94504	0.331	0.685609
REACTOME_MYOGENESIS	0.538	0.870554	0.609	0.864387
REACTOME_N_GLYCAN_ANTENNAE_ELONGATION	0.455	0.814406	0.604	0.863197
REACTOME_N_GLYCAN_ANTENNAE_ELONGATION_IN_THE_MEDIAL_TRANS_GOLGI	0.29	0.685798	0.498	0.786829
REACTOME_N_GLYCAN_TRIMMING_IN_THE_ER_AND_CALNEXIN_CALRETICULIN_CYCLE	0.093	0.470785	0.022	0.150679
REACTOME_NA_CL_DEPENDENT_NEUROTRANSMITTER_TRANSPORTERS	0.964	1	0.991	1
REACTOME_NCAM_SIGNALING_FOR_NEURITE_OUT_GROWTH	0.157	0.540199	0.414	0.738456
REACTOME_NCAM1_INTERACTIONS	0.274	0.669778	0.631	0.874248
REACTOME_NEF_MEDIATED_DOWNREGULATION_OF_MHC_CLASS_I_COMPLEX_CELL_SURFACE_EXPRESSION	0.057	0.446769	0.035	0.199294
REACTOME_NEF_MEDIATES_DOWN_MODULATION_OF_CELL_SURFACE_RECEPTORS_BY_RECRUITING_THEM_TO_CLATHRIN_ADAPTERS	0.269	0.665603	0.26	0.611864
REACTOME_NEGATIVE_REGULATION_OF_FGFR_SIGNALING	0.54	0.8712	0.553	0.834224
REACTOME_NEGATIVE_REGULATION_OF_THE_PI3K_AKT_NETWORK	0.259	0.660928	0.37	0.710635
REACTOME_NEGATIVE_REGULATORS_OF_RIG_I_MDA5_SIGNALING	0.269	0.665603	0.097	0.377598
REACTOME_NEP_NS2_INTERACTS_WITH_THE_CELLULAR_EXPORT_MACHINERY	0.096	0.470919	0.102	0.389747
REACTOME_NEPHRIN_INTERACTIONS	0.017	0.442406	0.067	0.299335
REACTOME_NETRIN1_SIGNALING	0.313	0.702436	0.773	0.960554
REACTOME_NEURONAL_SYSTEM	0.997	1	1	1
REACTOME_NEUROTRANSMITTER_RECEPTOR_BINDING_AND_DOWNSTREAM_TRANSMISSION_IN_THE_POSTSYNAPTIC_CELL	1	1	1	1
REACTOME_NEUROTRANSMITTER_RELEASE_CYCLE	0.556	0.882308	0.216	0.548308
REACTOME_NFKB_ACTIVATION_THROUGH_FADD_RIP1_PATHWAY_MEDIATED_BY_CASPASE_8_AND10	0.763	0.968843	0.901	1
REACTOME_NFKB_AND_MAP_KINASES_ACTIVATION_MEDIATED_BY_TLR4_SIGNALING_REPERTOIRE	0.737	0.964945	0.397	0.726916
REACTOME_NFKB_IS_ACTIVATED_AND_SIGNALS_SURVIVAL	0.476	0.830712	0.183	0.517965
REACTOME_NGF_SIGNALLING_VIA_TRKA_FROM_THE_PLASMA_MEMBRANE	0.702	0.947309	0.59	0.855307
REACTOME_NITRIC_OXIDE_STIMULATES_GUANYLATE_CYCLASE	0.852	0.990681	0.935	1
REACTOME_NOD1_2_SIGNALING_PATHWAY	0.537	0.870554	0.379	0.716547
REACTOME_NONSENSE_MEDIATED_DECAY_ENHANCED_BY_THE_EXON_JUNCTION_COMPLEX	0.702	0.947309	0.496	0.786105
REACTOME_NOREPINEPHRINE_NEUROTRANSMITTER_RELEASE_CYCLE	0.212	0.609552	0.024	0.159853
REACTOME_NOTCH_HLH_TRANSCRIPTION_PATHWAY	0.212	0.609552	0.605	0.863776
REACTOME_NOTCH1_INTRACELLULAR_DOMAIN_REGULATES_TRANSCRIPTION	0.797	0.977192	0.487	0.784304
REACTOME_NRAGE_SIGNALS_DEATH_THROUGH_JNK	0.176	0.56289	0.308	0.660585
REACTOME_NRIF_SIGNALS_CELL_DEATH_FROM_THE_NUCLEUS	0.809	0.977192	0.415	0.738456
REACTOME_NUCLEAR_EVENTS_KINASE_AND_TRANSCRIPTION_FACTOR_ACTIVATION	0.349	0.732295	0.17	0.494669
REACTOME_NUCLEAR_RECEPTOR_TRANSCRIPTION_PATHWAY	0.629	0.922533	0.717	0.926231
REACTOME_NUCLEAR_SIGNALING_BY_ERBB4	0.903	1	0.948	1
REACTOME_NUCLEOTIDE_BINDING_DOMAIN_LEUCINE_RICH_REPEAT_CONTAINING_RECEPTOR_NLR_SIGNALING_PATHWAYS	0.608	0.912855	0.539	0.823819
REACTOME_NUCLEOTIDE_EXCISION_REPAIR	0.024	0.442406	0.001	0.015284
REACTOME_NUCLEOTIDE_LIKE_PURINERGIC_RECEPTORS	0.202	0.590149	0.399	0.727815
REACTOME_O_LINKED_GLYCOSYLATION_OF_MUCINS	0.061	0.446769	0.011	0.0968
REACTOME_OLFACTORY_SIGNALING_PATHWAY	1	1	1	1
REACTOME_OPIOID_SIGNALLING	0.992	1	0.996	1
REACTOME_OPSINS	0.71	0.948871	0.846	0.99825
REACTOME_ORC1_REMOVAL_FROM_CHROMATIN	0.051	0.446769	0	0
REACTOME_ORGANIC_CATION_ANION_ZWITTERION_TRANSPORT	0.814	0.977192	0.937	1
REACTOME_OTHER_SEMAPHORIN_INTERACTIONS	0.082	0.465094	0.298	0.652096
REACTOME_OXYGEN_DEPENDENT_PROLINE_HYDROXYLATION_OF_HYPOXIA_INDUCIBLE_FACTOR_ALPHA	0.052	0.446769	0.051	0.251024
REACTOME_P130CAS_LINKAGE_TO_MAPK_SIGNALING_FOR_INTEGRINS	0.378	0.754723	0.263	0.614937
REACTOME_P2Y_RECEPTORS	0.124	0.502927	0.189	0.524719
REACTOME_P38MAPK_EVENTS	0.249	0.647935	0.197	0.531868
REACTOME_P53_DEPENDENT_G1_DNA_DAMAGE_RESPONSE	0.107	0.474035	0	0
REACTOME_P53_INDEPENDENT_G1_S_DNA_DAMAGE_CHECKPOINT	0.1	0.474035	0	0
REACTOME_P75_NTR_RECEPTOR_MEDIATED_SIGNALLING	0.355	0.733209	0.185	0.521592
REACTOME_P75NTR_RECRUITS_SIGNALLING_COMPLEXES	0.614	0.912855	0.169	0.494669
REACTOME_P75NTR_SIGNALS_VIA_NFKB	0.563	0.888819	0.21	0.543529
REACTOME_PACKAGING_OF_TELOMERE_ENDS	0.155	0.538421	0.15	0.475546
REACTOME_PASSIVE_TRANSPORT_BY_AQUAPORINS	0.555	0.881685	0.525	0.812687
REACTOME_PD1_SIGNALING	0.807	0.977192	0.904	1
REACTOME_PECAM1_INTERACTIONS	0.159	0.540674	0.322	0.678017
REACTOME_PEPTIDE_CHAIN_ELONGATION	0.855	0.990681	0.859	1
REACTOME_PEPTIDE_HORMONE_BIOSYNTHESIS	0.995	1	0.998	1
REACTOME_PEPTIDE_LIGAND_BINDING_RECEPTORS	0.995	1	1	1
REACTOME_PERK_REGULATED_GENE_EXPRESSION	0.695	0.946308	0.696	0.916221
REACTOME_PEROXISOMAL_LIPID_METABOLISM	0.712	0.949333	0.339	0.695237
REACTOME_PHASE_II_CONJUGATION	0.174	0.56144	0.162	0.489031
REACTOME_PHASE1_FUNCTIONALIZATION_OF_COMPOUNDS	0.611	0.912855	0.572	0.84836
REACTOME_PHOSPHOLIPASE_C_MEDIATED_CASCADE	0.937	1	0.994	1
REACTOME_PHOSPHOLIPID_METABOLISM	0.31	0.701121	0.125	0.435252
REACTOME_PHOSPHORYLATION_OF_CD3_AND_TCR_ZETA_CHAINS	0.735	0.964065	0.789	0.968816
REACTOME_PHOSPHORYLATION_OF_THE_APC_C	0.144	0.529337	0.074	0.318837
REACTOME_PI_3K_CASCADE	0.286	0.683013	0.792	0.968816
REACTOME_PI_METABOLISM	0.121	0.492134	0.15	0.475546
REACTOME_PI3K_AKT_ACTIVATION	0.376	0.754723	0.629	0.873143
REACTOME_PI3K_CASCADE	0.159	0.540674	0.391	0.720472
REACTOME_PI3K_EVENTS_IN_ERBB2_SIGNALING	0.218	0.617029	0.559	0.837635
REACTOME_PI3K_EVENTS_IN_ERBB4_SIGNALING	0.335	0.720622	0.742	0.944245
REACTOME_PIP3_ACTIVATES_AKT_SIGNALING	0.422	0.787589	0.702	0.91912
REACTOME_PKA_MEDIATED_PHOSPHORYLATION_OF_CREB	0.918	1	0.905	1
REACTOME_PKB_MEDIATED_EVENTS	0.21	0.60741	0.105	0.395661
REACTOME_PLATELET_ACTIVATION_SIGNALING_AND_AGGREGATION	0.103	0.474035	0.251	0.6024
REACTOME_PLATELET_ADHESION_TO_EXPOSED_COLLAGEN	0.034	0.442406	0.204	0.534671
REACTOME_PLATELET_AGGREGATION_PLUG_FORMATION	0.889	0.99832	0.888	1
REACTOME_PLATELET_CALCIUM_HOMEOSTASIS	0.865	0.990976	0.751	0.946573
REACTOME_PLATELET_HOMEOSTASIS	0.603	0.912599	0.578	0.851172
REACTOME_PLATELET_SENSITIZATION_BY_LDL	0.005	0.442406	0.001	0.015284
REACTOME_PLC_BETA_MEDIATED_EVENTS	0.988	1	0.988	1
REACTOME_POL_SWITCHING	0.075	0.460675	0.072	0.313006
REACTOME_POST_CHAPERONIN_TUBULIN_FOLDING_PATHWAY	0.166	0.555373	0.083	0.339482
REACTOME_POST_NMDA_RECEPTOR_ACTIVATION_EVENTS	0.917	1	0.963	1
REACTOME_POST_TRANSLATIONAL_MODIFICATION_SYNTHESIS_OF_GPI_ANCHORED_PROTEINS	0.817	0.977975	0.382	0.717591
REACTOME_POST_TRANSLATIONAL_PROTEIN_MODIFICATION	0.015	0.442406	0	0
REACTOME_POTASSIUM_CHANNELS	0.995	1	1	1
REACTOME_PPARA_ACTIVATES_GENE_EXPRESSION	0.959	1	0.679	0.906999
REACTOME_PRE_NOTCH_EXPRESSION_AND_PROCESSING	0.604	0.912599	0.355	0.704358
REACTOME_PRE_NOTCH_PROCESSING_IN_GOLGI	0.324	0.711722	0.24	0.587656
REACTOME_PRE_NOTCH_TRANSCRIPTION_AND_TRANSLATION	0.429	0.791497	0.395	0.725082
REACTOME_PREFOLDIN_MEDIATED_TRANSFER_OF_SUBSTRATE_TO_CCT_TRIC	0.025	0.442406	0	0
REACTOME_PRESYNAPTIC_NICOTINIC_ACETYLCHOLINE_RECEPTORS	0.994	1	0.996	1
REACTOME_PROCESSING_OF_CAPPED_INTRON_CONTAINING_PRE_MRNA	0.064	0.446769	0	0
REACTOME_PROCESSING_OF_CAPPED_INTRONLESS_PRE_MRNA	0.014	0.442406	0.001	0.015284
REACTOME_PROCESSING_OF_INTRONLESS_PRE_MRNAS	0.018	0.442406	0.019	0.135901
REACTOME_PROCESSIVE_SYNTHESIS_ON_THE_LAGGING_STRAND	0.089	0.470785	0.085	0.343788
REACTOME_PROLACTIN_RECEPTOR_SIGNALING	0.729	0.961406	0.641	0.87859
REACTOME_PROLONGED_ERK_ACTIVATION_EVENTS	0.474	0.829214	0.222	0.560598
REACTOME_PROSTACYCLIN_SIGNALLING_THROUGH_PROSTACYCLIN_RECEPTOR	0.862	0.990976	0.777	0.962631
REACTOME_PROSTANOID_LIGAND_RECEPTORS	0.034	0.442406	0.037	0.206631
REACTOME_PROTEIN_FOLDING	0.042	0.443667	0.001	0.015284
REACTOME_PROTEOLYTIC_CLEAVAGE_OF_SNARE_COMPLEX_PROTEINS	0.019	0.442406	0.016	0.122274
REACTOME_PTM_GAMMA_CARBOXYLATION_HYPUSINE_FORMATION_AND_ARYLSULFATASE_ACTIVATION	0.829	0.981817	0.612	0.86442
REACTOME_PURINE_CATABOLISM	0.855	0.990681	0.75	0.946134
REACTOME_PURINE_METABOLISM	0.006	0.442406	0	0
REACTOME_PURINE_RIBONUCLEOSIDE_MONOPHOSPHATE_BIOSYNTHESIS	0.001	0.442406	0.002	0.027923
REACTOME_PURINE_SALVAGE	0.261	0.663699	0.063	0.286759
REACTOME_PYRIMIDINE_CATABOLISM	0.763	0.968843	0.68	0.9075
REACTOME_PYRIMIDINE_METABOLISM	0.502	0.846299	0.381	0.717591
REACTOME_PYRUVATE_METABOLISM	0.151	0.537382	0.069	0.305451
REACTOME_PYRUVATE_METABOLISM_AND_CITRIC_ACID_TCA_CYCLE	0.176	0.56289	0.007	0.070583
REACTOME_RAF_MAP_KINASE_CASCADE	0.544	0.873444	0.27	0.623275
REACTOME_RAP1_SIGNALLING	0.461	0.82016	0.39	0.719543
REACTOME_RAS_ACTIVATION_UOPN_CA2_INFUX_THROUGH_NMDA_RECEPTOR	0.996	1	0.963	1
REACTOME_RECEPTOR_LIGAND_BINDING_INITIATES_THE_SECOND_PROTEOLYTIC_CLEAVAGE_OF_NOTCH_RECEPTOR	0.383	0.755512	0.162	0.489031
REACTOME_RECRUITMENT_OF_MITOTIC_CENTROSOME_PROTEINS_AND_COMPLEXES	0.796	0.977192	0.689	0.913633
REACTOME_RECRUITMENT_OF_NUMA_TO_MITOTIC_CENTROSOMES	0.308	0.700966	0.112	0.407579
REACTOME_RECYCLING_OF_BILE_ACIDS_AND_SALTS	0.655	0.929677	0.798	0.971246
REACTOME_RECYCLING_PATHWAY_OF_L1	0.283	0.680325	0.299	0.652096
REACTOME_REGULATED_PROTEOLYSIS_OF_P75NTR	0.693	0.946308	0.53	0.815886
REACTOME_REGULATION_OF_AMPK_ACTIVITY_VIA_LKB1	0.902	1	0.54	0.824479
REACTOME_REGULATION_OF_APOPTOSIS	0.12	0.490817	0	0
REACTOME_REGULATION_OF_BETA_CELL_DEVELOPMENT	0.988	1	0.996	1
REACTOME_REGULATION_OF_COMPLEMENT_CASCADE	0.012	0.442406	0.002	0.027923
REACTOME_REGULATION_OF_GENE_EXPRESSION_IN_BETA_CELLS	0.908	1	0.978	1
REACTOME_REGULATION_OF_GLUCOKINASE_BY_GLUCOKINASE_REGULATORY_PROTEIN	0.191	0.581409	0.446	0.757418
REACTOME_REGULATION_OF_HYPOXIA_INDUCIBLE_FACTOR_HIF_BY_OXYGEN	0.345	0.731299	0.335	0.68898
REACTOME_REGULATION_OF_IFNA_SIGNALING	0.989	1	0.997	1
REACTOME_REGULATION_OF_IFNG_SIGNALING	0.038	0.442406	0.092	0.364984
REACTOME_REGULATION_OF_INSULIN_LIKE_GROWTH_FACTOR_IGF_ACTIVITY_BY_INSULIN_LIKE_GROWTH_FACTOR_BINDING_PROTEINS_IGFBPS	0.751	0.968843	0.78	0.963881
REACTOME_REGULATION_OF_INSULIN_SECRETION	0.975	1	0.874	1
REACTOME_REGULATION_OF_INSULIN_SECRETION_BY_ACETYLCHOLINE	0.295	0.693107	0.444	0.754904
REACTOME_REGULATION_OF_INSULIN_SECRETION_BY_GLUCAGON_LIKE_PEPTIDE1	0.993	1	0.98	1
REACTOME_REGULATION_OF_KIT_SIGNALING	0.664	0.935139	0.832	0.991842
REACTOME_REGULATION_OF_MITOTIC_CELL_CYCLE	0.073	0.460675	0	0
REACTOME_REGULATION_OF_MRNA_STABILITY_BY_PROTEINS_THAT_BIND_AU_RICH_ELEMENTS	0.07	0.457838	0	0
REACTOME_REGULATION_OF_ORNITHINE_DECARBOXYLASE_ODC	0.12	0.490817	0	0
REACTOME_REGULATION_OF_PYRUVATE_DEHYDROGENASE_PDH_COMPLEX	0.601	0.912426	0.508	0.794845
REACTOME_REGULATION_OF_RHEB_GTPASE_ACTIVITY_BY_AMPK	0.635	0.9227	0.352	0.703032
REACTOME_REGULATION_OF_SIGNALING_BY_CBL	0.395	0.765741	0.481	0.781221
REACTOME_REGULATION_OF_THE_FANCONI_ANEMIA_PATHWAY	0.835	0.984447	0.456	0.760175
REACTOME_REGULATION_OF_WATER_BALANCE_BY_RENAL_AQUAPORINS	0.859	0.990681	0.774	0.960554
REACTOME_REGULATORY_RNA_PATHWAYS	0.056	0.446769	0.014	0.110478
REACTOME_REMOVAL_OF_THE_FLAP_INTERMEDIATE_FROM_THE_C_STRAND	0.093	0.470785	0.166	0.492908
REACTOME_REPAIR_SYNTHESIS_FOR_GAP_FILLING_BY_DNA_POL_IN_TC_NER	0.071	0.460232	0.063	0.286759
REACTOME_RESOLUTION_OF_AP_SITES_VIA_THE_MULTIPLE_NUCLEOTIDE_PATCH_REPLACEMENT_PATHWAY	0.172	0.56144	0.215	0.547684
REACTOME_RESOLUTION_OF_AP_SITES_VIA_THE_SINGLE_NUCLEOTIDE_REPLACEMENT_PATHWAY	0.405	0.774654	0.2	0.531868
REACTOME_RESPIRATORY_ELECTRON_TRANSPORT	0.24	0.637075	0	0
REACTOME_RESPIRATORY_ELECTRON_TRANSPORT_ATP_SYNTHESIS_BY_CHEMIOSMOTIC_COUPLING_AND_HEAT_PRODUCTION_BY_UNCOUPLING_PROTEINS_	0.277	0.672582	0	0
REACTOME_RESPONSE_TO_ELEVATED_PLATELET_CYTOSOLIC_CA2_	0.014	0.442406	0.013	0.106045
REACTOME_RETROGRADE_NEUROTROPHIN_SIGNALLING	0.673	0.941422	0.64	0.87859
REACTOME_REVERSIBLE_HYDRATION_OF_CARBON_DIOXIDE	0.263	0.665289	0.408	0.735007
REACTOME_RIG_I_MDA5_MEDIATED_INDUCTION_OF_IFN_ALPHA_BETA_PATHWAYS	0.947	1	0.973	1
REACTOME_RIP_MEDIATED_NFKB_ACTIVATION_VIA_DAI	0.937	1	0.964	1
REACTOME_RNA_POL_I_PROMOTER_OPENING	0.143	0.529337	0.033	0.192434
REACTOME_RNA_POL_I_RNA_POL_III_AND_MITOCHONDRIAL_TRANSCRIPTION	0.027	0.442406	0.004	0.048
REACTOME_RNA_POL_I_TRANSCRIPTION	0.016	0.442406	0.002	0.027923
REACTOME_RNA_POL_I_TRANSCRIPTION_INITIATION	0.085	0.469278	0.063	0.286759
REACTOME_RNA_POL_I_TRANSCRIPTION_TERMINATION	0.051	0.446769	0.021	0.1452
REACTOME_RNA_POL_II_PRE_TRANSCRIPTION_EVENTS	0.125	0.505571	0.035	0.199294
REACTOME_RNA_POL_II_TRANSCRIPTION	0.078	0.460675	0.003	0.039243
REACTOME_RNA_POL_II_TRANSCRIPTION_PRE_INITIATION_AND_PROMOTER_OPENING	0.103	0.474035	0.062	0.286701
REACTOME_RNA_POL_III_CHAIN_ELONGATION	0.102	0.474035	0.023	0.15533
REACTOME_RNA_POL_III_TRANSCRIPTION	0.269	0.665603	0.23	0.571849
REACTOME_RNA_POL_III_TRANSCRIPTION_INITIATION_FROM_TYPE_2_PROMOTER	0.038	0.442406	0.041	0.220489
REACTOME_RNA_POL_III_TRANSCRIPTION_INITIATION_FROM_TYPE_3_PROMOTER	0.25	0.649374	0.194	0.531868
REACTOME_RNA_POL_III_TRANSCRIPTION_TERMINATION	0.104	0.474035	0.019	0.135901
REACTOME_ROLE_OF_DCC_IN_REGULATING_APOPTOSIS	0.131	0.518289	0.616	0.866154
REACTOME_ROLE_OF_SECOND_MESSENGERS_IN_NETRIN1_SIGNALING	0.784	0.976621	0.902	1
REACTOME_RORA_ACTIVATES_CIRCADIAN_EXPRESSION	0.616	0.912855	0.417	0.740063
REACTOME_S_PHASE	0.03	0.442406	0	0
REACTOME_SCF_BETA_TRCP_MEDIATED_DEGRADATION_OF_EMI1	0.117	0.486774	0	0
REACTOME_SCFSKP2_MEDIATED_DEGRADATION_OF_P27_P21	0.108	0.474035	0	0
REACTOME_SEMA3A_PAK_DEPENDENT_AXON_REPULSION	0.119	0.490817	0.115	0.414342
REACTOME_SEMA3A_PLEXIN_REPULSION_SIGNALING_BY_INHIBITING_INTEGRIN_ADHESION	0.039	0.442406	0.023	0.15533
REACTOME_SEMA4D_IN_SEMAPHORIN_SIGNALING	0.107	0.474035	0.012	0.101302
REACTOME_SEMA4D_INDUCED_CELL_MIGRATION_AND_GROWTH_CONE_COLLAPSE	0.133	0.519129	0.028	0.173744
REACTOME_SEMAPHORIN_INTERACTIONS	0.009	0.442406	0.001	0.015284
REACTOME_SEROTONIN_RECEPTORS	0.994	1	1	1
REACTOME_SHC_MEDIATED_CASCADE	0.281	0.678889	0.655	0.89134
REACTOME_SHC_MEDIATED_SIGNALLING	0.652	0.929052	0.493	0.785769
REACTOME_SHC_RELATED_EVENTS	0.755	0.968843	0.678	0.906999
REACTOME_SHC1_EVENTS_IN_EGFR_SIGNALING	0.555	0.881685	0.401	0.727815
REACTOME_SHC1_EVENTS_IN_ERBB4_SIGNALING	0.425	0.78913	0.298	0.652096
REACTOME_SIGNAL_AMPLIFICATION	0.602	0.912426	0.497	0.786105
REACTOME_SIGNAL_ATTENUATION	0.724	0.959168	0.585	0.855148
REACTOME_SIGNAL_REGULATORY_PROTEIN_SIRP_FAMILY_INTERACTIONS	0.448	0.80807	0.714	0.924824
REACTOME_SIGNAL_TRANSDUCTION_BY_L1	0.532	0.867937	0.468	0.7722
REACTOME_SIGNALING_BY_ACTIVATED_POINT_MUTANTS_OF_FGFR1	0.912	1	0.983	1
REACTOME_SIGNALING_BY_BMP	0.288	0.684412	0.451	0.758809
REACTOME_SIGNALING_BY_CONSTITUTIVELY_ACTIVE_EGFR	0.511	0.853529	0.325	0.678017
REACTOME_SIGNALING_BY_EGFR_IN_CANCER	0.885	0.995368	0.72	0.92928
REACTOME_SIGNALING_BY_ERBB2	0.769	0.970946	0.749	0.946134
REACTOME_SIGNALING_BY_ERBB4	0.817	0.977975	0.782	0.963891
REACTOME_SIGNALING_BY_FGFR	0.851	0.990681	0.885	1
REACTOME_SIGNALING_BY_FGFR_IN_DISEASE	0.64	0.9227	0.617	0.866154
REACTOME_SIGNALING_BY_FGFR_MUTANTS	0.18	0.567629	0.363	0.708435
REACTOME_SIGNALING_BY_FGFR1_FUSION_MUTANTS	0.077	0.460675	0.058	0.271665
REACTOME_SIGNALING_BY_FGFR1_MUTANTS	0.446	0.80807	0.608	0.864387
REACTOME_SIGNALING_BY_FGFR3_MUTANTS	0.678	0.942966	0.85	0.999276
REACTOME_SIGNALING_BY_GPCR	0.997	1	1	1
REACTOME_SIGNALING_BY_HIPPO	0.303	0.699621	0.356	0.704358
REACTOME_SIGNALING_BY_ILS	0.607	0.912855	0.423	0.740888
REACTOME_SIGNALING_BY_INSULIN_RECEPTOR	0.305	0.699621	0.269	0.622947
REACTOME_SIGNALING_BY_NODAL	0.529	0.865962	0.415	0.738456
REACTOME_SIGNALING_BY_NOTCH	0.674	0.941913	0.142	0.460232
REACTOME_SIGNALING_BY_NOTCH1	0.643	0.9227	0.248	0.598589
REACTOME_SIGNALING_BY_NOTCH2	0.479	0.831443	0.368	0.710635
REACTOME_SIGNALING_BY_NOTCH3	0.214	0.611669	0.341	0.695666
REACTOME_SIGNALING_BY_NOTCH4	0.214	0.611669	0.33	0.684514
REACTOME_SIGNALING_BY_PDGF	0.413	0.7788	0.586	0.855148
REACTOME_SIGNALING_BY_RHO_GTPASES	0.018	0.442406	0.039	0.21209
REACTOME_SIGNALING_BY_ROBO_RECEPTOR	0.82	0.979145	0.949	1
REACTOME_SIGNALING_BY_SCF_KIT	0.191	0.581409	0.429	0.74595
REACTOME_SIGNALING_BY_TGF_BETA_RECEPTOR_COMPLEX	0.698	0.946308	0.344	0.695666
REACTOME_SIGNALING_BY_THE_B_CELL_RECEPTOR_BCR	0.178	0.565549	0.003	0.039243
REACTOME_SIGNALING_BY_WNT	0.137	0.524865	0	0
REACTOME_SIGNALLING_BY_NGF	0.58	0.902637	0.36	0.706378
REACTOME_SIGNALLING_TO_ERKS	0.526	0.865962	0.316	0.672774
REACTOME_SIGNALLING_TO_P38_VIA_RIT_AND_RIN	0.38	0.754723	0.199	0.531868
REACTOME_SIGNALLING_TO_RAS	0.618	0.912855	0.431	0.746694
REACTOME_SLBP_DEPENDENT_PROCESSING_OF_REPLICATION_DEPENDENT_HISTONE_PRE_MRNAS	0.029	0.442406	0.009	0.085974
REACTOME_SLC_MEDIATED_TRANSMEMBRANE_TRANSPORT	0.615	0.912855	0.846	0.99825
REACTOME_SMAD2_SMAD3_SMAD4_HETEROTRIMER_REGULATES_TRANSCRIPTION	0.756	0.968843	0.474	0.774944
REACTOME_SMOOTH_MUSCLE_CONTRACTION	0.044	0.443667	0.007	0.070583
REACTOME_SOS_MEDIATED_SIGNALLING	0.688	0.945105	0.42	0.740063
REACTOME_SPHINGOLIPID_DE_NOVO_BIOSYNTHESIS	0.169	0.556435	0.084	0.341647
REACTOME_SPHINGOLIPID_METABOLISM	0.785	0.976621	0.619	0.866719
REACTOME_SPRY_REGULATION_OF_FGF_SIGNALING	0.8	0.977192	0.274	0.627521
REACTOME_SRP_DEPENDENT_COTRANSLATIONAL_PROTEIN_TARGETING_TO_MEMBRANE	0.437	0.799149	0.196	0.531868
REACTOME_STEROID_HORMONES	0.951	1	0.997	1
REACTOME_STRIATED_MUSCLE_CONTRACTION	0.597	0.911119	0.744	0.945134
REACTOME_SULFUR_AMINO_ACID_METABOLISM	0.223	0.618342	0.188	0.522943
REACTOME_SYNTHESIS_AND_INTERCONVERSION_OF_NUCLEOTIDE_DI_AND_TRIPHOSPHATES	0.016	0.442406	0.006	0.062676
REACTOME_SYNTHESIS_OF_BILE_ACIDS_AND_BILE_SALTS	0.832	0.983765	0.694	0.915248
REACTOME_SYNTHESIS_OF_BILE_ACIDS_AND_BILE_SALTS_VIA_24_HYDROXYCHOLESTEROL	0.592	0.909225	0.516	0.803035
REACTOME_SYNTHESIS_OF_BILE_ACIDS_AND_BILE_SALTS_VIA_7ALPHA_HYDROXYCHOLESTEROL	0.793	0.976621	0.816	0.982448
REACTOME_SYNTHESIS_OF_DNA	0.033	0.442406	0	0
REACTOME_SYNTHESIS_OF_GLYCOSYLPHOSPHATIDYLINOSITOL_GPI	0.939	1	0.636	0.87859
REACTOME_SYNTHESIS_OF_PA	0.104	0.474035	0.047	0.238615
REACTOME_SYNTHESIS_OF_PC	0.908	1	0.435	0.748365
REACTOME_SYNTHESIS_OF_PE	0.331	0.716262	0.175	0.504167
REACTOME_SYNTHESIS_OF_PIPS_AT_THE_EARLY_ENDOSOME_MEMBRANE	0.292	0.689405	0.336	0.690059
REACTOME_SYNTHESIS_OF_PIPS_AT_THE_GOLGI_MEMBRANE	0.259	0.660928	0.374	0.711727
REACTOME_SYNTHESIS_OF_PIPS_AT_THE_LATE_ENDOSOME_MEMBRANE	0.327	0.715066	0.387	0.719493
REACTOME_SYNTHESIS_OF_PIPS_AT_THE_PLASMA_MEMBRANE	0.137	0.524865	0.203	0.534671
REACTOME_SYNTHESIS_OF_SUBSTRATES_IN_N_GLYCAN_BIOSYTHESIS	0.086	0.470785	0.043	0.225401
REACTOME_SYNTHESIS_OF_VERY_LONG_CHAIN_FATTY_ACYL_COAS	0.71	0.948871	0.41	0.737666
REACTOME_SYNTHESIS_SECRETION_AND_DEACYLATION_OF_GHRELIN	0.856	0.990681	0.8	0.97205
REACTOME_SYNTHESIS_SECRETION_AND_INACTIVATION_OF_GIP	0.952	1	0.914	1
REACTOME_SYNTHESIS_SECRETION_AND_INACTIVATION_OF_GLP1	0.996	1	0.956	1
REACTOME_TAK1_ACTIVATES_NFKB_BY_PHOSPHORYLATION_AND_ACTIVATION_OF_IKKS_COMPLEX	0.864	0.990976	0.884	1
REACTOME_TANDEM_PORE_DOMAIN_POTASSIUM_CHANNELS	0.491	0.837758	0.875	1
REACTOME_TCA_CYCLE_AND_RESPIRATORY_ELECTRON_TRANSPORT	0.24	0.637075	0	0
REACTOME_TCR_SIGNALING	0.657	0.930697	0.734	0.938176
REACTOME_TELOMERE_MAINTENANCE	0.027	0.442406	0.005	0.055846
REACTOME_TERMINATION_OF_O_GLYCAN_BIOSYNTHESIS	0.216	0.614965	0.162	0.489031
REACTOME_TETRAHYDROBIOPTERIN_BH4_SYNTHESIS_RECYCLING_SALVAGE_AND_REGULATION	0.318	0.703933	0.444	0.754904
REACTOME_TGF_BETA_RECEPTOR_SIGNALING_ACTIVATES_SMADS	0.178	0.565549	0.111	0.405975
REACTOME_TGF_BETA_RECEPTOR_SIGNALING_IN_EMT_EPITHELIAL_TO_MESENCHYMAL_TRANSITION	0.732	0.961868	0.365	0.709478
REACTOME_THE_ACTIVATION_OF_ARYLSULFATASES	0.862	0.990976	0.867	1
REACTOME_THE_NLRP3_INFLAMMASOME	0.308	0.700966	0.232	0.574853
REACTOME_THE_ROLE_OF_NEF_IN_HIV1_REPLICATION_AND_DISEASE_PATHOGENESIS	0.11	0.474035	0.17	0.494669
REACTOME_THROMBIN_SIGNALLING_THROUGH_PROTEINASE_ACTIVATED_RECEPTORS_PARS	0.933	1	0.906	1
REACTOME_THROMBOXANE_SIGNALLING_THROUGH_TP_RECEPTOR	0.79	0.976621	0.764	0.955494
REACTOME_TIE2_SIGNALING	0.068	0.452917	0.281	0.634828
REACTOME_TIGHT_JUNCTION_INTERACTIONS	0.278	0.673883	0.817	0.982837
REACTOME_TOLL_RECEPTOR_CASCADES	0.761	0.968843	0.423	0.740888
REACTOME_TRAF3_DEPENDENT_IRF_ACTIVATION_PATHWAY	0.882	0.993533	0.752	0.947011
REACTOME_TRAF6_MEDIATED_INDUCTION_OF_NFKB_AND_MAP_KINASES_UPON_TLR7_8_OR_9_ACTIVATION	0.761	0.968843	0.37	0.710635
REACTOME_TRAF6_MEDIATED_INDUCTION_OF_TAK1_COMPLEX	0.796	0.977192	0.352	0.703032
REACTOME_TRAF6_MEDIATED_IRF7_ACTIVATION	0.993	1	1	1
REACTOME_TRAF6_MEDIATED_IRF7_ACTIVATION_IN_TLR7_8_OR_9_SIGNALING	0.33	0.716233	0.129	0.440725
REACTOME_TRAF6_MEDIATED_NFKB_ACTIVATION	0.961	1	0.984	1
REACTOME_TRAFFICKING_AND_PROCESSING_OF_ENDOSOMAL_TLR	0.551	0.879807	0.555	0.834224
REACTOME_TRAFFICKING_OF_AMPA_RECEPTORS	0.936	1	0.942	1
REACTOME_TRAFFICKING_OF_GLUR2_CONTAINING_AMPA_RECEPTORS	0.766	0.968843	0.7	0.918157
REACTOME_TRANS_GOLGI_NETWORK_VESICLE_BUDDING	0.312	0.702436	0.143	0.462441
REACTOME_TRANSCRIPTION	0.031	0.442406	0	0
REACTOME_TRANSCRIPTION_COUPLED_NER_TC_NER	0.037	0.442406	0.012	0.101302
REACTOME_TRANSCRIPTIONAL_ACTIVITY_OF_SMAD2_SMAD3_SMAD4_HETEROTRIMER	0.905	1	0.665	0.897379
REACTOME_TRANSCRIPTIONAL_REGULATION_OF_WHITE_ADIPOCYTE_DIFFERENTIATION	0.341	0.729198	0.301	0.652536
REACTOME_TRANSFERRIN_ENDOCYTOSIS_AND_RECYCLING	0.494	0.8409	0.454	0.759456
REACTOME_TRANSLATION	0.397	0.768592	0.08	0.332837
REACTOME_TRANSLOCATION_OF_ZAP_70_TO_IMMUNOLOGICAL_SYNAPSE	0.619	0.913402	0.618	0.866154
REACTOME_TRANSMEMBRANE_TRANSPORT_OF_SMALL_MOLECULES	0.811	0.977192	0.884	1
REACTOME_TRANSMISSION_ACROSS_CHEMICAL_SYNAPSES	0.999	1	1	1
REACTOME_TRANSPORT_OF_GLUCOSE_AND_OTHER_SUGARS_BILE_SALTS_AND_ORGANIC_ACIDS_METAL_IONS_AND_AMINE_COMPOUNDS	0.624	0.917982	0.778	0.963049
REACTOME_TRANSPORT_OF_INORGANIC_CATIONS_ANIONS_AND_AMINO_ACIDS_OLIGOPEPTIDES	0.988	1	0.998	1
REACTOME_TRANSPORT_OF_MATURE_MRNA_DERIVED_FROM_AN_INTRONLESS_TRANSCRIPT	0.057	0.446769	0.062	0.286701
REACTOME_TRANSPORT_OF_MATURE_TRANSCRIPT_TO_CYTOPLASM	0.076	0.460675	0.035	0.199294
REACTOME_TRANSPORT_OF_ORGANIC_ANIONS	0.187	0.575263	0.106	0.395661
REACTOME_TRANSPORT_OF_RIBONUCLEOPROTEINS_INTO_THE_HOST_NUCLEUS	0.109	0.474035	0.136	0.455204
REACTOME_TRANSPORT_OF_VITAMINS_NUCLEOSIDES_AND_RELATED_MOLECULES	0.146	0.529638	0.014	0.110478
REACTOME_TRANSPORT_TO_THE_GOLGI_AND_SUBSEQUENT_MODIFICATION	0.049	0.446769	0.082	0.337292
REACTOME_TRIF_MEDIATED_TLR3_SIGNALING	0.742	0.967131	0.32	0.677318
REACTOME_TRIGLYCERIDE_BIOSYNTHESIS	0.421	0.787589	0.034	0.195905
REACTOME_TRNA_AMINOACYLATION	0.025	0.442406	0.002	0.027923
REACTOME_TRYPTOPHAN_CATABOLISM	0.812	0.977192	0.738	0.941631
REACTOME_UNBLOCKING_OF_NMDA_RECEPTOR_GLUTAMATE_BINDING_AND_ACTIVATION	0.995	1	0.999	1
REACTOME_UNFOLDED_PROTEIN_RESPONSE	0.053	0.446769	0.028	0.173744
REACTOME_UNWINDING_OF_DNA	0.026	0.442406	0	0
REACTOME_VEGF_LIGAND_RECEPTOR_INTERACTIONS	0.503	0.846299	0.166	0.492908
REACTOME_VIF_MEDIATED_DEGRADATION_OF_APOBEC3G	0.12	0.490817	0	0
REACTOME_VIRAL_MESSENGER_RNA_SYNTHESIS	0.036	0.442406	0.015	0.115851
REACTOME_VITAMIN_B5_PANTOTHENATE_METABOLISM	0.162	0.548308	0.093	0.365951
REACTOME_VOLTAGE_GATED_POTASSIUM_CHANNELS	0.997	1	1	1
REACTOME_XENOBIOTICS	0.873	0.990976	0.887	1
REACTOME_YAP1_AND_WWTR1_TAZ_STIMULATED_GENE_EXPRESSION	0.487	0.835585	0.204	0.534671
REACTOME_ZINC_TRANSPORTERS	0.01	0.442406	0.017	0.127237
SA_B_CELL_RECEPTOR_COMPLEXES	0.855	0.990681	0.802	0.972852
SA_CASPASE_CASCADE	0.344	0.731299	0.271	0.62459
SA_FAS_SIGNALING	0.173	0.56144	0.256	0.605394
SA_G1_AND_S_PHASES	0.527	0.865962	0.39	0.719543
SA_G2_AND_M_PHASES	0.079	0.460675	0.134	0.454598
SA_MMP_CYTOKINE_CONNECTION	0.745	0.968843	0.792	0.968816
SA_PROGRAMMED_CELL_DEATH	0.591	0.909225	0.483	0.781846
SA_PTEN_PATHWAY	0.38	0.754723	0.543	0.826453
SA_REG_CASCADE_OF_CYCLIN_EXPR	0.152	0.538421	0.048	0.242
SA_TRKA_RECEPTOR	0.793	0.976621	0.682	0.909333
SIG_BCR_SIGNALING_PATHWAY	0.61	0.912855	0.59	0.855307
SIG_CD40PATHWAYMAP	0.355	0.733209	0.252	0.603802
SIG_CHEMOTAXIS	0.255	0.657655	0.397	0.726916
SIG_IL4RECEPTOR_IN_B_LYPHOCYTES	0.643	0.9227	0.712	0.924708
SIG_INSULIN_RECEPTOR_PATHWAY_IN_CARDIAC_MYOCYTES	0.69	0.946062	0.866	1
SIG_PIP3_SIGNALING_IN_B_LYMPHOCYTES	0.111	0.474035	0.125	0.435252
SIG_PIP3_SIGNALING_IN_CARDIAC_MYOCTES	0.585	0.905183	0.875	1
SIG_REGULATION_OF_THE_ACTIN_CYTOSKELETON_BY_RHO_GTPASES	0.513	0.854216	0.588	0.855307
ST_ADRENERGIC	0.402	0.774143	0.113	0.409167
ST_B_CELL_ANTIGEN_RECEPTOR	0.303	0.699621	0.275	0.62783
ST_DIFFERENTIATION_PATHWAY_IN_PC12_CELLS	0.783	0.976621	0.729	0.935078
ST_ERK1_ERK2_MAPK_PATHWAY	0.449	0.808868	0.343	0.695666
ST_FAS_SIGNALING_PATHWAY	0.264	0.6655	0.228	0.569804
ST_G_ALPHA_I_PATHWAY	0.645	0.9227	0.298	0.652096
ST_G_ALPHA_S_PATHWAY	0.709	0.948871	0.44	0.753396
ST_GA12_PATHWAY	0.715	0.950714	0.838	0.994098
ST_GA13_PATHWAY	0.762	0.968843	0.942	1
ST_GAQ_PATHWAY	0.293	0.689524	0.459	0.763423
ST_GRANULE_CELL_SURVIVAL_PATHWAY	0.056	0.446769	0.006	0.062676
ST_IL_13_PATHWAY	0.316	0.703933	0.242	0.58957
ST_INTEGRIN_SIGNALING_PATHWAY	0.107	0.474035	0.141	0.460072
ST_INTERFERON_GAMMA_PATHWAY	0.303	0.699621	0.281	0.634828
ST_INTERLEUKIN_13_PATHWAY	0.316	0.703933	0.249	0.598589
ST_INTERLEUKIN_4_PATHWAY	0.6	0.912251	0.875	1
ST_JAK_STAT_PATHWAY	0.176	0.56289	0.343	0.695666
ST_JNK_MAPK_PATHWAY	0.605	0.912855	0.496	0.786105
ST_MYOCYTE_AD_PATHWAY	0.528	0.865962	0.135	0.455204
ST_P38_MAPK_PATHWAY	0.488	0.835585	0.273	0.627521
ST_PAC1_RECEPTOR_PATHWAY	0.044	0.443667	0.057	0.268714
ST_PHOSPHOINOSITIDE_3_KINASE_PATHWAY	0.132	0.519129	0.373	0.71169
ST_STAT3_PATHWAY	0.417	0.783291	0.432	0.746694
ST_T_CELL_SIGNAL_TRANSDUCTION	0.741	0.966695	0.86	1
ST_TUMOR_NECROSIS_FACTOR_PATHWAY	0.394	0.765741	0.642	0.87859
ST_TYPE_I_INTERFERON_PATHWAY	0.859	0.990681	0.722	0.930208
ST_WNT_BETA_CATENIN_PATHWAY	0.326	0.713955	0.129	0.440725
ST_WNT_CA2_CYCLIC_GMP_PATHWAY	0.866	0.990976	0.785	0.966768
WNT_SIGNALING	0.266	0.665603	0.151	0.477673

## Sheet: gastric
PATHWAY NAME	P-DE	FDR-DE	P-DEC	FDR-DEC
BIOCARTA_41BB_PATHWAY	0.372	0.764423	0.622	0.804941
BIOCARTA_ACE2_PATHWAY	0.065	0.268125	0.291	0.51972
BIOCARTA_ACH_PATHWAY	0.994	0.996058	1	1
BIOCARTA_ACTINY_PATHWAY	0.309	0.712171	0.268	0.498254
BIOCARTA_AGPCR_PATHWAY	0.983	0.992519	0.936	0.985549
BIOCARTA_AGR_PATHWAY	0.664	0.93034	0.544	0.742345
BIOCARTA_AHSP_PATHWAY	0.298	0.696773	0.253	0.481463
BIOCARTA_AKAP13_PATHWAY	0.404	0.789888	0.372	0.605543
BIOCARTA_AKAP95_PATHWAY	0.029	0.15312	0.053	0.174109
BIOCARTA_AKAPCENTROSOME_PATHWAY	0.43	0.806046	0.139	0.33305
BIOCARTA_AKT_PATHWAY	0.714	0.952917	0.729	0.876
BIOCARTA_ALK_PATHWAY	0.903	0.979727	0.912	0.968708
BIOCARTA_AMI_PATHWAY	0.111	0.385579	0.406	0.643572
BIOCARTA_ARAP_PATHWAY	0.912	0.979727	0.599	0.790563
BIOCARTA_ARENRF2_PATHWAY	0.705	0.949178	0.899	0.961937
BIOCARTA_ARF_PATHWAY	0.18	0.509474	0.231	0.452648
BIOCARTA_ASBCELL_PATHWAY	0.757	0.962077	0.592	0.785726
BIOCARTA_AT1R_PATHWAY	0.884	0.977181	0.647	0.82263
BIOCARTA_ATM_PATHWAY	0.017	0.104152	0.007	0.036171
BIOCARTA_ATRBRCA_PATHWAY	0.011	0.079069	0.002	0.01314
BIOCARTA_BAD_PATHWAY	0.919	0.979727	0.67	0.840104
BIOCARTA_BARR_MAPK_PATHWAY	0.667	0.93034	0.33	0.559766
BIOCARTA_BARRESTIN_PATHWAY	0.703	0.949178	0.663	0.833486
BIOCARTA_BARRESTIN_SRC_PATHWAY	0.423	0.799734	0.324	0.553873
BIOCARTA_BCELLSURVIVAL_PATHWAY	0.185	0.519574	0.116	0.296535
BIOCARTA_BCR_PATHWAY	0.765	0.963382	0.628	0.809375
BIOCARTA_BIOPEPTIDES_PATHWAY	0.659	0.93034	0.404	0.642506
BIOCARTA_BLYMPHOCYTE_PATHWAY	0.745	0.961998	0.796	0.91367
BIOCARTA_CACAM_PATHWAY	0.228	0.594355	0.056	0.180693
BIOCARTA_CALCINEURIN_PATHWAY	0.9	0.979727	0.908	0.96729
BIOCARTA_CARDIACEGF_PATHWAY	0.631	0.921767	0.766	0.901323
BIOCARTA_CARM_ER_PATHWAY	0.071	0.286367	0.011	0.052539
BIOCARTA_CARM1_PATHWAY	0.829	0.97558	0.6	0.790563
BIOCARTA_CASPASE_PATHWAY	0.092	0.337333	0.032	0.119445
BIOCARTA_CBL_PATHWAY	0.991	0.995112	0.984	1
BIOCARTA_CCR3_PATHWAY	0.489	0.854932	0.749	0.88852
BIOCARTA_CCR5_PATHWAY	0.667	0.93034	0.616	0.800029
BIOCARTA_CD40_PATHWAY	0.269	0.658664	0.303	0.531348
BIOCARTA_CDC42RAC_PATHWAY	0.848	0.97558	0.811	0.923276
BIOCARTA_CDK5_PATHWAY	0.37	0.764423	0.155	0.356108
BIOCARTA_CDMAC_PATHWAY	0.464	0.82666	0.271	0.501198
BIOCARTA_CELL2CELL_PATHWAY	0.681	0.933722	0.494	0.710186
BIOCARTA_CELLCYCLE_PATHWAY	0.018	0.1089	0.016	0.0704
BIOCARTA_CERAMIDE_PATHWAY	0.607	0.916107	0.154	0.354933
BIOCARTA_CFTR_PATHWAY	0.638	0.921767	0.449	0.677098
BIOCARTA_CHEMICAL_PATHWAY	0.431	0.806046	0.137	0.329344
BIOCARTA_CHREBP2_PATHWAY	0.538	0.885687	0.477	0.695386
BIOCARTA_CK1_PATHWAY	0.848	0.97558	0.142	0.339118
BIOCARTA_CLASSIC_PATHWAY	0.073	0.292807	0.08	0.229112
BIOCARTA_COMP_PATHWAY	0.078	0.303635	0.122	0.305421
BIOCARTA_CREB_PATHWAY	0.493	0.854932	0.168	0.372421
BIOCARTA_CSK_PATHWAY	0.965	0.987645	0.991	1
BIOCARTA_CTCF_PATHWAY	0.887	0.977181	0.503	0.717442
BIOCARTA_CTL_PATHWAY	0.77	0.965087	0.86	0.948155
BIOCARTA_CTLA4_PATHWAY	0.848	0.97558	0.99	1
BIOCARTA_CXCR4_PATHWAY	0.406	0.789888	0.102	0.271253
BIOCARTA_CYTOKINE_PATHWAY	0.343	0.742133	0.468	0.688486
BIOCARTA_D4GDI_PATHWAY	0.64	0.921905	0.472	0.690871
BIOCARTA_DC_PATHWAY	0.788	0.971287	0.459	0.682158
BIOCARTA_DEATH_PATHWAY	0.076	0.296645	0.036	0.129707
BIOCARTA_DNAFRAGMENT_PATHWAY	0.024	0.13507	0.001	0.007153
BIOCARTA_DREAM_PATHWAY	0.798	0.972452	0.325	0.553873
BIOCARTA_ECM_PATHWAY	0.628	0.921067	0.29	0.518571
BIOCARTA_EDG1_PATHWAY	0.946	0.986458	0.945	0.99
BIOCARTA_EGF_PATHWAY	0.521	0.876901	0.689	0.853173
BIOCARTA_EGFR_SMRTE_PATHWAY	0.731	0.957953	0.54	0.742345
BIOCARTA_EIF_PATHWAY	0.816	0.972768	0.531	0.737788
BIOCARTA_EIF2_PATHWAY	0.046	0.21899	0.059	0.186235
BIOCARTA_EIF4_PATHWAY	0.787	0.970879	0.762	0.898071
BIOCARTA_EPHA4_PATHWAY	0.715	0.952917	0.418	0.654026
BIOCARTA_EPO_PATHWAY	0.085	0.316462	0.031	0.11631
BIOCARTA_EPONFKB_PATHWAY	0.074	0.294378	0.083	0.233558
BIOCARTA_ERK_PATHWAY	0.621	0.918763	0.487	0.705009
BIOCARTA_ERK5_PATHWAY	0.455	0.819677	0.188	0.395045
BIOCARTA_ERYTH_PATHWAY	0.87	0.977181	0.894	0.961547
BIOCARTA_ETC_PATHWAY	0.912	0.979727	0.838	0.936917
BIOCARTA_ETS_PATHWAY	0.375	0.764423	0.523	0.730188
BIOCARTA_EXTRINSIC_PATHWAY	0.718	0.952958	0.838	0.936917
BIOCARTA_FAS_PATHWAY	0.001	0.018615	0	0
BIOCARTA_FCER1_PATHWAY	0.459	0.824837	0.183	0.391334
BIOCARTA_FEEDER_PATHWAY	0.503	0.859939	0.358	0.588693
BIOCARTA_FIBRINOLYSIS_PATHWAY	0.076	0.296645	0.079	0.228048
BIOCARTA_FMLP_PATHWAY	0.517	0.876615	0.31	0.538421
BIOCARTA_FREE_PATHWAY	0.167	0.488879	0.036	0.129707
BIOCARTA_G1_PATHWAY	0.049	0.22731	0.007	0.036171
BIOCARTA_G2_PATHWAY	0.003	0.034031	0	0
BIOCARTA_GABA_PATHWAY	0.987	0.993845	0.995	1
BIOCARTA_GATA3_PATHWAY	0.445	0.814805	0.457	0.680578
BIOCARTA_GCR_PATHWAY	0.377	0.764423	0.178	0.385755
BIOCARTA_GH_PATHWAY	0.316	0.718047	0.258	0.487135
BIOCARTA_GLEEVEC_PATHWAY	0.206	0.557006	0.087	0.242464
BIOCARTA_GLYCOLYSIS_PATHWAY	0.012	0.084174	0.08	0.229112
BIOCARTA_GPCR_PATHWAY	0.855	0.97558	0.57	0.764845
BIOCARTA_GRANULOCYTES_PATHWAY	0.345	0.742133	0.269	0.499473
BIOCARTA_GSK3_PATHWAY	0.756	0.962077	0.78	0.90924
BIOCARTA_HCMV_PATHWAY	0.529	0.883536	0.212	0.429322
BIOCARTA_HDAC_PATHWAY	0.995	0.996372	0.955	0.994022
BIOCARTA_HER2_PATHWAY	0.375	0.764423	0.108	0.28512
BIOCARTA_HIF_PATHWAY	0.021	0.122458	0.011	0.052539
BIOCARTA_HIVNEF_PATHWAY	0.012	0.084174	0.027	0.104266
BIOCARTA_HSP27_PATHWAY	0.297	0.696679	0.128	0.313946
BIOCARTA_IGF1_PATHWAY	0.546	0.890668	0.392	0.631024
BIOCARTA_IGF1MTOR_PATHWAY	0.612	0.916107	0.491	0.707976
BIOCARTA_IGF1R_PATHWAY	0.62	0.918763	0.205	0.421615
BIOCARTA_IL10_PATHWAY	0.638	0.921767	0.768	0.902214
BIOCARTA_IL12_PATHWAY	0.985	0.992519	0.994	1
BIOCARTA_IL17_PATHWAY	0.498	0.857765	0.914	0.969414
BIOCARTA_IL1R_PATHWAY	0.848	0.97558	0.683	0.849072
BIOCARTA_IL2_PATHWAY	0.345	0.742133	0.206	0.421879
BIOCARTA_IL22BP_PATHWAY	0.486	0.852261	0.557	0.753039
BIOCARTA_IL2RB_PATHWAY	0.376	0.764423	0.168	0.372421
BIOCARTA_IL3_PATHWAY	0.064	0.268125	0.03	0.113143
BIOCARTA_IL4_PATHWAY	0.399	0.787158	0.392	0.631024
BIOCARTA_IL5_PATHWAY	0.837	0.97558	0.966	0.999281
BIOCARTA_IL6_PATHWAY	0.26	0.643135	0.058	0.183878
BIOCARTA_IL7_PATHWAY	0.455	0.819677	0.366	0.597786
BIOCARTA_INFLAM_PATHWAY	0.896	0.979727	0.871	0.952328
BIOCARTA_INSULIN_PATHWAY	0.395	0.783525	0.272	0.501198
BIOCARTA_INTEGRIN_PATHWAY	0.081	0.309505	0.038	0.135568
BIOCARTA_INTRINSIC_PATHWAY	0.139	0.437805	0.503	0.717442
BIOCARTA_KERATINOCYTE_PATHWAY	0.813	0.972768	0.854	0.943689
BIOCARTA_KREB_PATHWAY	0.939	0.984425	0.807	0.921923
BIOCARTA_LAIR_PATHWAY	0.28	0.670891	0.184	0.391742
BIOCARTA_LECTIN_PATHWAY	0.013	0.089038	0.093	0.255267
BIOCARTA_LEPTIN_PATHWAY	0.957	0.986458	0.968	0.999281
BIOCARTA_LONGEVITY_PATHWAY	0.234	0.600739	0.464	0.685379
BIOCARTA_LYM_PATHWAY	0.192	0.533048	0.186	0.392547
BIOCARTA_MAL_PATHWAY	0.324	0.722654	0.463	0.685379
BIOCARTA_MAPK_PATHWAY	0.553	0.892173	0.312	0.541247
BIOCARTA_MCALPAIN_PATHWAY	0.4	0.78806	0.224	0.446156
BIOCARTA_MCM_PATHWAY	0.001	0.018615	0	0
BIOCARTA_MEF2D_PATHWAY	0.746	0.961998	0.506	0.720306
BIOCARTA_MET_PATHWAY	0.621	0.918763	0.207	0.42333
BIOCARTA_MITOCHONDRIA_PATHWAY	0.436	0.808521	0.084	0.235915
BIOCARTA_MONOCYTE_PATHWAY	0.329	0.728213	0.048	0.161708
BIOCARTA_MPR_PATHWAY	0.147	0.451256	0.112	0.289882
BIOCARTA_MTA3_PATHWAY	0.065	0.268125	0.073	0.216761
BIOCARTA_MTOR_PATHWAY	0.883	0.977181	0.864	0.9504
BIOCARTA_MYOSIN_PATHWAY	0.991	0.995112	0.97	0.999603
BIOCARTA_NDKDYNAMIN_PATHWAY	0.565	0.898554	0.222	0.44278
BIOCARTA_NEUROTRANSMITTERS_PATHWAY	0.298	0.696773	0.32	0.54987
BIOCARTA_NFAT_PATHWAY	0.835	0.97558	0.611	0.798404
BIOCARTA_NFKB_PATHWAY	0.747	0.961998	0.444	0.673655
BIOCARTA_NGF_PATHWAY	0.355	0.760265	0.167	0.371338
BIOCARTA_NKCELLS_PATHWAY	0.687	0.939288	0.26	0.488383
BIOCARTA_NKT_PATHWAY	0.847	0.97558	0.637	0.814911
BIOCARTA_NO1_PATHWAY	0.89	0.978236	0.631	0.809375
BIOCARTA_NO2IL12_PATHWAY	0.988	0.994162	1	1
BIOCARTA_NOS1_PATHWAY	0.951	0.986458	0.82	0.929461
BIOCARTA_NTHI_PATHWAY	0.345	0.742133	0.226	0.447683
BIOCARTA_NUCLEARRS_PATHWAY	0.152	0.46076	0.053	0.174109
BIOCARTA_P27_PATHWAY	0.028	0.150022	0.022	0.090493
BIOCARTA_P35ALZHEIMERS_PATHWAY	0.561	0.895134	0.266	0.497031
BIOCARTA_P38MAPK_PATHWAY	0.278	0.670525	0.213	0.430147
BIOCARTA_P53_PATHWAY	0.025	0.1375	0.048	0.161708
BIOCARTA_P53HYPOXIA_PATHWAY	0.021	0.122458	0.001	0.007153
BIOCARTA_PAR1_PATHWAY	0.97	0.987645	0.988	1
BIOCARTA_PARKIN_PATHWAY	0.786	0.970879	0.774	0.90487
BIOCARTA_PDGF_PATHWAY	0.507	0.863719	0.606	0.794144
BIOCARTA_PGC1A_PATHWAY	0.827	0.97558	0.166	0.370249
BIOCARTA_PITX2_PATHWAY	0.612	0.916107	0.567	0.761595
BIOCARTA_PLATELETAPP_PATHWAY	0.006	0.053122	0.066	0.201328
BIOCARTA_PLCE_PATHWAY	0.44	0.812385	0.199	0.410438
BIOCARTA_PML_PATHWAY	0.066	0.271479	0.061	0.190888
BIOCARTA_PPARA_PATHWAY	0.493	0.854932	0.097	0.262279
BIOCARTA_PROTEASOME_PATHWAY	0.002	0.02714	0	0
BIOCARTA_PS1_PATHWAY	0.816	0.972768	0.936	0.985549
BIOCARTA_PTC1_PATHWAY	0.015	0.094696	0.003	0.018075
BIOCARTA_PTDINS_PATHWAY	0.745	0.961998	0.455	0.678993
BIOCARTA_PTEN_PATHWAY	0.726	0.955298	0.415	0.651438
BIOCARTA_PYK2_PATHWAY	0.53	0.883536	0.227	0.449052
BIOCARTA_RAB_PATHWAY	0.773	0.965087	0.285	0.513424
BIOCARTA_RAC1_PATHWAY	0.554	0.892795	0.301	0.528479
BIOCARTA_RACCYCD_PATHWAY	0.165	0.485963	0.148	0.344937
BIOCARTA_RANKL_PATHWAY	0.668	0.930841	0.518	0.7267
BIOCARTA_RANMS_PATHWAY	0	0	0.01	0.048562
BIOCARTA_RARRXR_PATHWAY	0.825	0.97558	0.844	0.936917
BIOCARTA_RAS_PATHWAY	0.605	0.916107	0.172	0.3784
BIOCARTA_RB_PATHWAY	0.002	0.02714	0.003	0.018075
BIOCARTA_RELA_PATHWAY	0.566	0.89916	0.3	0.527361
BIOCARTA_RHO_PATHWAY	0.548	0.890668	0.867	0.950819
BIOCARTA_RNA_PATHWAY	0.254	0.634781	0.182	0.390346
BIOCARTA_SALMONELLA_PATHWAY	0.414	0.796011	0.38	0.616492
BIOCARTA_SARS_PATHWAY	0.029	0.15312	0.046	0.157158
BIOCARTA_SET_PATHWAY	0.045	0.214934	0.148	0.344937
BIOCARTA_SHH_PATHWAY	0.62	0.918763	0.369	0.601333
BIOCARTA_SKP2E2F_PATHWAY	0.015	0.094696	0.021	0.086872
BIOCARTA_SODD_PATHWAY	0.845	0.97558	0.722	0.872166
BIOCARTA_SPPA_PATHWAY	0.367	0.764423	0.34	0.569412
BIOCARTA_SPRY_PATHWAY	0.222	0.583957	0.102	0.271253
BIOCARTA_SRCRPTP_PATHWAY	0.241	0.610702	0.639	0.815315
BIOCARTA_STATHMIN_PATHWAY	0.549	0.890668	0.355	0.584422
BIOCARTA_STEM_PATHWAY	0.42	0.79822	0.741	0.882635
BIOCARTA_STRESS_PATHWAY	0.951	0.986458	0.943	0.99
BIOCARTA_TALL1_PATHWAY	0.158	0.472049	0.148	0.344937
BIOCARTA_TCAPOPTOSIS_PATHWAY	0.824	0.97558	0.916	0.970826
BIOCARTA_TCR_PATHWAY	0.843	0.97558	0.856	0.94518
BIOCARTA_TCRA_PATHWAY	0.95	0.986458	0.99	1
BIOCARTA_TCYTOTOXIC_PATHWAY	0.407	0.789888	0.612	0.798404
BIOCARTA_TEL_PATHWAY	0.242	0.612167	0.082	0.232094
BIOCARTA_TFF_PATHWAY	0.464	0.82666	0.294	0.522507
BIOCARTA_TGFB_PATHWAY	0.833	0.97558	0.318	0.549032
BIOCARTA_TH1TH2_PATHWAY	0.85	0.97558	0.519	0.7267
BIOCARTA_THELPER_PATHWAY	0.531	0.884188	0.71	0.865358
BIOCARTA_TID_PATHWAY	0.289	0.685667	0.036	0.129707
BIOCARTA_TNFR1_PATHWAY	0.003	0.034031	0.008	0.040758
BIOCARTA_TNFR2_PATHWAY	0.278	0.670525	0.348	0.576822
BIOCARTA_TOB1_PATHWAY	0.947	0.986458	0.722	0.872166
BIOCARTA_TOLL_PATHWAY	0.876	0.977181	0.786	0.910105
BIOCARTA_TPO_PATHWAY	0.275	0.669966	0.127	0.313612
BIOCARTA_TRKA_PATHWAY	0.409	0.79077	0.656	0.828271
BIOCARTA_UCALPAIN_PATHWAY	0.203	0.553013	0.236	0.457506
BIOCARTA_VDR_PATHWAY	0.944	0.986458	0.853	0.943302
BIOCARTA_VEGF_PATHWAY	0.408	0.789888	0.519	0.7267
BIOCARTA_VIP_PATHWAY	0.666	0.93034	0.184	0.391742
BIOCARTA_VITCB_PATHWAY	0.123	0.4059	0.297	0.525267
BIOCARTA_WNT_PATHWAY	0.622	0.918763	0.514	0.726
KEGG_ABC_TRANSPORTERS	0.656	0.93034	0.602	0.791761
KEGG_ACUTE_MYELOID_LEUKEMIA	0.196	0.539	0.131	0.31808
KEGG_ADHERENS_JUNCTION	0.979	0.991289	0.77	0.902373
KEGG_ADIPOCYTOKINE_SIGNALING_PATHWAY	0.935	0.982698	0.881	0.954695
KEGG_ALANINE_ASPARTATE_AND_GLUTAMATE_METABOLISM	0.021	0.122458	0.036	0.129707
KEGG_ALDOSTERONE_REGULATED_SODIUM_REABSORPTION	0.543	0.888879	0.443	0.672841
KEGG_ALLOGRAFT_REJECTION	0.953	0.986458	1	1
KEGG_ALPHA_LINOLENIC_ACID_METABOLISM	0.31	0.713344	0.068	0.206561
KEGG_ALZHEIMERS_DISEASE	0.975	0.989308	0.948	0.991712
KEGG_AMINO_SUGAR_AND_NUCLEOTIDE_SUGAR_METABOLISM	0.085	0.316462	0	0
KEGG_AMINOACYL_TRNA_BIOSYNTHESIS	0.075	0.296645	0.056	0.180693
KEGG_AMYOTROPHIC_LATERAL_SCLEROSIS_ALS	0.453	0.818104	0.147	0.344937
KEGG_ANTIGEN_PROCESSING_AND_PRESENTATION	0.431	0.806046	0.822	0.930276
KEGG_APOPTOSIS	0.612	0.916107	0.16	0.361306
KEGG_ARACHIDONIC_ACID_METABOLISM	0.123	0.4059	0	0
KEGG_ARGININE_AND_PROLINE_METABOLISM	0.398	0.786253	0.04	0.141659
KEGG_ARRHYTHMOGENIC_RIGHT_VENTRICULAR_CARDIOMYOPATHY_ARVC	0.659	0.93034	0.167	0.371338
KEGG_ASCORBATE_AND_ALDARATE_METABOLISM	0.48	0.842757	0	0
KEGG_ASTHMA	0.959	0.986458	0.997	1
KEGG_AUTOIMMUNE_THYROID_DISEASE	0.871	0.977181	0.995	1
KEGG_AXON_GUIDANCE	0.692	0.944346	0.413	0.650408
KEGG_B_CELL_RECEPTOR_SIGNALING_PATHWAY	0.672	0.931264	0.564	0.759673
KEGG_BASAL_CELL_CARCINOMA	0.641	0.922178	0.6	0.790563
KEGG_BASAL_TRANSCRIPTION_FACTORS	0.054	0.243503	0.03	0.113143
KEGG_BASE_EXCISION_REPAIR	0.003	0.034031	0.004	0.022687
KEGG_BETA_ALANINE_METABOLISM	0.535	0.8844	0.145	0.343458
KEGG_BIOSYNTHESIS_OF_UNSATURATED_FATTY_ACIDS	0.811	0.972768	0.077	0.224056
KEGG_BLADDER_CANCER	0.143	0.445571	0.196	0.40598
KEGG_BUTANOATE_METABOLISM	0.533	0.8844	0.03	0.113143
KEGG_CALCIUM_SIGNALING_PATHWAY	0.67	0.930947	0.491	0.707976
KEGG_CARDIAC_MUSCLE_CONTRACTION	0.961	0.986458	0.946	0.990333
KEGG_CELL_ADHESION_MOLECULES_CAMS	0.829	0.97558	0.783	0.90924
KEGG_CELL_CYCLE	0	0	0	0
KEGG_CHEMOKINE_SIGNALING_PATHWAY	0.772	0.965087	0.619	0.803206
KEGG_CHRONIC_MYELOID_LEUKEMIA	0.312	0.714549	0.025	0.098108
KEGG_CIRCADIAN_RHYTHM_MAMMAL	0.178	0.508772	0.035	0.127688
KEGG_CITRATE_CYCLE_TCA_CYCLE	0.927	0.982698	0.93	0.98208
KEGG_COLORECTAL_CANCER	0.76	0.962533	0.257	0.485891
KEGG_COMPLEMENT_AND_COAGULATION_CASCADES	0.417	0.796689	0.536	0.739802
KEGG_CYSTEINE_AND_METHIONINE_METABOLISM	0.053	0.242	0.122	0.305421
KEGG_CYTOKINE_CYTOKINE_RECEPTOR_INTERACTION	0.633	0.921767	0.65	0.825722
KEGG_CYTOSOLIC_DNA_SENSING_PATHWAY	0.181	0.511307	0.052	0.1716
KEGG_DILATED_CARDIOMYOPATHY	0.752	0.962077	0.605	0.79355
KEGG_DNA_REPLICATION	0.005	0.046538	0	0
KEGG_DORSO_VENTRAL_AXIS_FORMATION	0.423	0.799734	0.082	0.232094
KEGG_DRUG_METABOLISM_CYTOCHROME_P450	0.061	0.258982	0	0
KEGG_DRUG_METABOLISM_OTHER_ENZYMES	0.048	0.226286	0.009	0.044753
KEGG_ECM_RECEPTOR_INTERACTION	0.011	0.079069	0	0
KEGG_ENDOCYTOSIS	0.933	0.982698	0.563	0.759673
KEGG_ENDOMETRIAL_CANCER	0.935	0.982698	0.885	0.954695
KEGG_EPITHELIAL_CELL_SIGNALING_IN_HELICOBACTER_PYLORI_INFECTION	0.86	0.976325	0.85	0.941419
KEGG_ERBB_SIGNALING_PATHWAY	0.403	0.789888	0.2	0.411915
KEGG_ETHER_LIPID_METABOLISM	0.025	0.1375	0.009	0.044753
KEGG_FATTY_ACID_METABOLISM	0.224	0.58709	0.001	0.007153
KEGG_FC_EPSILON_RI_SIGNALING_PATHWAY	0.839	0.97558	0.615	0.799445
KEGG_FC_GAMMA_R_MEDIATED_PHAGOCYTOSIS	0.464	0.82666	0.021	0.086872
KEGG_FOCAL_ADHESION	0.129	0.419034	0.058	0.183878
KEGG_FOLATE_BIOSYNTHESIS	0.369	0.764423	0.071	0.212561
KEGG_FRUCTOSE_AND_MANNOSE_METABOLISM	0.334	0.735885	0	0
KEGG_GALACTOSE_METABOLISM	0.195	0.539	0.165	0.369153
KEGG_GAP_JUNCTION	0.17	0.492695	0.18	0.388351
KEGG_GLIOMA	0.62	0.918763	0.407	0.644454
KEGG_GLUTATHIONE_METABOLISM	0.031	0.159617	0.001	0.007153
KEGG_GLYCEROLIPID_METABOLISM	0.324	0.722654	0.006	0.031796
KEGG_GLYCEROPHOSPHOLIPID_METABOLISM	0.071	0.286367	0	0
KEGG_GLYCINE_SERINE_AND_THREONINE_METABOLISM	0.172	0.497498	0.273	0.502403
KEGG_GLYCOLYSIS_GLUCONEOGENESIS	0.026	0.14246	0	0
KEGG_GLYCOSAMINOGLYCAN_BIOSYNTHESIS_CHONDROITIN_SULFATE	0.294	0.693	0.237	0.458832
KEGG_GLYCOSAMINOGLYCAN_BIOSYNTHESIS_HEPARAN_SULFATE	0.417	0.796689	0.061	0.190888
KEGG_GLYCOSAMINOGLYCAN_BIOSYNTHESIS_KERATAN_SULFATE	0.611	0.916107	0.314	0.543418
KEGG_GLYCOSAMINOGLYCAN_DEGRADATION	0.117	0.396925	0.096	0.260546
KEGG_GLYCOSPHINGOLIPID_BIOSYNTHESIS_GANGLIO_SERIES	0.131	0.422693	0.11	0.287266
KEGG_GLYCOSPHINGOLIPID_BIOSYNTHESIS_GLOBO_SERIES	0.02	0.119506	0.005	0.027605
KEGG_GLYCOSPHINGOLIPID_BIOSYNTHESIS_LACTO_AND_NEOLACTO_SERIES	0.875	0.977181	0.364	0.59586
KEGG_GLYCOSYLPHOSPHATIDYLINOSITOL_GPI_ANCHOR_BIOSYNTHESIS	0.303	0.705058	0.122	0.305421
KEGG_GLYOXYLATE_AND_DICARBOXYLATE_METABOLISM	0.175	0.504167	0.472	0.690871
KEGG_GNRH_SIGNALING_PATHWAY	0.615	0.916817	0.411	0.648665
KEGG_GRAFT_VERSUS_HOST_DISEASE	0.922	0.981484	0.999	1
KEGG_HEDGEHOG_SIGNALING_PATHWAY	0.369	0.764423	0.451	0.6772
KEGG_HEMATOPOIETIC_CELL_LINEAGE	0.782	0.969653	0.757	0.893629
KEGG_HISTIDINE_METABOLISM	0.325	0.723773	0.051	0.169068
KEGG_HOMOLOGOUS_RECOMBINATION	0.031	0.159617	0.02	0.084419
KEGG_HUNTINGTONS_DISEASE	0.81	0.972768	0.63	0.809375
KEGG_HYPERTROPHIC_CARDIOMYOPATHY_HCM	0.928	0.982698	0.752	0.89135
KEGG_INOSITOL_PHOSPHATE_METABOLISM	0.423	0.799734	0.046	0.157158
KEGG_INSULIN_SIGNALING_PATHWAY	0.916	0.979727	0.745	0.885221
KEGG_INTESTINAL_IMMUNE_NETWORK_FOR_IGA_PRODUCTION	0.62	0.918763	0.895	0.96191
KEGG_JAK_STAT_SIGNALING_PATHWAY	0.623	0.918913	0.276	0.50664
KEGG_LEISHMANIA_INFECTION	0.929	0.982698	0.932	0.982763
KEGG_LEUKOCYTE_TRANSENDOTHELIAL_MIGRATION	0.643	0.922178	0.545	0.742345
KEGG_LIMONENE_AND_PINENE_DEGRADATION	0.743	0.961998	0.014	0.062935
KEGG_LINOLEIC_ACID_METABOLISM	0.012	0.084174	0	0
KEGG_LONG_TERM_DEPRESSION	0.372	0.764423	0.11	0.287266
KEGG_LONG_TERM_POTENTIATION	0.358	0.764423	0.063	0.195045
KEGG_LYSINE_DEGRADATION	0.396	0.784437	0.217	0.435199
KEGG_LYSOSOME	0.203	0.553013	0.256	0.484631
KEGG_MAPK_SIGNALING_PATHWAY	0.846	0.97558	0.613	0.79886
KEGG_MATURITY_ONSET_DIABETES_OF_THE_YOUNG	0.868	0.977181	0.841	0.936917
KEGG_MELANOGENESIS	0.232	0.598337	0.151	0.350243
KEGG_MELANOMA	0.88	0.977181	0.879	0.954695
KEGG_METABOLISM_OF_XENOBIOTICS_BY_CYTOCHROME_P450	0.097	0.352992	0	0
KEGG_MISMATCH_REPAIR	0.008	0.063824	0	0
KEGG_MTOR_SIGNALING_PATHWAY	0.849	0.97558	0.711	0.865358
KEGG_N_GLYCAN_BIOSYNTHESIS	0.858	0.97558	0.84	0.936917
KEGG_NATURAL_KILLER_CELL_MEDIATED_CYTOTOXICITY	0.74	0.961998	0.73	0.876
KEGG_NEUROACTIVE_LIGAND_RECEPTOR_INTERACTION	0.814	0.972768	0.974	1
KEGG_NEUROTROPHIN_SIGNALING_PATHWAY	0.299	0.697987	0.065	0.199535
KEGG_NICOTINATE_AND_NICOTINAMIDE_METABOLISM	0.959	0.986458	0.878	0.954695
KEGG_NITROGEN_METABOLISM	0.42	0.79822	0.416	0.652302
KEGG_NOD_LIKE_RECEPTOR_SIGNALING_PATHWAY	0.202	0.552362	0.239	0.461473
KEGG_NON_HOMOLOGOUS_END_JOINING	0.083	0.313029	0.481	0.699111
KEGG_NON_SMALL_CELL_LUNG_CANCER	0.795	0.972452	0.704	0.862623
KEGG_NOTCH_SIGNALING_PATHWAY	0.222	0.583957	0.187	0.393513
KEGG_NUCLEOTIDE_EXCISION_REPAIR	0.013	0.089038	0.001	0.007153
KEGG_O_GLYCAN_BIOSYNTHESIS	0.405	0.789888	0	0
KEGG_OLFACTORY_TRANSDUCTION	0.593	0.915996	0.782	0.90924
KEGG_ONE_CARBON_POOL_BY_FOLATE	0.003	0.034031	0	0
KEGG_OOCYTE_MEIOSIS	0.005	0.046538	0	0
KEGG_OTHER_GLYCAN_DEGRADATION	0.374	0.764423	0.231	0.452648
KEGG_OXIDATIVE_PHOSPHORYLATION	0.961	0.986458	0.993	1
KEGG_P53_SIGNALING_PATHWAY	0.001	0.018615	0.001	0.007153
KEGG_PANCREATIC_CANCER	0.644	0.922178	0.284	0.513424
KEGG_PANTOTHENATE_AND_COA_BIOSYNTHESIS	0.667	0.93034	0.285	0.513424
KEGG_PARKINSONS_DISEASE	0.979	0.991289	0.992	1
KEGG_PATHOGENIC_ESCHERICHIA_COLI_INFECTION	0.227	0.592813	0.133	0.322397
KEGG_PATHWAYS_IN_CANCER	0.282	0.672355	0.156	0.357274
KEGG_PENTOSE_AND_GLUCURONATE_INTERCONVERSIONS	0.634	0.921767	0.018	0.077325
KEGG_PENTOSE_PHOSPHATE_PATHWAY	0.082	0.310872	0.009	0.044753
KEGG_PEROXISOME	0.751	0.962077	0.078	0.22561
KEGG_PHENYLALANINE_METABOLISM	0.916	0.979727	0.896	0.961923
KEGG_PHOSPHATIDYLINOSITOL_SIGNALING_SYSTEM	0.698	0.947193	0.176	0.384289
KEGG_PORPHYRIN_AND_CHLOROPHYLL_METABOLISM	0.445	0.814805	0.034	0.124667
KEGG_PPAR_SIGNALING_PATHWAY	0.899	0.979727	0.277	0.507193
KEGG_PRIMARY_BILE_ACID_BIOSYNTHESIS	0.903	0.979727	0.83	0.933509
KEGG_PRIMARY_IMMUNODEFICIENCY	0.385	0.774266	0.313	0.542334
KEGG_PRION_DISEASES	0.106	0.373573	0.019	0.081141
KEGG_PROGESTERONE_MEDIATED_OOCYTE_MATURATION	0.006	0.053122	0.004	0.022687
KEGG_PROPANOATE_METABOLISM	0.248	0.623003	0.003	0.018075
KEGG_PROSTATE_CANCER	0.323	0.722654	0.44	0.671092
KEGG_PROTEASOME	0.002	0.02714	0	0
KEGG_PROTEIN_EXPORT	0.473	0.838579	0.332	0.562502
KEGG_PROXIMAL_TUBULE_BICARBONATE_RECLAMATION	0.382	0.769298	0.031	0.11631
KEGG_PURINE_METABOLISM	0	0	0	0
KEGG_PYRIMIDINE_METABOLISM	0.004	0.040615	0	0
KEGG_PYRUVATE_METABOLISM	0.452	0.818104	0.06	0.188571
KEGG_REGULATION_OF_ACTIN_CYTOSKELETON	0.593	0.915996	0.255	0.484
KEGG_REGULATION_OF_AUTOPHAGY	0.92	0.980073	0.671	0.840632
KEGG_RENAL_CELL_CARCINOMA	0.394	0.78261	0.118	0.300063
KEGG_RENIN_ANGIOTENSIN_SYSTEM	0.278	0.670525	0.272	0.501198
KEGG_RETINOL_METABOLISM	0.049	0.22731	0	0
KEGG_RIBOFLAVIN_METABOLISM	0.14	0.43905	0.143	0.340387
KEGG_RIBOSOME	0.106	0.373573	0	0
KEGG_RIG_I_LIKE_RECEPTOR_SIGNALING_PATHWAY	0.717	0.952958	0.605	0.79355
KEGG_RNA_DEGRADATION	0.003	0.034031	0	0
KEGG_RNA_POLYMERASE	0.01	0.074462	0.001	0.007153
KEGG_SELENOAMINO_ACID_METABOLISM	0.448	0.816181	0.178	0.385755
KEGG_SMALL_CELL_LUNG_CANCER	0.029	0.15312	0.023	0.092
KEGG_SNARE_INTERACTIONS_IN_VESICULAR_TRANSPORT	0.885	0.977181	0.576	0.769413
KEGG_SPHINGOLIPID_METABOLISM	0.36	0.764423	0.194	0.402987
KEGG_SPLICEOSOME	0.002	0.02714	0	0
KEGG_STARCH_AND_SUCROSE_METABOLISM	0.154	0.464881	0.014	0.062935
KEGG_STEROID_BIOSYNTHESIS	0.746	0.961998	0.309	0.537327
KEGG_STEROID_HORMONE_BIOSYNTHESIS	0.962	0.986458	0.796	0.91367
KEGG_SULFUR_METABOLISM	0.949	0.986458	0.716	0.870472
KEGG_SYSTEMIC_LUPUS_ERYTHEMATOSUS	0.617	0.918763	0.746	0.885684
KEGG_T_CELL_RECEPTOR_SIGNALING_PATHWAY	0.832	0.97558	0.904	0.965153
KEGG_TASTE_TRANSDUCTION	0.284	0.676013	0.699	0.857944
KEGG_TAURINE_AND_HYPOTAURINE_METABOLISM	0.582	0.907695	0.289	0.518059
KEGG_TERPENOID_BACKBONE_BIOSYNTHESIS	0.846	0.97558	0.212	0.429322
KEGG_TGF_BETA_SIGNALING_PATHWAY	0.45	0.81675	0.069	0.207429
KEGG_THYROID_CANCER	0.408	0.789888	0.121	0.305021
KEGG_TIGHT_JUNCTION	0.814	0.972768	0.824	0.931088
KEGG_TOLL_LIKE_RECEPTOR_SIGNALING_PATHWAY	0.72	0.953869	0.434	0.66614
KEGG_TRYPTOPHAN_METABOLISM	0.854	0.97558	0.335	0.563638
KEGG_TYPE_I_DIABETES_MELLITUS	0.825	0.97558	0.989	1
KEGG_TYPE_II_DIABETES_MELLITUS	0.771	0.965087	0.68	0.847519
KEGG_TYROSINE_METABOLISM	0.48	0.842757	0.249	0.475721
KEGG_UBIQUITIN_MEDIATED_PROTEOLYSIS	0.017	0.104152	0	0
KEGG_VALINE_LEUCINE_AND_ISOLEUCINE_BIOSYNTHESIS	0.168	0.489831	0.341	0.569772
KEGG_VALINE_LEUCINE_AND_ISOLEUCINE_DEGRADATION	0.238	0.606274	0.023	0.092
KEGG_VASCULAR_SMOOTH_MUSCLE_CONTRACTION	0.866	0.977181	0.734	0.878622
KEGG_VASOPRESSIN_REGULATED_WATER_REABSORPTION	0.875	0.977181	0.663	0.833486
KEGG_VEGF_SIGNALING_PATHWAY	0.748	0.961998	0.449	0.677098
KEGG_VIBRIO_CHOLERAE_INFECTION	0.681	0.933722	0.475	0.693166
KEGG_VIRAL_MYOCARDITIS	0.941	0.985099	0.969	0.999281
KEGG_WNT_SIGNALING_PATHWAY	0.614	0.916817	0.305	0.532924
MIPS_12S_U11_SNRNP	0.004	0.040615	0.01	0.048562
MIPS_17S_U2_SNRNP	0	0	0	0
MIPS_18S_U11_U12_SNRNP	0.002	0.02714	0	0
MIPS_20S_PROTEASOME	0.002	0.02714	0	0
MIPS_26S_PROTEASOME	0.003	0.034031	0	0
MIPS_28S_RIBOSOMAL_SUBUNIT_MITOCHONDRIAL	0.034	0.172615	0.001	0.007153
MIPS_39S_RIBOSOMAL_SUBUNIT_MITOCHONDRIAL	0.02	0.119506	0	0
MIPS_40S_RIBOSOMAL_SUBUNIT_CYTOPLASMIC	0.231	0.596819	0.194	0.402987
MIPS_55S_RIBOSOME_MITOCHONDRIAL	0.024	0.13507	0	0
MIPS_60S_RIBOSOMAL_SUBUNIT_CYTOPLASMIC	0.101	0.365689	0.002	0.01314
MIPS_ALL_1_SUPERCOMPLEX	0.006	0.053122	0.004	0.022687
MIPS_ANTI_BHC110_COMPLEX	0.23	0.596357	0.191	0.397894
MIPS_ANTI_HDAC2_COMPLEX	0.192	0.533048	0.147	0.344937
MIPS_AP3_BLOC1_COMPLEX	0.217	0.578136	0.155	0.356108
MIPS_ARC_COMPLEX	0.604	0.916107	0.515	0.726
MIPS_ARC_L_COMPLEX	0.736	0.961036	0.755	0.89272
MIPS_ARC92_MEDIATOR_COMPLEX	0.662	0.93034	0.548	0.745732
MIPS_BAF_COMPLEX	0.021	0.122458	0.05	0.166897
MIPS_BASC_COMPLEX	0.018	0.1089	0.018	0.077325
MIPS_BLOC1_BLOC2_COMPLEX	0.315	0.716897	0.339	0.56905
MIPS_BRAFT_COMPLEX	0.015	0.094696	0.016	0.0704
MIPS_BRG1_SIN3A_COMPLEX	0.025	0.1375	0.029	0.111103
MIPS_BRM_SIN3A_COMPLEX	0.081	0.309505	0.058	0.183878
MIPS_BRM_SIN3A_HDAC_COMPLEX	0.101	0.365689	0.137	0.329344
MIPS_C_COMPLEX_SPLICEOSOME	0.005	0.046538	0	0
MIPS_CDC5L_COMPLEX	0.005	0.046538	0	0
MIPS_CEN_COMPLEX	0	0	0	0
MIPS_CENP_A_NAC_CAD_COMPLEX	0.014	0.0924	0.011	0.052539
MIPS_CF_IIAM_COMPLEX	0.015	0.094696	0.131	0.31808
MIPS_CHUK_NFKB2_REL_IKBKG_SPAG9_NFKB1_NFKBIE_COPB2_TNIP1_NFKBIA_RELA_TNIP2_COMPLEX	0.106	0.373573	0.097	0.262279
MIPS_CRSP_COMPLEX	0.587	0.914511	0.516	0.726
MIPS_CRSP_MEDIATOR_2_COMPLEX	0.745	0.961998	0.497	0.712383
MIPS_CSA_COMPLEX	0.129	0.419034	0.025	0.098108
MIPS_CTBP_COMPLEX	0.261	0.64451	0.054	0.176595
MIPS_DA_COMPLEX	0.057	0.249289	0.016	0.0704
MIPS_DDB2_COMPLEX	0.091	0.334511	0.019	0.081141
MIPS_DGCR8_MULTIPROTEIN_COMPLEX	0.119	0.4009	0.065	0.199535
MIPS_DMAP1_ASSOCIATED_COMPLEX	0.03	0.157256	0.175	0.383258
MIPS_DNA_SYNTHESOME_COMPLEX	0.045	0.214934	0.005	0.027605
MIPS_DRIP_COMPLEX	0.536	0.8844	0.324	0.553873
MIPS_DSS1_COMPLEX	0.005	0.046538	0.043	0.149727
MIPS_E2F_6_COMPLEX	0.36	0.764423	0.511	0.723875
MIPS_EBAFA_COMPLEX	0.118	0.399385	0.126	0.312205
MIPS_EBAFB_COMPLEX	0.087	0.320619	0.116	0.296535
MIPS_EIF3_COMPLEX	0.076	0.296645	0.02	0.084419
MIPS_EMERIN_COMPLEX_24	0.014	0.0924	0	0
MIPS_EMERIN_COMPLEX_25	0	0	0	0
MIPS_EMERIN_COMPLEX_32	0.023	0.130965	0.025	0.098108
MIPS_EMERIN_COMPLEX_52	0	0	0	0
MIPS_ESCRT_III_COMPLEX	0.934	0.982698	0.39	0.630601
MIPS_EXOSOME	0.003	0.034031	0.003	0.018075
MIPS_F1F0_ATP_SYNTHASE_MITOCHONDRIAL	0.913	0.979727	0.543	0.742345
MIPS_FA_COMPLEX	0.102	0.365689	0.16	0.361306
MIPS_GCN5_TRRAP_HISTONE_ACETYLTRANSFERASE_COMPLEX	0.035	0.175241	0.087	0.242464
MIPS_H2AX_COMPLEX_II	0.137	0.434332	0.21	0.427059
MIPS_H2AX_COMPLEX_ISOLATED_FROM_CELLS_WITHOUT_IR_EXPOSURE	0.06	0.257751	0.074	0.218835
MIPS_HCF_1_COMPLEX	0.12	0.403333	0.017	0.073904
MIPS_HDAC1_ASSOCIATED_CORE_COMPLEX_CII	0.56	0.895134	0.106	0.280861
MIPS_HES1_PROMOTER_NOTCH_ENHANCER_COMPLEX	0.365	0.764423	0.159	0.361306
MIPS_HISTONE_H31_COMPLEX	0.141	0.441233	0.112	0.289882
MIPS_ING2_COMPLEX	0.607	0.916107	0.124	0.30883
MIPS_ING5_COMPLEX	0.337	0.73916	0.431	0.66505
MIPS_INO80_CHROMATIN_REMODELING_COMPLEX	0.011	0.079069	0.002	0.01314
MIPS_INTEGRATOR_COMPLEX	0.011	0.079069	0.028	0.107556
MIPS_INTEGRATOR_RNAPII_COMPLEX	0.012	0.084174	0.017	0.073904
MIPS_KAISO_NCOR_COMPLEX	0.104	0.371027	0.186	0.392547
MIPS_KCNQ1_MACROMOLECULAR_COMPLEX	0.761	0.962533	0.288	0.517545
MIPS_KINASE_MATURATION_COMPLEX_1	0.01	0.074462	0	0
MIPS_LARC_COMPLEX	0.039	0.191311	0.171	0.377343
MIPS_LARGE_DROSHA_COMPLEX	0.027	0.146284	0.002	0.01314
MIPS_LSD1_COMPLEX	0.163	0.483012	0.34	0.569412
MIPS_MEDIATOR_COMPLEX	0.24	0.610298	0.38	0.616492
MIPS_MEDIATOR_COMPLEX_1	0.257	0.638979	0.305	0.532924
MIPS_MLL1_WDR5_COMPLEX	0.015	0.094696	0.003	0.018075
MIPS_MRNA_DECAY_COMPLEX	0	0	0	0
MIPS_MULTISYNTHETASE_COMPLEX	0.022	0.126261	0.023	0.092
MIPS_NCOR1_COMPLEX	0.05	0.23121	0.28	0.510754
MIPS_NK_3_GROUCHO_HIPK2_SIN3A_RBPA48_HDAC1_COMPLEX	0.309	0.712171	0.458	0.681369
MIPS_NOP56P_ASSOCIATED_PRE_RRNA_COMPLEX	0.003	0.034031	0	0
MIPS_NUA4_TIP60_HAT_COMPLEX	0.055	0.245723	0.21	0.427059
MIPS_NUA4_TIP60_HAT_COMPLEX_A	0.065	0.268125	0.088	0.244782
MIPS_NUMAC_COMPLEX	0.001	0.018615	0.006	0.031796
MIPS_P2X7_RECEPTOR_SIGNALLING_COMPLEX	0.334	0.735885	0.421	0.655893
MIPS_PA28_20S_PROTEASOME	0.003	0.034031	0	0
MIPS_PA700_20S_PA28_COMPLEX	0.002	0.02714	0	0
MIPS_PA700_COMPLEX	0.002	0.02714	0	0
MIPS_PBAF_COMPLEX	0.009	0.068419	0.021	0.086872
MIPS_PC2_COMPLEX	0.638	0.921767	0.435	0.666266
MIPS_PCAF_COMPLEX	0.549	0.890668	0.421	0.655893
MIPS_POLYCOMB_REPRESSIVE_COMPLEX_1	0.147	0.451256	0.184	0.391742
MIPS_POLYCYSTIN_1_MULTIPROTEIN_COMPLEX	0.628	0.921067	0.685	0.850103
MIPS_PTIP_HMT_COMPLEX	0.08	0.309505	0.259	0.487135
MIPS_RC_COMPLEX_DURING_G2_M_PHASE_OF_CELL_CYCLE	0.004	0.040615	0	0
MIPS_RC_COMPLEX_DURING_S_PHASE_OF_CELL_CYCLE	0.009	0.068419	0.001	0.007153
MIPS_RIBOSOME_CYTOPLASMIC	0.102	0.365689	0.004	0.022687
MIPS_RNA_POLYMERASE_II	0.015	0.094696	0.006	0.031796
MIPS_RNA_POLYMERASE_II_COMPLEX_CHROMATIN_STRUCTURE_MODIFYING	0.135	0.432715	0.242	0.465409
MIPS_RNA_POLYMERASE_II_COMPLEX_CHROMATIN_STRUCTURE_MODIFYING_1	0.277	0.670525	0.153	0.353752
MIPS_RNA_POLYMERASE_II_COMPLEX_CHROMATIN_STRUCTURE_MODIFYING_2	0.173	0.499396	0.325	0.553873
MIPS_RNA_POLYMERASE_II_CORE_COMPLEX	0.022	0.126261	0.013	0.059924
MIPS_RNA_POLYMERASE_II_HOLOENZYME_COMPLEX	0.013	0.089038	0	0
MIPS_RNASE_MRP_COMPLEX	0.042	0.20396	0.069	0.207429
MIPS_RSMAD_COMPLEX	0.627	0.921067	0.306	0.534029
MIPS_SIN3_ING1B_COMPLEX_II	0.28	0.670891	0.033	0.122235
MIPS_SIN3_SAP25_COMPLEX	0.463	0.82666	0.071	0.212561
MIPS_SMCC_COMPLEX	0.599	0.916107	0.463	0.685379
MIPS_SMN_COMPLEX	0.001	0.018615	0	0
MIPS_SMN_POLII_RHA_COMPLEX	0.002	0.02714	0.002	0.01314
MIPS_SNF2H_COHESIN_NURD_COMPLEX	0.009	0.068419	0.003	0.018075
MIPS_SPLICEOSOME	0.001	0.018615	0	0
MIPS_SRCAP_ASSOCIATED_CHROMATIN_REMODELING_COMPLEX	0.003	0.034031	0.003	0.018075
MIPS_STAGA_COMPLEX	0.018	0.1089	0.131	0.31808
MIPS_SWI_SNF_CHROMATIN_REMODELING_RELATED_BRCA1_COMPLEX	0.107	0.376184	0.299	0.527361
MIPS_TFIID_BETA_COMPLEX	0.115	0.394454	0.034	0.124667
MIPS_TFIID_BETA_COMPLEX_1	0.195	0.539	0.076	0.222036
MIPS_TFIID_COMPLEX	0.156	0.468969	0.046	0.157158
MIPS_TFIID_COMPLEX_B_CELL_SPECIFIC	0.154	0.464881	0.044	0.152114
MIPS_TFIIH_TRANSCRIPTION_FACTOR_COMPLEX	0.094	0.342935	0.151	0.350243
MIPS_TFTC_COMPLEX	0.054	0.243503	0.075	0.220445
MIPS_TFTC_TYPE_HISTONE_ACETYL_TRANSFERASE_COMPLEX	0.374	0.764423	0.427	0.661691
MIPS_TNF_ALPHA_NF_KAPPA_B_SIGNALING_COMPLEX	0.136	0.433053	0.036	0.129707
MIPS_TNF_ALPHA_NF_KAPPA_B_SIGNALING_COMPLEX_1	0.453	0.818104	0.418	0.654026
MIPS_TNF_ALPHA_NF_KAPPA_B_SIGNALING_COMPLEX_10	0.004	0.040615	0	0
MIPS_TNF_ALPHA_NF_KAPPA_B_SIGNALING_COMPLEX_2	0.425	0.802471	0.308	0.53623
MIPS_TNF_ALPHA_NF_KAPPA_B_SIGNALING_COMPLEX_3	0.075	0.296645	0.075	0.220445
MIPS_TNF_ALPHA_NF_KAPPA_B_SIGNALING_COMPLEX_5	0.014	0.0924	0	0
MIPS_TNF_ALPHA_NF_KAPPA_B_SIGNALING_COMPLEX_6	0.006	0.053122	0.005	0.027605
MIPS_TRAP_COMPLEX	0.377	0.764423	0.217	0.435199
MIPS_TRAP_SMCC_MEDIATOR_COMPLEX	0.293	0.691766	0.436	0.666392
MIPS_TRBP_CONTAINING_COMPLEX_1	0.038	0.188959	0.001	0.007153
MIPS_UTX_MLL2_3_COMPLEX	0.168	0.489831	0.263	0.492108
MIPS_WINAC_COMPLEX	0.025	0.1375	0.034	0.124667
PID_A6B1_A6B4_INTEGRIN_PATHWAY	0.196	0.539	0.157	0.358434
PID_AJDISS_2PATHWAY	0.475	0.840073	0.169	0.373498
PID_ALK1PATHWAY	0.166	0.487919	0.004	0.022687
PID_ALK2PATHWAY	0.293	0.691766	0.196	0.40598
PID_ALPHASYNUCLEIN_PATHWAY	0.887	0.977181	0.429	0.662668
PID_AMB2_NEUTROPHILS_PATHWAY	0.304	0.706253	0.082	0.232094
PID_ANGIOPOIETINRECEPTOR_PATHWAY	0.368	0.764423	0.093	0.255267
PID_ANTHRAXPATHWAY	0.523	0.876901	0.077	0.224056
PID_AP1_PATHWAY	0.058	0.251391	0.213	0.430147
PID_AR_NONGENOMIC_PATHWAY	0.599	0.916107	0.519	0.7267
PID_AR_PATHWAY	0.03	0.157256	0.003	0.018075
PID_AR_TF_PATHWAY	0.453	0.818104	0.661	0.832413
PID_ARF_3PATHWAY	0.704	0.949178	0.413	0.650408
PID_ARF6_PATHWAY	0.823	0.97558	0.631	0.809375
PID_ARF6_TRAFFICKINGPATHWAY	0.697	0.947193	0.178	0.385755
PID_ARF6DOWNSTREAMPATHWAY	0.834	0.97558	0.35	0.579475
PID_ATF2_PATHWAY	0.145	0.448913	0.114	0.29297
PID_ATM_PATHWAY	0.028	0.150022	0.013	0.059924
PID_ATR_PATHWAY	0	0	0	0
PID_AURORA_A_PATHWAY	0.007	0.058414	0.014	0.062935
PID_AURORA_B_PATHWAY	0.003	0.034031	0.001	0.007153
PID_AVB3_INTEGRIN_PATHWAY	0.059	0.254208	0.014	0.062935
PID_AVB3_OPN_PATHWAY	0.558	0.894278	0.598	0.790078
PID_BARD1PATHWAY	0	0	0	0
PID_BCR_5PATHWAY	0.754	0.962077	0.442	0.672841
PID_BETACATENIN_DEG_PATHWAY	0.658	0.93034	0.474	0.692402
PID_BETACATENIN_NUC_PATHWAY	0.371	0.764423	0.176	0.384289
PID_BMPPATHWAY	0.762	0.962533	0.869	0.951575
PID_CASPASE_PATHWAY	0.178	0.508772	0.08	0.229112
PID_CD40_PATHWAY	0.564	0.897947	0.434	0.66614
PID_CD8TCRDOWNSTREAMPATHWAY	0.964	0.987645	0.995	1
PID_CD8TCRPATHWAY	0.847	0.97558	0.99	1
PID_CDC42_PATHWAY	0.919	0.979727	0.858	0.946669
PID_CDC42_REG_PATHWAY	0.873	0.977181	0.508	0.722445
PID_CERAMIDE_PATHWAY	0.202	0.552362	0.041	0.143797
PID_CIRCADIANPATHWAY	0.003	0.034031	0.006	0.031796
PID_CMYB_PATHWAY	0.084	0.314351	0.098	0.264491
PID_CONE_PATHWAY	0.633	0.921767	0.849	0.941419
PID_CXCR3PATHWAY	0.408	0.789888	0.366	0.597786
PID_CXCR4_PATHWAY	0.68	0.933722	0.178	0.385755
PID_DELTANP63PATHWAY	0.065	0.268125	0.148	0.344937
PID_DNAPK_PATHWAY	0.116	0.394454	0.231	0.452648
PID_E2F_PATHWAY	0.003	0.034031	0	0
PID_ECADHERIN_KERATINOCYTE_PATHWAY	0.629	0.921602	0.387	0.626448
PID_ECADHERIN_NASCENTAJ_PATHWAY	0.907	0.979727	0.811	0.923276
PID_ECADHERIN_STABILIZATION_PATHWAY	0.764	0.962958	0.653	0.828271
PID_ENDOTHELINPATHWAY	0.387	0.774933	0.119	0.30155
PID_EPHA_FWDPATHWAY	0.892	0.978236	0.228	0.449804
PID_EPHA2_FWDPATHWAY	0.948	0.986458	0.669	0.839575
PID_EPHBFWDPATHWAY	0.275	0.669966	0.014	0.062935
PID_EPHRINBREVPATHWAY	0.807	0.972768	0.404	0.642506
PID_EPOPATHWAY	0.111	0.385579	0.154	0.354933
PID_ER_NONGENOMIC_PATHWAY	0.64	0.921905	0.497	0.712383
PID_ERA_GENOMIC_PATHWAY	0.002	0.02714	0.003	0.018075
PID_ERB_GENOMIC_PATHWAY	0.057	0.249289	0.272	0.501198
PID_ERBB_NETWORK_PATHWAY	0.402	0.789888	0.232	0.453384
PID_ERBB1_DOWNSTREAM_PATHWAY	0.328	0.728213	0.187	0.393513
PID_ERBB1_INTERNALIZATION_PATHWAY	0.219	0.579213	0.394	0.632141
PID_ERBB1_RECEPTOR_PROXIMAL_PATHWAY	0.335	0.735885	0.209	0.426219
PID_ERBB2ERBB3PATHWAY	0.755	0.962077	0.676	0.844709
PID_ERBB4_PATHWAY	0.368	0.764423	0.082	0.232094
PID_FAK_PATHWAY	0.41	0.791649	0.109	0.286717
PID_FANCONI_PATHWAY	0.007	0.058414	0	0
PID_FASPATHWAY	0.853	0.97558	0.908	0.96729
PID_FCER1PATHWAY	0.463	0.82666	0.393	0.631235
PID_FGF_PATHWAY	0.522	0.876901	0.58	0.772624
PID_FOXM1PATHWAY	0.001	0.018615	0	0
PID_FOXOPATHWAY	0.022	0.126261	0.012	0.056206
PID_FRA_PATHWAY	0.061	0.258982	0.399	0.638048
PID_GLYPICAN_1PATHWAY	0.809	0.972768	0.33	0.559766
PID_GMCSF_PATHWAY	0.358	0.764423	0.135	0.326156
PID_HDAC_CLASSI_PATHWAY	0.445	0.814805	0.018	0.077325
PID_HDAC_CLASSII_PATHWAY	0.216	0.577591	0.075	0.220445
PID_HDAC_CLASSIII_PATHWAY	0.062	0.262461	0.006	0.031796
PID_HEDGEHOG_2PATHWAY	0.252	0.631959	0.095	0.258315
PID_HEDGEHOG_GLIPATHWAY	0.591	0.915996	0.039	0.138455
PID_HES_HEYPATHWAY	0.016	0.099708	0.001	0.007153
PID_HIF1_TFPATHWAY	0.317	0.719194	0.217	0.435199
PID_HIF1APATHWAY	0	0	0.003	0.018075
PID_HIF2PATHWAY	0.109	0.381369	0.148	0.344937
PID_HIVNEFPATHWAY	0.245	0.617604	0.165	0.369153
PID_HNF3APATHWAY	0.169	0.49176	0.212	0.429322
PID_HNF3BPATHWAY	0.953	0.986458	0.991	1
PID_IFNGPATHWAY	0.229	0.595892	0.01	0.048562
PID_IGF1_PATHWAY	0.627	0.921067	0.341	0.569772
PID_IL12_2PATHWAY	0.857	0.97558	0.971	0.999923
PID_IL12_STAT4PATHWAY	0.902	0.979727	0.976	1
PID_IL1PATHWAY	0.918	0.979727	0.699	0.857944
PID_IL2_1PATHWAY	0.638	0.921767	0.533	0.738469
PID_IL2_PI3KPATHWAY	0.378	0.764423	0.152	0.352
PID_IL2_STAT5PATHWAY	0.492	0.854932	0.571	0.764845
PID_IL23PATHWAY	0.798	0.972452	0.812	0.923276
PID_IL27PATHWAY	0.815	0.972768	0.843	0.936917
PID_IL3_PATHWAY	0.136	0.433053	0.032	0.119445
PID_IL4_2PATHWAY	0.065	0.268125	0.206	0.421879
PID_IL5_PATHWAY	0.376	0.764423	0.359	0.58967
PID_IL6_7PATHWAY	0.364	0.764423	0.56	0.756391
PID_IL8CXCR1_PATHWAY	0.815	0.972768	0.544	0.742345
PID_IL8CXCR2_PATHWAY	0.881	0.977181	0.74	0.882635
PID_ILK_PATHWAY	0.006	0.053122	0.016	0.0704
PID_INSULIN_GLUCOSE_PATHWAY	0.23	0.596357	0.272	0.501198
PID_INSULIN_PATHWAY	0.593	0.915996	0.729	0.876
PID_INTEGRIN_A4B1_PATHWAY	0.315	0.716897	0.352	0.581461
PID_INTEGRIN_A9B1_PATHWAY	0.405	0.789888	0.453	0.678099
PID_INTEGRIN_CS_PATHWAY	0.378	0.764423	0.131	0.31808
PID_INTEGRIN1_PATHWAY	0.005	0.046538	0	0
PID_INTEGRIN2_PATHWAY	0.121	0.40389	0.185	0.392547
PID_INTEGRIN3_PATHWAY	0.007	0.058414	0.002	0.01314
PID_INTEGRIN4_PATHWAY	0.057	0.249289	0.063	0.195045
PID_INTEGRIN5_PATHWAY	0.116	0.394454	0.179	0.387344
PID_KITPATHWAY	0.371	0.764423	0.282	0.51183
PID_LIS1PATHWAY	0.121	0.40389	0.24	0.462789
PID_LKB1_PATHWAY	0.436	0.808521	0.634	0.812505
PID_LPA4_PATHWAY	0.521	0.876901	0.839	0.936917
PID_LYMPHANGIOGENESIS_PATHWAY	0.069	0.279855	0.007	0.036171
PID_LYSOPHOSPHOLIPID_PATHWAY	0.318	0.719215	0.467	0.68841
PID_MAPKTRKPATHWAY	0.739	0.961998	0.696	0.856434
PID_MET_PATHWAY	0.697	0.947193	0.426	0.660846
PID_MTOR_4PATHWAY	0.518	0.876615	0.261	0.489628
PID_MYC_ACTIVPATHWAY	0	0	0	0
PID_MYC_PATHWAY	0.015	0.094696	0.028	0.107556
PID_MYC_REPRESSPATHWAY	0.26	0.643135	0.111	0.289357
PID_NCADHERINPATHWAY	0.661	0.93034	0.474	0.692402
PID_NECTIN_PATHWAY	0.604	0.916107	0.501	0.716701
PID_NEPHRIN_NEPH1_PATHWAY	0.833	0.97558	0.299	0.527361
PID_NETRIN_PATHWAY	0.747	0.961998	0.066	0.201328
PID_NFAT_3PATHWAY	0.442	0.812385	0.174	0.381644
PID_NFAT_TFPATHWAY	0.532	0.8844	0.554	0.751081
PID_NFKAPPABATYPICALPATHWAY	0.752	0.962077	0.814	0.924826
PID_NFKAPPABCANONICALPATHWAY	0.376	0.764423	0.092	0.25348
PID_NOTCH_PATHWAY	0.069	0.279855	0.012	0.056206
PID_P38_MK2PATHWAY	0.139	0.437805	0.41	0.647791
PID_P38_MKK3_6PATHWAY	0.722	0.955298	0.45	0.677098
PID_P38ALPHABETADOWNSTREAMPATHWAY	0.103	0.368365	0.236	0.457506
PID_P38ALPHABETAPATHWAY	0.822	0.97558	0.591	0.785116
PID_P38GAMMADELTAPATHWAY	0.698	0.947193	0.335	0.563638
PID_P53DOWNSTREAMPATHWAY	0.009	0.068419	0.02	0.084419
PID_P53REGULATIONPATHWAY	0.004	0.040615	0	0
PID_P73PATHWAY	0.008	0.063824	0.01	0.048562
PID_P75NTRPATHWAY	0.926	0.982698	0.636	0.814349
PID_PDGFRAPATHWAY	0.572	0.899831	0.472	0.690871
PID_PDGFRBPATHWAY	0.388	0.774933	0.037	0.132652
PID_PI3KCIAKTPATHWAY	0.212	0.567941	0.375	0.609742
PID_PI3KCIPATHWAY	0.433	0.806046	0.234	0.454843
PID_PI3KPLCTRKPATHWAY	0.042	0.20396	0.234	0.454843
PID_PLK1_PATHWAY	0.002	0.02714	0.001	0.007153
PID_PRLSIGNALINGEVENTSPATHWAY	0.441	0.812385	0.262	0.49087
PID_PS1PATHWAY	0.661	0.93034	0.493	0.709451
PID_PTP1BPATHWAY	0.432	0.806046	0.169	0.373498
PID_RAC1_PATHWAY	0.268	0.657324	0.135	0.326156
PID_RAC1_REG_PATHWAY	0.879	0.977181	0.535	0.739802
PID_RANBP2PATHWAY	0.432	0.806046	0.323	0.553714
PID_RAS_PATHWAY	0.403	0.789888	0.267	0.497031
PID_RB_1PATHWAY	0.016	0.099708	0.03	0.113143
PID_REELINPATHWAY	0.596	0.916107	0.564	0.759673
PID_REG_GR_PATHWAY	0.196	0.539	0.033	0.122235
PID_RET_PATHWAY	0.503	0.859939	0.453	0.678099
PID_RETINOIC_ACID_PATHWAY	0.734	0.959287	0.639	0.815315
PID_RHOA_PATHWAY	0.369	0.764423	0.218	0.436601
PID_RHOA_REG_PATHWAY	0.991	0.995112	0.985	1
PID_RHODOPSIN_PATHWAY	0.259	0.642851	0.277	0.507193
PID_RXR_VDR_PATHWAY	0.862	0.977181	0.567	0.761595
PID_S1P_META_PATHWAY	0.074	0.294378	0.045	0.155202
PID_S1P_S1P1_PATHWAY	0.094	0.342935	0.011	0.052539
PID_S1P_S1P2_PATHWAY	0.643	0.922178	0.283	0.513004
PID_S1P_S1P3_PATHWAY	0.526	0.879899	0.182	0.390346
PID_S1P_S1P4_PATHWAY	0.055	0.245723	0.027	0.104266
PID_SHP2_PATHWAY	0.756	0.962077	0.779	0.90924
PID_SMAD2_3NUCLEARPATHWAY	0.069	0.279855	0.074	0.218835
PID_SMAD2_3PATHWAY	0.51	0.866105	0.066	0.201328
PID_SYNDECAN_1_PATHWAY	0.009	0.068419	0	0
PID_SYNDECAN_2_PATHWAY	0.116	0.394454	0.128	0.313946
PID_SYNDECAN_3_PATHWAY	0.811	0.972768	0.949	0.992043
PID_SYNDECAN_4_PATHWAY	0.662	0.93034	0.596	0.788871
PID_TAP63PATHWAY	0.049	0.22731	0.046	0.157158
PID_TCPTP_PATHWAY	0.352	0.754954	0.53	0.737126
PID_TCR_PATHWAY	0.886	0.977181	0.987	1
PID_TCRCALCIUMPATHWAY	0.277	0.670525	0.304	0.532458
PID_TCRJNKPATHWAY	0.536	0.8844	0.718	0.870957
PID_TCRRASPATHWAY	0.523	0.876901	0.463	0.685379
PID_TELOMERASEPATHWAY	0.082	0.310872	0.012	0.056206
PID_TGFBRPATHWAY	0.441	0.812385	0.489	0.707199
PID_THROMBIN_PAR1_PATHWAY	0.697	0.947193	0.691	0.853173
PID_THROMBIN_PAR4_PATHWAY	0.799	0.972452	0.705	0.86312
PID_TNFPATHWAY	0.605	0.916107	0.631	0.809375
PID_TOLL_ENDOGENOUS_PATHWAY	0.345	0.742133	0.19	0.396379
PID_TRAIL_PATHWAY	0.557	0.894278	0.597	0.789475
PID_TRKRPATHWAY	0.243	0.613628	0.19	0.396379
PID_TXA2PATHWAY	0.875	0.977181	0.276	0.50664
PID_UPA_UPAR_PATHWAY	0.008	0.063824	0.01	0.048562
PID_VEGF_VEGFR_PATHWAY	0.852	0.97558	0.897	0.961923
PID_VEGFR1_2_PATHWAY	0.492	0.854932	0.16	0.361306
PID_VEGFR1_PATHWAY	0.675	0.931264	0.717	0.870472
PID_WNT_CANONICAL_PATHWAY	0.798	0.972452	0.767	0.901768
PID_WNT_NONCANONICAL_PATHWAY	0.241	0.610702	0.422	0.656746
PID_WNT_SIGNALING_PATHWAY	0.387	0.774933	0.28	0.510754
REACTOME_3_UTR_MEDIATED_TRANSLATIONAL_REGULATION	0.086	0.319366	0	0
REACTOME_A_TETRASACCHARIDE_LINKER_SEQUENCE_IS_REQUIRED_FOR_GAG_SYNTHESIS	0.18	0.509474	0.542	0.742345
REACTOME_ABACAVIR_TRANSPORT_AND_METABOLISM	0.561	0.895134	0.353	0.581789
REACTOME_ABC_FAMILY_PROTEINS_MEDIATED_TRANSPORT	0.675	0.931264	0.843	0.936917
REACTOME_ABCA_TRANSPORTERS_IN_LIPID_HOMEOSTASIS	0.881	0.977181	0.891	0.959742
REACTOME_ABORTIVE_ELONGATION_OF_HIV1_TRANSCRIPT_IN_THE_ABSENCE_OF_TAT	0.01	0.074462	0	0
REACTOME_ACETYLCHOLINE_BINDING_AND_DOWNSTREAM_EVENTS	0.767	0.964651	0.914	0.969414
REACTOME_ACETYLCHOLINE_NEUROTRANSMITTER_RELEASE_CYCLE	0.822	0.97558	0.822	0.930276
REACTOME_ACTIVATED_AMPK_STIMULATES_FATTY_ACID_OXIDATION_IN_MUSCLE	0.919	0.979727	0.835	0.936917
REACTOME_ACTIVATED_NOTCH1_TRANSMITS_SIGNAL_TO_THE_NUCLEUS	0.778	0.967171	0.602	0.791761
REACTOME_ACTIVATED_POINT_MUTANTS_OF_FGFR2	0.901	0.979727	0.882	0.954695
REACTOME_ACTIVATED_TAK1_MEDIATES_P38_MAPK_ACTIVATION	0.607	0.916107	0.757	0.893629
REACTOME_ACTIVATED_TLR4_SIGNALLING	0.379	0.76538	0.094	0.256556
REACTOME_ACTIVATION_OF_ATR_IN_RESPONSE_TO_REPLICATION_STRESS	0.001	0.018615	0	0
REACTOME_ACTIVATION_OF_BH3_ONLY_PROTEINS	0.186	0.52037	0.443	0.672841
REACTOME_ACTIVATION_OF_CHAPERONE_GENES_BY_ATF6_ALPHA	0.644	0.922178	0.656	0.828271
REACTOME_ACTIVATION_OF_CHAPERONE_GENES_BY_XBP1S	0.375	0.764423	0.225	0.446311
REACTOME_ACTIVATION_OF_CHAPERONES_BY_ATF6_ALPHA	0.73	0.957507	0.646	0.822079
REACTOME_ACTIVATION_OF_GENES_BY_ATF4	0.001	0.018615	0.041	0.143797
REACTOME_ACTIVATION_OF_IRF3_IRF7_MEDIATED_BY_TBK1_IKK_EPSILON	0.58	0.906523	0.128	0.313946
REACTOME_ACTIVATION_OF_KAINATE_RECEPTORS_UPON_GLUTAMATE_BINDING	0.959	0.986458	0.954	0.993693
REACTOME_ACTIVATION_OF_NF_KAPPAB_IN_B_CELLS	0.008	0.063824	0	0
REACTOME_ACTIVATION_OF_NMDA_RECEPTOR_UPON_GLUTAMATE_BINDING_AND_POSTSYNAPTIC_EVENTS	0.128	0.418595	0.082	0.232094
REACTOME_ACTIVATION_OF_RAC	0.591	0.915996	0.395	0.633046
REACTOME_ACTIVATION_OF_THE_AP1_FAMILY_OF_TRANSCRIPTION_FACTORS	0.57	0.899232	0.487	0.705009
REACTOME_ACTIVATION_OF_THE_MRNA_UPON_BINDING_OF_THE_CAP_BINDING_COMPLEX_AND_EIFS_AND_SUBSEQUENT_BINDING_TO_43S	0.114	0.393178	0.024	0.095213
REACTOME_ACTIVATION_OF_THE_PRE_REPLICATIVE_COMPLEX	0.005	0.046538	0	0
REACTOME_ACYL_CHAIN_REMODELLING_OF_PC	0.415	0.796011	0.05	0.166897
REACTOME_ACYL_CHAIN_REMODELLING_OF_PE	0.363	0.764423	0.008	0.040758
REACTOME_ACYL_CHAIN_REMODELLING_OF_PG	0.002	0.02714	0.002	0.01314
REACTOME_ACYL_CHAIN_REMODELLING_OF_PI	0.129	0.419034	0.018	0.077325
REACTOME_ACYL_CHAIN_REMODELLING_OF_PS	0.144	0.447726	0.003	0.018075
REACTOME_ADAPTIVE_IMMUNE_SYSTEM	0.081	0.309505	0	0
REACTOME_ADENYLATE_CYCLASE_ACTIVATING_PATHWAY	0.223	0.585526	0.607	0.794738
REACTOME_ADENYLATE_CYCLASE_INHIBITORY_PATHWAY	0.147	0.451256	0.347	0.576481
REACTOME_ADHERENS_JUNCTIONS_INTERACTIONS	0.81	0.972768	0.54	0.742345
REACTOME_ADP_SIGNALLING_THROUGH_P2RY1	0.875	0.977181	0.839	0.936917
REACTOME_ADP_SIGNALLING_THROUGH_P2RY12	0.801	0.972452	0.824	0.931088
REACTOME_ADVANCED_GLYCOSYLATION_ENDPRODUCT_RECEPTOR_SIGNALING	0.575	0.90162	0.012	0.056206
REACTOME_AKT_PHOSPHORYLATES_TARGETS_IN_THE_CYTOSOL	0.91	0.979727	0.828	0.932704
REACTOME_ALPHA_LINOLENIC_ACID_ALA_METABOLISM	0.825	0.97558	0.319	0.54987
REACTOME_AMINE_COMPOUND_SLC_TRANSPORTERS	0.795	0.972452	0.225	0.446311
REACTOME_AMINE_DERIVED_HORMONES	0.28	0.670891	0.335	0.563638
REACTOME_AMINE_LIGAND_BINDING_RECEPTORS	0.547	0.890668	0.521	0.728096
REACTOME_AMINO_ACID_AND_OLIGOPEPTIDE_SLC_TRANSPORTERS	0.857	0.97558	0.232	0.453384
REACTOME_AMINO_ACID_SYNTHESIS_AND_INTERCONVERSION_TRANSAMINATION	0.763	0.962533	0.479	0.697601
REACTOME_AMINO_ACID_TRANSPORT_ACROSS_THE_PLASMA_MEMBRANE	0.952	0.986458	0.343	0.572455
REACTOME_AMYLOIDS	0.758	0.962077	0.876	0.954695
REACTOME_ANDROGEN_BIOSYNTHESIS	0.697	0.947193	0.901	0.962658
REACTOME_ANTIGEN_ACTIVATES_B_CELL_RECEPTOR_LEADING_TO_GENERATION_OF_SECOND_MESSENGERS	0.564	0.897947	0.334	0.563638
REACTOME_ANTIGEN_PRESENTATION_FOLDING_ASSEMBLY_AND_PEPTIDE_LOADING_OF_CLASS_I_MHC	0.797	0.972452	0.45	0.677098
REACTOME_ANTIGEN_PROCESSING_CROSS_PRESENTATION	0.022	0.126261	0	0
REACTOME_ANTIGEN_PROCESSING_UBIQUITINATION_PROTEASOME_DEGRADATION	0.005	0.046538	0	0
REACTOME_ANTIVIRAL_MECHANISM_BY_IFN_STIMULATED_GENES	0	0	0	0
REACTOME_APC_C_CDC20_MEDIATED_DEGRADATION_OF_CYCLIN_B	0.003	0.034031	0.004	0.022687
REACTOME_APC_C_CDC20_MEDIATED_DEGRADATION_OF_MITOTIC_PROTEINS	0	0	0	0
REACTOME_APC_C_CDH1_MEDIATED_DEGRADATION_OF_CDC20_AND_OTHER_APC_C_CDH1_TARGETED_PROTEINS_IN_LATE_MITOSIS_EARLY_G1	0	0	0	0
REACTOME_APC_CDC20_MEDIATED_DEGRADATION_OF_NEK2A	0.001	0.018615	0	0
REACTOME_APOBEC3G_MEDIATED_RESISTANCE_TO_HIV1_INFECTION	0.082	0.310872	0.008	0.040758
REACTOME_APOPTOSIS	0.011	0.079069	0	0
REACTOME_APOPTOSIS_INDUCED_DNA_FRAGMENTATION	0.364	0.764423	0.055	0.178658
REACTOME_APOPTOTIC_CLEAVAGE_OF_CELL_ADHESION_PROTEINS	0.902	0.979727	0.596	0.788871
REACTOME_APOPTOTIC_CLEAVAGE_OF_CELLULAR_PROTEINS	0.494	0.854932	0.285	0.513424
REACTOME_APOPTOTIC_EXECUTION_PHASE	0.128	0.418595	0.03	0.113143
REACTOME_AQUAPORIN_MEDIATED_TRANSPORT	0.71	0.951911	0.452	0.678
REACTOME_ARMS_MEDIATED_ACTIVATION	0.081	0.309505	0.035	0.127688
REACTOME_ASPARAGINE_N_LINKED_GLYCOSYLATION	0.884	0.977181	0.091	0.25168
REACTOME_ASSEMBLY_OF_THE_PRE_REPLICATIVE_COMPLEX	0	0	0	0
REACTOME_ASSOCIATION_OF_LICENSING_FACTORS_WITH_THE_PRE_REPLICATIVE_COMPLEX	0.263	0.647247	0.259	0.487135
REACTOME_ASSOCIATION_OF_TRIC_CCT_WITH_TARGET_PROTEINS_DURING_BIOSYNTHESIS	0.001	0.018615	0.001	0.007153
REACTOME_AUTODEGRADATION_OF_CDH1_BY_CDH1_APC_C	0.001	0.018615	0	0
REACTOME_AUTODEGRADATION_OF_THE_E3_UBIQUITIN_LIGASE_COP1	0.004	0.040615	0	0
REACTOME_AXON_GUIDANCE	0.056	0.248661	0.01	0.048562
REACTOME_BASE_EXCISION_REPAIR	0.007	0.058414	0.072	0.214669
REACTOME_BASE_FREE_SUGAR_PHOSPHATE_REMOVAL_VIA_THE_SINGLE_NUCLEOTIDE_REPLACEMENT_PATHWAY	0.056	0.248661	0.519	0.7267
REACTOME_BASIGIN_INTERACTIONS	0.264	0.648609	0.065	0.199535
REACTOME_BETA_DEFENSINS	0.917	0.979727	0.993	1
REACTOME_BILE_ACID_AND_BILE_SALT_METABOLISM	0.955	0.986458	0.862	0.949639
REACTOME_BILE_SALT_AND_ORGANIC_ANION_SLC_TRANSPORTERS	0.525	0.879239	0.267	0.497031
REACTOME_BINDING_AND_ENTRY_OF_HIV_VIRION	0.328	0.728213	0.23	0.45252
REACTOME_BIOLOGICAL_OXIDATIONS	0.318	0.719215	0.001	0.007153
REACTOME_BIOSYNTHESIS_OF_THE_N_GLYCAN_PRECURSOR_DOLICHOL_LIPID_LINKED_OLIGOSACCHARIDE_LLO_AND_TRANSFER_TO_A_NASCENT_PROTEIN	0.787	0.970879	0.1	0.268889
REACTOME_BMAL1_CLOCK_NPAS2_ACTIVATES_CIRCADIAN_EXPRESSION	0.324	0.722654	0.115	0.295018
REACTOME_BOTULINUM_NEUROTOXICITY	0.53	0.883536	0.534	0.73915
REACTOME_BRANCHED_CHAIN_AMINO_ACID_CATABOLISM	0.339	0.740192	0.532	0.737788
REACTOME_CA_DEPENDENT_EVENTS	0.595	0.916107	0.513	0.726
REACTOME_CALNEXIN_CALRETICULIN_CYCLE	0.308	0.712171	0.001	0.007153
REACTOME_CASPASE_MEDIATED_CLEAVAGE_OF_CYTOSKELETAL_PROTEINS	0.648	0.926079	0.52	0.727399
REACTOME_CD28_CO_STIMULATION	0.655	0.93034	0.435	0.666266
REACTOME_CD28_DEPENDENT_PI3K_AKT_SIGNALING	0.635	0.921767	0.527	0.735066
REACTOME_CD28_DEPENDENT_VAV1_PATHWAY	0.447	0.815382	0.161	0.362437
REACTOME_CDC6_ASSOCIATION_WITH_THE_ORC_ORIGIN_COMPLEX	0.105	0.373573	0.428	0.662533
REACTOME_CDK_MEDIATED_PHOSPHORYLATION_AND_REMOVAL_OF_CDC6	0.003	0.034031	0	0
REACTOME_CDT1_ASSOCIATION_WITH_THE_CDC6_ORC_ORIGIN_COMPLEX	0.001	0.018615	0	0
REACTOME_CELL_CELL_COMMUNICATION	0.432	0.806046	0.158	0.360151
REACTOME_CELL_CELL_JUNCTION_ORGANIZATION	0.632	0.921767	0.55	0.747753
REACTOME_CELL_CYCLE	0	0	0	0
REACTOME_CELL_CYCLE_CHECKPOINTS	0	0	0	0
REACTOME_CELL_CYCLE_MITOTIC	0	0	0	0
REACTOME_CELL_DEATH_SIGNALLING_VIA_NRAGE_NRIF_AND_NADE	0.984	0.992519	0.781	0.90924
REACTOME_CELL_EXTRACELLULAR_MATRIX_INTERACTIONS	0.495	0.855643	0.502	0.717425
REACTOME_CELL_JUNCTION_ORGANIZATION	0.661	0.93034	0.45	0.677098
REACTOME_CELL_SURFACE_INTERACTIONS_AT_THE_VASCULAR_WALL	0.164	0.484	0.027	0.104266
REACTOME_CGMP_EFFECTS	0.624	0.918913	0.685	0.850103
REACTOME_CHEMOKINE_RECEPTORS_BIND_CHEMOKINES	0.638	0.921767	0.88	0.954695
REACTOME_CHOLESTEROL_BIOSYNTHESIS	0.676	0.931264	0.081	0.23152
REACTOME_CHONDROITIN_SULFATE_BIOSYNTHESIS	0.345	0.742133	0.456	0.679786
REACTOME_CHONDROITIN_SULFATE_DERMATAN_SULFATE_METABOLISM	0.219	0.579213	0.33	0.559766
REACTOME_CHROMOSOME_MAINTENANCE	0.008	0.063824	0	0
REACTOME_CHYLOMICRON_MEDIATED_LIPID_TRANSPORT	0.874	0.977181	0.267	0.497031
REACTOME_CIRCADIAN_CLOCK	0.297	0.696679	0.072	0.214669
REACTOME_CIRCADIAN_REPRESSION_OF_EXPRESSION_BY_REV_ERBA	0.416	0.796689	0.439	0.670271
REACTOME_CITRIC_ACID_CYCLE_TCA_CYCLE	0.83	0.97558	0.881	0.954695
REACTOME_CLASS_A1_RHODOPSIN_LIKE_RECEPTORS	0.741	0.961998	0.911	0.968708
REACTOME_CLASS_B_2_SECRETIN_FAMILY_RECEPTORS	0.72	0.953869	0.574	0.767448
REACTOME_CLASS_C_3_METABOTROPIC_GLUTAMATE_PHEROMONE_RECEPTORS	0.615	0.916817	0.732	0.87695
REACTOME_CLASS_I_MHC_MEDIATED_ANTIGEN_PROCESSING_PRESENTATION	0.014	0.0924	0	0
REACTOME_CLEAVAGE_OF_GROWING_TRANSCRIPT_IN_THE_TERMINATION_REGION_	0.004	0.040615	0	0
REACTOME_COLLAGEN_FORMATION	0.015	0.094696	0	0
REACTOME_COMMON_PATHWAY	0.785	0.970879	0.84	0.936917
REACTOME_COMPLEMENT_CASCADE	0.369	0.764423	0.614	0.79886
REACTOME_CONVERSION_FROM_APC_C_CDC20_TO_APC_C_CDH1_IN_LATE_ANAPHASE	0.009	0.068419	0.009	0.044753
REACTOME_COPI_MEDIATED_TRANSPORT	0.757	0.962077	0.741	0.882635
REACTOME_COSTIMULATION_BY_THE_CD28_FAMILY	0.815	0.972768	0.784	0.90924
REACTOME_CREATION_OF_C4_AND_C2_ACTIVATORS	0.571	0.899232	0.835	0.936917
REACTOME_CREB_PHOSPHORYLATION_THROUGH_THE_ACTIVATION_OF_CAMKII	0.608	0.916107	0.42	0.655893
REACTOME_CREB_PHOSPHORYLATION_THROUGH_THE_ACTIVATION_OF_RAS	0.388	0.774933	0.325	0.553873
REACTOME_CRMPS_IN_SEMA3A_SIGNALING	0.67	0.930947	0.25	0.477004
REACTOME_CROSS_PRESENTATION_OF_SOLUBLE_EXOGENOUS_ANTIGENS_ENDOSOMES	0.002	0.02714	0	0
REACTOME_CS_DS_DEGRADATION	0.051	0.234342	0.249	0.475721
REACTOME_CTLA4_INHIBITORY_SIGNALING	0.723	0.955298	0.396	0.633949
REACTOME_CTNNB1_PHOSPHORYLATION_CASCADE	0.502	0.859939	0.346	0.576138
REACTOME_CYCLIN_A_B1_ASSOCIATED_EVENTS_DURING_G2_M_TRANSITION	0.002	0.02714	0	0
REACTOME_CYCLIN_E_ASSOCIATED_EVENTS_DURING_G1_S_TRANSITION_	0	0	0	0
REACTOME_CYTOCHROME_P450_ARRANGED_BY_SUBSTRATE_TYPE	0.858	0.97558	0.834	0.936917
REACTOME_CYTOKINE_SIGNALING_IN_IMMUNE_SYSTEM	0.035	0.175241	0	0
REACTOME_CYTOSOLIC_SULFONATION_OF_SMALL_MOLECULES	0.543	0.888879	0.245	0.469314
REACTOME_CYTOSOLIC_TRNA_AMINOACYLATION	0.039	0.191311	0.002	0.01314
REACTOME_DAG_AND_IP3_SIGNALING	0.778	0.967171	0.729	0.876
REACTOME_DARPP_32_EVENTS	0.686	0.938805	0.112	0.289882
REACTOME_DCC_MEDIATED_ATTRACTIVE_SIGNALING	0.558	0.894278	0.221	0.441392
REACTOME_DEADENYLATION_DEPENDENT_MRNA_DECAY	0.014	0.0924	0	0
REACTOME_DEADENYLATION_OF_MRNA	0.106	0.373573	0.057	0.183106
REACTOME_DEFENSINS	0.812	0.972768	0.542	0.742345
REACTOME_DEGRADATION_OF_THE_EXTRACELLULAR_MATRIX	0.054	0.243503	0.06	0.188571
REACTOME_DEPOSITION_OF_NEW_CENPA_CONTAINING_NUCLEOSOMES_AT_THE_CENTROMERE	0.113	0.390657	0.085	0.238263
REACTOME_DESTABILIZATION_OF_MRNA_BY_AUF1_HNRNP_D0	0.002	0.02714	0	0
REACTOME_DESTABILIZATION_OF_MRNA_BY_BRF1	0.014	0.0924	0.041	0.143797
REACTOME_DESTABILIZATION_OF_MRNA_BY_KSRP	0.002	0.02714	0.007	0.036171
REACTOME_DESTABILIZATION_OF_MRNA_BY_TRISTETRAPROLIN_TTP	0.048	0.226286	0.16	0.361306
REACTOME_DEVELOPMENTAL_BIOLOGY	0.127	0.417204	0.017	0.073904
REACTOME_DIABETES_PATHWAYS	0.019	0.114473	0.007	0.036171
REACTOME_DIGESTION_OF_DIETARY_CARBOHYDRATE	0.281	0.672178	0.112	0.289882
REACTOME_DNA_REPAIR	0.005	0.046538	0	0
REACTOME_DNA_REPLICATION	0	0	0	0
REACTOME_DNA_STRAND_ELONGATION	0.002	0.02714	0	0
REACTOME_DOPAMINE_NEUROTRANSMITTER_RELEASE_CYCLE	0.477	0.840539	0.744	0.884757
REACTOME_DOUBLE_STRAND_BREAK_REPAIR	0.007	0.058414	0.001	0.007153
REACTOME_DOWNREGULATION_OF_ERBB2_ERBB3_SIGNALING	0.781	0.969653	0.498	0.713112
REACTOME_DOWNREGULATION_OF_SMAD2_3_SMAD4_TRANSCRIPTIONAL_ACTIVITY	0.048	0.226286	0.017	0.073904
REACTOME_DOWNREGULATION_OF_TGF_BETA_RECEPTOR_SIGNALING	0.102	0.365689	0.006	0.031796
REACTOME_DOWNSTREAM_SIGNAL_TRANSDUCTION	0.522	0.876901	0.405	0.642689
REACTOME_DOWNSTREAM_SIGNALING_EVENTS_OF_B_CELL_RECEPTOR_BCR	0.025	0.1375	0	0
REACTOME_DOWNSTREAM_SIGNALING_OF_ACTIVATED_FGFR	0.81	0.972768	0.707	0.864839
REACTOME_DOWNSTREAM_TCR_SIGNALING	0.834	0.97558	0.959	0.996756
REACTOME_DSCAM_INTERACTIONS	0.659	0.93034	0.391	0.630813
REACTOME_E2F_ENABLED_INHIBITION_OF_PRE_REPLICATION_COMPLEX_FORMATION	0.064	0.268125	0.189	0.395429
REACTOME_E2F_MEDIATED_REGULATION_OF_DNA_REPLICATION	0.003	0.034031	0	0
REACTOME_EARLY_PHASE_OF_HIV_LIFE_CYCLE	0.024	0.13507	0.014	0.062935
REACTOME_EFFECTS_OF_PIP2_HYDROLYSIS	0.936	0.982698	0.92	0.973644
REACTOME_EGFR_DOWNREGULATION	0.189	0.527746	0.114	0.29297
REACTOME_EICOSANOID_LIGAND_BINDING_RECEPTORS	0.593	0.915996	0.421	0.655893
REACTOME_ELEVATION_OF_CYTOSOLIC_CA2_LEVELS	0.748	0.961998	0.69	0.853173
REACTOME_ELONGATION_ARREST_AND_RECOVERY	0.009	0.068419	0	0
REACTOME_ENDOGENOUS_STEROLS	1	1	1	1
REACTOME_ENDOSOMAL_SORTING_COMPLEX_REQUIRED_FOR_TRANSPORT_ESCRT	0.498	0.857765	0.102	0.271253
REACTOME_ENDOSOMAL_VACUOLAR_PATHWAY	0.733	0.959287	0.991	1
REACTOME_ENERGY_DEPENDENT_REGULATION_OF_MTOR_BY_LKB1_AMPK	0.993	0.995743	0.994	1
REACTOME_ENOS_ACTIVATION_AND_REGULATION	0.162	0.482016	0.004	0.022687
REACTOME_ER_PHAGOSOME_PATHWAY	0.017	0.104152	0	0
REACTOME_ERK_MAPK_TARGETS	0.542	0.888879	0.166	0.370249
REACTOME_ERKS_ARE_INACTIVATED	0.549	0.890668	0.241	0.464101
REACTOME_ETHANOL_OXIDATION	0.032	0.163606	0	0
REACTOME_EXTENSION_OF_TELOMERES	0.004	0.040615	0	0
REACTOME_EXTRACELLULAR_MATRIX_ORGANIZATION	0.013	0.089038	0.001	0.007153
REACTOME_EXTRINSIC_PATHWAY_FOR_APOPTOSIS	0.575	0.90162	0.539	0.742345
REACTOME_FACILITATIVE_NA_INDEPENDENT_GLUCOSE_TRANSPORTERS	0.488	0.854736	0.069	0.207429
REACTOME_FACTORS_INVOLVED_IN_MEGAKARYOCYTE_DEVELOPMENT_AND_PLATELET_PRODUCTION	0.139	0.437805	0.122	0.305421
REACTOME_FANCONI_ANEMIA_PATHWAY	0.021	0.122458	0.023	0.092
REACTOME_FATTY_ACID_TRIACYLGLYCEROL_AND_KETONE_BODY_METABOLISM	0.474	0.839327	0.023	0.092
REACTOME_FATTY_ACYL_COA_BIOSYNTHESIS	0.291	0.689285	0.062	0.193185
REACTOME_FGFR_LIGAND_BINDING_AND_ACTIVATION	0.929	0.982698	0.91	0.968708
REACTOME_FGFR1_LIGAND_BINDING_AND_ACTIVATION	0.836	0.97558	0.827	0.932704
REACTOME_FGFR2C_LIGAND_BINDING_AND_ACTIVATION	0.897	0.979727	0.844	0.936917
REACTOME_FGFR4_LIGAND_BINDING_AND_ACTIVATION	0.897	0.979727	0.717	0.870472
REACTOME_FORMATION_OF_ATP_BY_CHEMIOSMOTIC_COUPLING	0.863	0.977181	0.624	0.80681
REACTOME_FORMATION_OF_FIBRIN_CLOT_CLOTTING_CASCADE	0.867	0.977181	0.816	0.926374
REACTOME_FORMATION_OF_INCISION_COMPLEX_IN_GG_NER	0.027	0.146284	0.003	0.018075
REACTOME_FORMATION_OF_RNA_POL_II_ELONGATION_COMPLEX_	0.006	0.053122	0	0
REACTOME_FORMATION_OF_THE_HIV1_EARLY_ELONGATION_COMPLEX	0.006	0.053122	0.001	0.007153
REACTOME_FORMATION_OF_THE_TERNARY_COMPLEX_AND_SUBSEQUENTLY_THE_43S_COMPLEX	0.131	0.422693	0.021	0.086872
REACTOME_FORMATION_OF_TRANSCRIPTION_COUPLED_NER_TC_NER_REPAIR_COMPLEX	0.044	0.212252	0.003	0.018075
REACTOME_FORMATION_OF_TUBULIN_FOLDING_INTERMEDIATES_BY_CCT_TRIC	0	0	0	0
REACTOME_FRS2_MEDIATED_CASCADE	0.662	0.93034	0.511	0.723875
REACTOME_G_ALPHA_I_SIGNALLING_EVENTS	0.599	0.916107	0.88	0.954695
REACTOME_G_ALPHA_Q_SIGNALLING_EVENTS	0.984	0.992519	0.99	1
REACTOME_G_ALPHA_S_SIGNALLING_EVENTS	0.378	0.764423	0.454	0.678198
REACTOME_G_ALPHA_Z_SIGNALLING_EVENTS	0.912	0.979727	0.931	0.982422
REACTOME_G_ALPHA1213_SIGNALLING_EVENTS	0.962	0.986458	0.923	0.976108
REACTOME_G_BETA_GAMMA_SIGNALLING_THROUGH_PI3KGAMMA	0.933	0.982698	0.844	0.936917
REACTOME_G_BETA_GAMMA_SIGNALLING_THROUGH_PLC_BETA	0.829	0.97558	0.797	0.914095
REACTOME_G_PROTEIN_ACTIVATION	0.801	0.972452	0.879	0.954695
REACTOME_G_PROTEIN_BETA_GAMMA_SIGNALLING	0.932	0.982698	0.85	0.941419
REACTOME_G0_AND_EARLY_G1	0.001	0.018615	0.004	0.022687
REACTOME_G1_PHASE	0.167	0.488879	0.157	0.358434
REACTOME_G1_S_SPECIFIC_TRANSCRIPTION	0.002	0.02714	0.001	0.007153
REACTOME_G1_S_TRANSITION	0	0	0	0
REACTOME_G2_M_CHECKPOINTS	0	0	0	0
REACTOME_G2_M_DNA_DAMAGE_CHECKPOINT	0.001	0.018615	0	0
REACTOME_GAB1_SIGNALOSOME	0.898	0.979727	0.884	0.954695
REACTOME_GABA_A_RECEPTOR_ACTIVATION	0.912	0.979727	0.973	1
REACTOME_GABA_B_RECEPTOR_ACTIVATION	0.137	0.434332	0.414	0.651276
REACTOME_GABA_RECEPTOR_ACTIVATION	0.414	0.796011	0.779	0.90924
REACTOME_GABA_SYNTHESIS_RELEASE_REUPTAKE_AND_DEGRADATION	0.674	0.931264	0.787	0.910537
REACTOME_GAMMA_CARBOXYLATION_TRANSPORT_AND_AMINO_TERMINAL_CLEAVAGE_OF_PROTEINS	0.37	0.764423	0.79	0.912554
REACTOME_GAP_JUNCTION_ASSEMBLY	0.504	0.859939	0.253	0.481463
REACTOME_GAP_JUNCTION_DEGRADATION	0.575	0.90162	0.146	0.344937
REACTOME_GAP_JUNCTION_TRAFFICKING	0.568	0.899232	0.124	0.30883
REACTOME_GASTRIN_CREB_SIGNALLING_PATHWAY_VIA_PKC_AND_MAPK	0.972	0.987645	0.975	1
REACTOME_GENERATION_OF_SECOND_MESSENGER_MOLECULES	0.607	0.916107	0.87	0.951952
REACTOME_GENERIC_TRANSCRIPTION_PATHWAY	0.771	0.965087	0.92	0.973644
REACTOME_GLOBAL_GENOMIC_NER_GG_NER	0.012	0.084174	0.001	0.007153
REACTOME_GLUCAGON_SIGNALING_IN_METABOLIC_REGULATION	0.79	0.972102	0.803	0.919524
REACTOME_GLUCAGON_TYPE_LIGAND_RECEPTORS	0.624	0.918913	0.348	0.576822
REACTOME_GLUCONEOGENESIS	0.186	0.52037	0.117	0.298566
REACTOME_GLUCOSE_METABOLISM	0.163	0.483012	0.095	0.258315
REACTOME_GLUCOSE_TRANSPORT	0	0	0	0
REACTOME_GLUCURONIDATION	0.603	0.916107	0.076	0.222036
REACTOME_GLUTAMATE_NEUROTRANSMITTER_RELEASE_CYCLE	0.936	0.982698	0.954	0.993693
REACTOME_GLUTATHIONE_CONJUGATION	0.14	0.43905	0.005	0.027605
REACTOME_GLYCEROPHOSPHOLIPID_BIOSYNTHESIS	0.18	0.509474	0	0
REACTOME_GLYCOGEN_BREAKDOWN_GLYCOGENOLYSIS	0.508	0.863719	0.542	0.742345
REACTOME_GLYCOLYSIS	0.031	0.159617	0.05	0.166897
REACTOME_GLYCOPROTEIN_HORMONES	0.006	0.053122	0.08	0.229112
REACTOME_GLYCOSAMINOGLYCAN_METABOLISM	0.295	0.69423	0.023	0.092
REACTOME_GLYCOSPHINGOLIPID_METABOLISM	0.131	0.422693	0.125	0.310256
REACTOME_GOLGI_ASSOCIATED_VESICLE_BIOGENESIS	0.712	0.952833	0.048	0.161708
REACTOME_GPCR_DOWNSTREAM_SIGNALING	0.91	0.979727	0.997	1
REACTOME_GPCR_LIGAND_BINDING	0.785	0.970879	0.905	0.965511
REACTOME_GPVI_MEDIATED_ACTIVATION_CASCADE	0.727	0.955298	0.433	0.66614
REACTOME_GRB2_EVENTS_IN_ERBB2_SIGNALING	0.069	0.279855	0.054	0.176595
REACTOME_GRB2_SOS_PROVIDES_LINKAGE_TO_MAPK_SIGNALING_FOR_INTERGRINS_	0.164	0.484	0.282	0.51183
REACTOME_GROWTH_HORMONE_RECEPTOR_SIGNALING	0.148	0.452413	0.058	0.183878
REACTOME_HDL_MEDIATED_LIPID_TRANSPORT	0.887	0.977181	0.853	0.943302
REACTOME_HEMOSTASIS	0.145	0.448913	0.005	0.027605
REACTOME_HEPARAN_SULFATE_HEPARIN_HS_GAG_METABOLISM	0.338	0.740192	0.245	0.469314
REACTOME_HIGHLY_CALCIUM_PERMEABLE_POSTSYNAPTIC_NICOTINIC_ACETYLCHOLINE_RECEPTORS	0.846	0.97558	0.966	0.999281
REACTOME_HIV_INFECTION	0	0	0	0
REACTOME_HIV_LIFE_CYCLE	0	0	0	0
REACTOME_HOMOLOGOUS_RECOMBINATION_REPAIR_OF_REPLICATION_INDEPENDENT_DOUBLE_STRAND_BREAKS	0.005	0.046538	0.004	0.022687
REACTOME_HORMONE_LIGAND_BINDING_RECEPTORS	0.209	0.564067	0.66	0.831875
REACTOME_HORMONE_SENSITIVE_LIPASE_HSL_MEDIATED_TRIACYLGLYCEROL_HYDROLYSIS	0.913	0.979727	0.449	0.677098
REACTOME_HOST_INTERACTIONS_OF_HIV_FACTORS	0	0	0	0
REACTOME_HS_GAG_BIOSYNTHESIS	0.878	0.977181	0.454	0.678198
REACTOME_HS_GAG_DEGRADATION	0.521	0.876901	0.509	0.723159
REACTOME_HYALURONAN_METABOLISM	0.016	0.099708	0.014	0.062935
REACTOME_HYALURONAN_UPTAKE_AND_DEGRADATION	0.011	0.079069	0.006	0.031796
REACTOME_IKK_COMPLEX_RECRUITMENT_MEDIATED_BY_RIP1	0.97	0.987645	0.794	0.912817
REACTOME_IL_2_SIGNALING	0.315	0.716897	0.14	0.334893
REACTOME_IL_3_5_AND_GM_CSF_SIGNALING	0.537	0.885044	0.178	0.385755
REACTOME_IL_6_SIGNALING	0.852	0.97558	0.554	0.751081
REACTOME_IL_7_SIGNALING	0.412	0.794454	0.654	0.828271
REACTOME_IL_RECEPTOR_SHC_SIGNALING	0.57	0.899232	0.436	0.666392
REACTOME_IL1_SIGNALING	0.312	0.714549	0.059	0.186235
REACTOME_IMMUNE_SYSTEM	0.087	0.320619	0	0
REACTOME_IMMUNOREGULATORY_INTERACTIONS_BETWEEN_A_LYMPHOID_AND_A_NON_LYMPHOID_CELL	0.714	0.952917	0.968	0.999281
REACTOME_INCRETIN_SYNTHESIS_SECRETION_AND_INACTIVATION	0.431	0.806046	0.186	0.392547
REACTOME_INFLAMMASOMES	0.146	0.451047	0.006	0.031796
REACTOME_INFLUENZA_LIFE_CYCLE	0.002	0.02714	0	0
REACTOME_INFLUENZA_VIRAL_RNA_TRANSCRIPTION_AND_REPLICATION	0.045	0.214934	0	0
REACTOME_INHIBITION_OF_INSULIN_SECRETION_BY_ADRENALINE_NORADRENALINE	0.857	0.97558	0.812	0.923276
REACTOME_INHIBITION_OF_REPLICATION_INITIATION_OF_DAMAGED_DNA_BY_RB1_E2F1	0.115	0.394454	0.094	0.256556
REACTOME_INHIBITION_OF_THE_PROTEOLYTIC_ACTIVITY_OF_APC_C_REQUIRED_FOR_THE_ONSET_OF_ANAPHASE_BY_MITOTIC_SPINDLE_CHECKPOINT_COMPONENTS	0.002	0.02714	0	0
REACTOME_INHIBITION_OF_VOLTAGE_GATED_CA2_CHANNELS_VIA_GBETA_GAMMA_SUBUNITS	0.231	0.596819	0.516	0.726
REACTOME_INITIAL_TRIGGERING_OF_COMPLEMENT	0.247	0.621567	0.511	0.723875
REACTOME_INNATE_IMMUNE_SYSTEM	0.54	0.887973	0.048	0.161708
REACTOME_INSULIN_RECEPTOR_RECYCLING	0.768	0.964651	0.772	0.903259
REACTOME_INSULIN_RECEPTOR_SIGNALLING_CASCADE	0.857	0.97558	0.77	0.902373
REACTOME_INSULIN_SYNTHESIS_AND_PROCESSING	0.498	0.857765	0.182	0.390346
REACTOME_INTEGRATION_OF_ENERGY_METABOLISM	0.847	0.97558	0.664	0.834021
REACTOME_INTEGRATION_OF_PROVIRUS	0.116	0.394454	0.051	0.169068
REACTOME_INTEGRIN_ALPHAIIB_BETA3_SIGNALING	0.428	0.806046	0.239	0.461473
REACTOME_INTEGRIN_CELL_SURFACE_INTERACTIONS	0.061	0.258982	0.02	0.084419
REACTOME_INTERACTION_BETWEEN_L1_AND_ANKYRINS	0.348	0.747479	0.807	0.921923
REACTOME_INTERACTIONS_OF_VPR_WITH_HOST_CELLULAR_PROTEINS	0	0	0	0
REACTOME_INTERFERON_ALPHA_BETA_SIGNALING	0.21	0.564667	0.051	0.169068
REACTOME_INTERFERON_GAMMA_SIGNALING	0.34	0.741261	0.024	0.095213
REACTOME_INTERFERON_SIGNALING	0.023	0.130965	0	0
REACTOME_INTRINSIC_PATHWAY	0.536	0.8844	0.556	0.753039
REACTOME_INTRINSIC_PATHWAY_FOR_APOPTOSIS	0.449	0.81675	0.282	0.51183
REACTOME_INWARDLY_RECTIFYING_K_CHANNELS	0.439	0.812385	0.74	0.882635
REACTOME_ION_CHANNEL_TRANSPORT	0.773	0.965087	0.572	0.765478
REACTOME_ION_TRANSPORT_BY_P_TYPE_ATPASES	0.473	0.838579	0.11	0.287266
REACTOME_IONOTROPIC_ACTIVITY_OF_KAINATE_RECEPTORS	0.919	0.979727	0.901	0.962658
REACTOME_IRAK1_RECRUITS_IKK_COMPLEX	0.219	0.579213	0.058	0.183878
REACTOME_IRAK2_MEDIATED_ACTIVATION_OF_TAK1_COMPLEX_UPON_TLR7_8_OR_9_STIMULATION	0.889	0.9779	0.865	0.95078
REACTOME_IRON_UPTAKE_AND_TRANSPORT	0.794	0.972452	0.611	0.798404
REACTOME_JNK_C_JUN_KINASES_PHOSPHORYLATION_AND_ACTIVATION_MEDIATED_BY_ACTIVATED_HUMAN_TAK1	0.477	0.840539	0.754	0.89272
REACTOME_KERATAN_SULFATE_BIOSYNTHESIS	0.753	0.962077	0.101	0.270576
REACTOME_KERATAN_SULFATE_DEGRADATION	0.17	0.492695	0.002	0.01314
REACTOME_KERATAN_SULFATE_KERATIN_METABOLISM	0.415	0.796011	0.013	0.059924
REACTOME_KINESINS	0	0	0.008	0.040758
REACTOME_L1CAM_INTERACTIONS	0.19	0.52952	0.049	0.164694
REACTOME_LAGGING_STRAND_SYNTHESIS	0.009	0.068419	0	0
REACTOME_LATE_PHASE_OF_HIV_LIFE_CYCLE	0	0	0	0
REACTOME_LATENT_INFECTION_OF_HOMO_SAPIENS_WITH_MYCOBACTERIUM_TUBERCULOSIS	0.662	0.93034	0.743	0.884292
REACTOME_LIGAND_GATED_ION_CHANNEL_TRANSPORT	0.935	0.982698	0.977	1
REACTOME_LIPID_DIGESTION_MOBILIZATION_AND_TRANSPORT	0.957	0.986458	0.53	0.737126
REACTOME_LIPOPROTEIN_METABOLISM	0.95	0.986458	0.66	0.831875
REACTOME_LOSS_OF_NLP_FROM_MITOTIC_CENTROSOMES	0.003	0.034031	0	0
REACTOME_LYSOSOME_VESICLE_BIOGENESIS	0.5	0.859939	0.186	0.392547
REACTOME_M_G1_TRANSITION	0	0	0	0
REACTOME_MAP_KINASE_ACTIVATION_IN_TLR_CASCADE	0.557	0.894278	0.485	0.703516
REACTOME_MAPK_TARGETS_NUCLEAR_EVENTS_MEDIATED_BY_MAP_KINASES	0.718	0.952958	0.492	0.708714
REACTOME_MEIOSIS	0.206	0.557006	0.147	0.344937
REACTOME_MEIOTIC_RECOMBINATION	0.235	0.600739	0.334	0.563638
REACTOME_MEIOTIC_SYNAPSIS	0.591	0.915996	0.529	0.737126
REACTOME_MEMBRANE_BINDING_AND_TARGETTING_OF_GAG_PROTEINS	0.681	0.933722	0.234	0.454843
REACTOME_MEMBRANE_TRAFFICKING	0.648	0.926079	0.004	0.022687
REACTOME_METABOLISM_OF_AMINO_ACIDS_AND_DERIVATIVES	0.021	0.122458	0	0
REACTOME_METABOLISM_OF_CARBOHYDRATES	0.004	0.040615	0	0
REACTOME_METABOLISM_OF_LIPIDS_AND_LIPOPROTEINS	0.777	0.967171	0.001	0.007153
REACTOME_METABOLISM_OF_MRNA	0.002	0.02714	0	0
REACTOME_METABOLISM_OF_NON_CODING_RNA	0	0	0	0
REACTOME_METABOLISM_OF_NUCLEOTIDES	0.001	0.018615	0	0
REACTOME_METABOLISM_OF_POLYAMINES	0.176	0.506044	0.127	0.313612
REACTOME_METABOLISM_OF_PORPHYRINS	0.218	0.579213	0.189	0.395429
REACTOME_METABOLISM_OF_PROTEINS	0.035	0.175241	0	0
REACTOME_METABOLISM_OF_RNA	0	0	0	0
REACTOME_METABOLISM_OF_STEROID_HORMONES_AND_VITAMINS_A_AND_D	0.757	0.962077	0.469	0.689259
REACTOME_METABOLISM_OF_VITAMINS_AND_COFACTORS	0.235	0.600739	0.11	0.287266
REACTOME_METAL_ION_SLC_TRANSPORTERS	0.111	0.385579	0.044	0.152114
REACTOME_MHC_CLASS_II_ANTIGEN_PRESENTATION	0.04	0.195556	0.047	0.159822
REACTOME_MICRORNA_MIRNA_BIOGENESIS	0.001	0.018615	0.001	0.007153
REACTOME_MITOCHONDRIAL_FATTY_ACID_BETA_OXIDATION	0.236	0.602236	0.069	0.207429
REACTOME_MITOCHONDRIAL_PROTEIN_IMPORT	0.055	0.245723	0.023	0.092
REACTOME_MITOCHONDRIAL_TRNA_AMINOACYLATION	0.081	0.309505	0.09	0.249389
REACTOME_MITOTIC_G1_G1_S_PHASES	0	0	0	0
REACTOME_MITOTIC_G2_G2_M_PHASES	0.002	0.02714	0	0
REACTOME_MITOTIC_M_M_G1_PHASES	0	0	0	0
REACTOME_MITOTIC_PROMETAPHASE	0	0	0	0
REACTOME_MRNA_3_END_PROCESSING	0.015	0.094696	0.003	0.018075
REACTOME_MRNA_CAPPING	0.013	0.089038	0.002	0.01314
REACTOME_MRNA_DECAY_BY_3_TO_5_EXORIBONUCLEASE	0.005	0.046538	0.014	0.062935
REACTOME_MRNA_DECAY_BY_5_TO_3_EXORIBONUCLEASE	0.083	0.313029	0.026	0.101484
REACTOME_MRNA_PROCESSING	0	0	0	0
REACTOME_MRNA_SPLICING	0	0	0	0
REACTOME_MRNA_SPLICING_MINOR_PATHWAY	0	0	0	0
REACTOME_MTORC1_MEDIATED_SIGNALLING	0.309	0.712171	0.29	0.518571
REACTOME_MUSCLE_CONTRACTION	0.831	0.97558	0.863	0.95002
REACTOME_MYD88_MAL_CASCADE_INITIATED_ON_PLASMA_MEMBRANE	0.393	0.781693	0.163	0.366372
REACTOME_MYOGENESIS	0.738	0.961998	0.614	0.79886
REACTOME_N_GLYCAN_ANTENNAE_ELONGATION	0.906	0.979727	0.691	0.853173
REACTOME_N_GLYCAN_ANTENNAE_ELONGATION_IN_THE_MEDIAL_TRANS_GOLGI	0.913	0.979727	0.817	0.926784
REACTOME_N_GLYCAN_TRIMMING_IN_THE_ER_AND_CALNEXIN_CALRETICULIN_CYCLE	0.262	0.645881	0.005	0.027605
REACTOME_NA_CL_DEPENDENT_NEUROTRANSMITTER_TRANSPORTERS	0.843	0.97558	0.464	0.685379
REACTOME_NCAM_SIGNALING_FOR_NEURITE_OUT_GROWTH	0.003	0.034031	0.016	0.0704
REACTOME_NCAM1_INTERACTIONS	0.01	0.074462	0.043	0.149727
REACTOME_NEF_MEDIATED_DOWNREGULATION_OF_MHC_CLASS_I_COMPLEX_CELL_SURFACE_EXPRESSION	0.716	0.952917	0.626	0.808676
REACTOME_NEF_MEDIATES_DOWN_MODULATION_OF_CELL_SURFACE_RECEPTORS_BY_RECRUITING_THEM_TO_CLATHRIN_ADAPTERS	0.502	0.859939	0.445	0.674468
REACTOME_NEGATIVE_REGULATION_OF_FGFR_SIGNALING	0.972	0.987645	0.836	0.936917
REACTOME_NEGATIVE_REGULATION_OF_THE_PI3K_AKT_NETWORK	0.825	0.97558	0.136	0.328027
REACTOME_NEGATIVE_REGULATORS_OF_RIG_I_MDA5_SIGNALING	0.313	0.71571	0.034	0.124667
REACTOME_NEP_NS2_INTERACTS_WITH_THE_CELLULAR_EXPORT_MACHINERY	0	0	0	0
REACTOME_NEPHRIN_INTERACTIONS	0.161	0.480025	0.023	0.092
REACTOME_NETRIN1_SIGNALING	0.851	0.97558	0.464	0.685379
REACTOME_NEURONAL_SYSTEM	0.704	0.949178	0.887	0.956143
REACTOME_NEUROTRANSMITTER_RECEPTOR_BINDING_AND_DOWNSTREAM_TRANSMISSION_IN_THE_POSTSYNAPTIC_CELL	0.45	0.81675	0.656	0.828271
REACTOME_NEUROTRANSMITTER_RELEASE_CYCLE	0.768	0.964651	0.789	0.912124
REACTOME_NFKB_ACTIVATION_THROUGH_FADD_RIP1_PATHWAY_MEDIATED_BY_CASPASE_8_AND10	0.866	0.977181	0.898	0.961937
REACTOME_NFKB_AND_MAP_KINASES_ACTIVATION_MEDIATED_BY_TLR4_SIGNALING_REPERTOIRE	0.64	0.921905	0.297	0.525267
REACTOME_NFKB_IS_ACTIVATED_AND_SIGNALS_SURVIVAL	0.701	0.949178	0.352	0.581461
REACTOME_NGF_SIGNALLING_VIA_TRKA_FROM_THE_PLASMA_MEMBRANE	0.688	0.93977	0.408	0.645333
REACTOME_NITRIC_OXIDE_STIMULATES_GUANYLATE_CYCLASE	0.58	0.906523	0.674	0.842935
REACTOME_NOD1_2_SIGNALING_PATHWAY	0.604	0.916107	0.681	0.848038
REACTOME_NONSENSE_MEDIATED_DECAY_ENHANCED_BY_THE_EXON_JUNCTION_COMPLEX	0.015	0.094696	0	0
REACTOME_NOREPINEPHRINE_NEUROTRANSMITTER_RELEASE_CYCLE	0.545	0.890668	0.866	0.950819
REACTOME_NOTCH_HLH_TRANSCRIPTION_PATHWAY	0.076	0.296645	0.148	0.344937
REACTOME_NOTCH1_INTRACELLULAR_DOMAIN_REGULATES_TRANSCRIPTION	0.158	0.472049	0.069	0.207429
REACTOME_NRAGE_SIGNALS_DEATH_THROUGH_JNK	0.98	0.99161	0.793	0.912817
REACTOME_NRIF_SIGNALS_CELL_DEATH_FROM_THE_NUCLEUS	0.854	0.97558	0.81	0.923276
REACTOME_NUCLEAR_EVENTS_KINASE_AND_TRANSCRIPTION_FACTOR_ACTIVATION	0.71	0.951911	0.391	0.630813
REACTOME_NUCLEAR_RECEPTOR_TRANSCRIPTION_PATHWAY	0.371	0.764423	0.214	0.430968
REACTOME_NUCLEAR_SIGNALING_BY_ERBB4	0.233	0.599851	0.078	0.22561
REACTOME_NUCLEOTIDE_BINDING_DOMAIN_LEUCINE_RICH_REPEAT_CONTAINING_RECEPTOR_NLR_SIGNALING_PATHWAYS	0.32	0.720372	0.124	0.30883
REACTOME_NUCLEOTIDE_EXCISION_REPAIR	0.007	0.058414	0	0
REACTOME_NUCLEOTIDE_LIKE_PURINERGIC_RECEPTORS	0.872	0.977181	0.94	0.988327
REACTOME_O_LINKED_GLYCOSYLATION_OF_MUCINS	0.742	0.961998	0.055	0.178658
REACTOME_OLFACTORY_SIGNALING_PATHWAY	0.662	0.93034	0.959	0.996756
REACTOME_OPIOID_SIGNALLING	0.797	0.972452	0.595	0.788871
REACTOME_OPSINS	0.866	0.977181	0.885	0.954695
REACTOME_ORC1_REMOVAL_FROM_CHROMATIN	0	0	0	0
REACTOME_ORGANIC_CATION_ANION_ZWITTERION_TRANSPORT	0.972	0.987645	0.939	0.987991
REACTOME_OTHER_SEMAPHORIN_INTERACTIONS	0.282	0.672355	0.064	0.197719
REACTOME_OXYGEN_DEPENDENT_PROLINE_HYDROXYLATION_OF_HYPOXIA_INDUCIBLE_FACTOR_ALPHA	0.152	0.46076	0.119	0.30155
REACTOME_P130CAS_LINKAGE_TO_MAPK_SIGNALING_FOR_INTEGRINS	0.329	0.728213	0.214	0.430968
REACTOME_P2Y_RECEPTORS	0.915	0.979727	0.952	0.993693
REACTOME_P38MAPK_EVENTS	0.856	0.97558	0.738	0.881956
REACTOME_P53_DEPENDENT_G1_DNA_DAMAGE_RESPONSE	0.002	0.02714	0	0
REACTOME_P53_INDEPENDENT_G1_S_DNA_DAMAGE_CHECKPOINT	0.002	0.02714	0	0
REACTOME_P75_NTR_RECEPTOR_MEDIATED_SIGNALLING	0.961	0.986458	0.692	0.853682
REACTOME_P75NTR_RECRUITS_SIGNALLING_COMPLEXES	0.611	0.916107	0.322	0.552652
REACTOME_P75NTR_SIGNALS_VIA_NFKB	0.609	0.916107	0.364	0.59586
REACTOME_PACKAGING_OF_TELOMERE_ENDS	0.888	0.977541	0.912	0.968708
REACTOME_PASSIVE_TRANSPORT_BY_AQUAPORINS	0.368	0.764423	0.347	0.576481
REACTOME_PD1_SIGNALING	0.868	0.977181	0.93	0.98208
REACTOME_PECAM1_INTERACTIONS	0.773	0.965087	0.481	0.699111
REACTOME_PEPTIDE_CHAIN_ELONGATION	0.119	0.4009	0.003	0.018075
REACTOME_PEPTIDE_HORMONE_BIOSYNTHESIS	0.017	0.104152	0.1	0.268889
REACTOME_PEPTIDE_LIGAND_BINDING_RECEPTORS	0.551	0.891551	0.622	0.804941
REACTOME_PERK_REGULATED_GENE_EXPRESSION	0	0	0.021	0.086872
REACTOME_PEROXISOMAL_LIPID_METABOLISM	0.571	0.899232	0.005	0.027605
REACTOME_PHASE_II_CONJUGATION	0.335	0.735885	0.002	0.01314
REACTOME_PHASE1_FUNCTIONALIZATION_OF_COMPOUNDS	0.339	0.740192	0.027	0.104266
REACTOME_PHOSPHOLIPASE_C_MEDIATED_CASCADE	0.94	0.984762	0.945	0.99
REACTOME_PHOSPHOLIPID_METABOLISM	0.408	0.789888	0.001	0.007153
REACTOME_PHOSPHORYLATION_OF_CD3_AND_TCR_ZETA_CHAINS	0.86	0.976325	0.983	1
REACTOME_PHOSPHORYLATION_OF_THE_APC_C	0.001	0.018615	0.004	0.022687
REACTOME_PI_3K_CASCADE	0.958	0.986458	0.944	0.99
REACTOME_PI_METABOLISM	0.931	0.982698	0.544	0.742345
REACTOME_PI3K_AKT_ACTIVATION	0.939	0.984425	0.899	0.961937
REACTOME_PI3K_CASCADE	0.962	0.986458	0.962	0.999159
REACTOME_PI3K_EVENTS_IN_ERBB2_SIGNALING	0.809	0.972768	0.708	0.865333
REACTOME_PI3K_EVENTS_IN_ERBB4_SIGNALING	0.866	0.977181	0.704	0.862623
REACTOME_PIP3_ACTIVATES_AKT_SIGNALING	0.933	0.982698	0.897	0.961923
REACTOME_PKA_MEDIATED_PHOSPHORYLATION_OF_CREB	0.608	0.916107	0.691	0.853173
REACTOME_PKB_MEDIATED_EVENTS	0.97	0.987645	0.953	0.993693
REACTOME_PLATELET_ACTIVATION_SIGNALING_AND_AGGREGATION	0.361	0.764423	0.021	0.086872
REACTOME_PLATELET_ADHESION_TO_EXPOSED_COLLAGEN	0.049	0.22731	0.004	0.022687
REACTOME_PLATELET_AGGREGATION_PLUG_FORMATION	0.388	0.774933	0.165	0.369153
REACTOME_PLATELET_CALCIUM_HOMEOSTASIS	0.907	0.979727	0.879	0.954695
REACTOME_PLATELET_HOMEOSTASIS	0.758	0.962077	0.793	0.912817
REACTOME_PLATELET_SENSITIZATION_BY_LDL	0.074	0.294378	0.037	0.132652
REACTOME_PLC_BETA_MEDIATED_EVENTS	0.603	0.916107	0.468	0.688486
REACTOME_POL_SWITCHING	0.043	0.20812	0.003	0.018075
REACTOME_POST_CHAPERONIN_TUBULIN_FOLDING_PATHWAY	0	0	0	0
REACTOME_POST_NMDA_RECEPTOR_ACTIVATION_EVENTS	0.302	0.703859	0.27	0.50069
REACTOME_POST_TRANSLATIONAL_MODIFICATION_SYNTHESIS_OF_GPI_ANCHORED_PROTEINS	0.323	0.722654	0.113	0.29195
REACTOME_POST_TRANSLATIONAL_PROTEIN_MODIFICATION	0.885	0.977181	0.055	0.178658
REACTOME_POTASSIUM_CHANNELS	0.726	0.955298	0.869	0.951575
REACTOME_PPARA_ACTIVATES_GENE_EXPRESSION	0.854	0.97558	0.47	0.69003
REACTOME_PRE_NOTCH_EXPRESSION_AND_PROCESSING	0.212	0.567941	0.369	0.601333
REACTOME_PRE_NOTCH_PROCESSING_IN_GOLGI	0.8	0.972452	0.622	0.804941
REACTOME_PRE_NOTCH_TRANSCRIPTION_AND_TRANSLATION	0.031	0.159617	0.118	0.300063
REACTOME_PREFOLDIN_MEDIATED_TRANSFER_OF_SUBSTRATE_TO_CCT_TRIC	0	0	0	0
REACTOME_PRESYNAPTIC_NICOTINIC_ACETYLCHOLINE_RECEPTORS	0.795	0.972452	0.965	0.999281
REACTOME_PROCESSING_OF_CAPPED_INTRON_CONTAINING_PRE_MRNA	0	0	0	0
REACTOME_PROCESSING_OF_CAPPED_INTRONLESS_PRE_MRNA	0.002	0.02714	0	0
REACTOME_PROCESSING_OF_INTRONLESS_PRE_MRNAS	0.011	0.079069	0.013	0.059924
REACTOME_PROCESSIVE_SYNTHESIS_ON_THE_LAGGING_STRAND	0.008	0.063824	0	0
REACTOME_PROLACTIN_RECEPTOR_SIGNALING	0.054	0.243503	0.042	0.146949
REACTOME_PROLONGED_ERK_ACTIVATION_EVENTS	0.08	0.309505	0.03	0.113143
REACTOME_PROSTACYCLIN_SIGNALLING_THROUGH_PROSTACYCLIN_RECEPTOR	0.789	0.971695	0.828	0.932704
REACTOME_PROSTANOID_LIGAND_RECEPTORS	0.447	0.815382	0.206	0.421879
REACTOME_PROTEIN_FOLDING	0	0	0	0
REACTOME_PROTEOLYTIC_CLEAVAGE_OF_SNARE_COMPLEX_PROTEINS	0.491	0.854932	0.415	0.651438
REACTOME_PTM_GAMMA_CARBOXYLATION_HYPUSINE_FORMATION_AND_ARYLSULFATASE_ACTIVATION	0.435	0.808521	0.709	0.865358
REACTOME_PURINE_CATABOLISM	0.846	0.97558	0.612	0.798404
REACTOME_PURINE_METABOLISM	0.002	0.02714	0	0
REACTOME_PURINE_RIBONUCLEOSIDE_MONOPHOSPHATE_BIOSYNTHESIS	0.001	0.018615	0	0
REACTOME_PURINE_SALVAGE	0.002	0.02714	0.006	0.031796
REACTOME_PYRIMIDINE_CATABOLISM	0.471	0.837077	0.766	0.901323
REACTOME_PYRIMIDINE_METABOLISM	0.007	0.058414	0.023	0.092
REACTOME_PYRUVATE_METABOLISM	0.6	0.916107	0.401	0.640541
REACTOME_PYRUVATE_METABOLISM_AND_CITRIC_ACID_TCA_CYCLE	0.877	0.977181	0.801	0.917957
REACTOME_RAF_MAP_KINASE_CASCADE	0.109	0.381369	0.021	0.086872
REACTOME_RAP1_SIGNALLING	0.28	0.670891	0.089	0.24709
REACTOME_RAS_ACTIVATION_UOPN_CA2_INFUX_THROUGH_NMDA_RECEPTOR	0.276	0.670525	0.234	0.454843
REACTOME_RECEPTOR_LIGAND_BINDING_INITIATES_THE_SECOND_PROTEOLYTIC_CLEAVAGE_OF_NOTCH_RECEPTOR	0.21	0.564667	0.13	0.317778
REACTOME_RECRUITMENT_OF_MITOTIC_CENTROSOME_PROTEINS_AND_COMPLEXES	0.005	0.046538	0	0
REACTOME_RECRUITMENT_OF_NUMA_TO_MITOTIC_CENTROSOMES	0.149	0.45356	0.185	0.392547
REACTOME_RECYCLING_OF_BILE_ACIDS_AND_SALTS	0.81	0.972768	0.893	0.961183
REACTOME_RECYCLING_PATHWAY_OF_L1	0.136	0.433053	0.041	0.143797
REACTOME_REGULATED_PROTEOLYSIS_OF_P75NTR	0.918	0.979727	0.967	0.999281
REACTOME_REGULATION_OF_AMPK_ACTIVITY_VIA_LKB1	0.979	0.991289	0.986	1
REACTOME_REGULATION_OF_APOPTOSIS	0.003	0.034031	0	0
REACTOME_REGULATION_OF_BETA_CELL_DEVELOPMENT	0.975	0.989308	0.874	0.954695
REACTOME_REGULATION_OF_COMPLEMENT_CASCADE	0.671	0.931264	0.882	0.954695
REACTOME_REGULATION_OF_GENE_EXPRESSION_IN_BETA_CELLS	0.905	0.979727	0.731	0.876476
REACTOME_REGULATION_OF_GLUCOKINASE_BY_GLUCOKINASE_REGULATORY_PROTEIN	0	0	0	0
REACTOME_REGULATION_OF_HYPOXIA_INDUCIBLE_FACTOR_HIF_BY_OXYGEN	0.039	0.191311	0.052	0.1716
REACTOME_REGULATION_OF_IFNA_SIGNALING	0.678	0.933134	0.71	0.865358
REACTOME_REGULATION_OF_IFNG_SIGNALING	0.446	0.815382	0.144	0.342206
REACTOME_REGULATION_OF_INSULIN_LIKE_GROWTH_FACTOR_IGF_ACTIVITY_BY_INSULIN_LIKE_GROWTH_FACTOR_BINDING_PROTEINS_IGFBPS	0.287	0.682036	0.335	0.563638
REACTOME_REGULATION_OF_INSULIN_SECRETION	0.807	0.972768	0.532	0.737788
REACTOME_REGULATION_OF_INSULIN_SECRETION_BY_ACETYLCHOLINE	0.891	0.978236	0.841	0.936917
REACTOME_REGULATION_OF_INSULIN_SECRETION_BY_GLUCAGON_LIKE_PEPTIDE1	0.898	0.979727	0.727	0.876
REACTOME_REGULATION_OF_KIT_SIGNALING	0.699	0.947664	0.63	0.809375
REACTOME_REGULATION_OF_MITOTIC_CELL_CYCLE	0	0	0	0
REACTOME_REGULATION_OF_MRNA_STABILITY_BY_PROTEINS_THAT_BIND_AU_RICH_ELEMENTS	0	0	0	0
REACTOME_REGULATION_OF_ORNITHINE_DECARBOXYLASE_ODC	0.001	0.018615	0	0
REACTOME_REGULATION_OF_PYRUVATE_DEHYDROGENASE_PDH_COMPLEX	0.833	0.97558	0.83	0.933509
REACTOME_REGULATION_OF_RHEB_GTPASE_ACTIVITY_BY_AMPK	0.993	0.995743	0.99	1
REACTOME_REGULATION_OF_SIGNALING_BY_CBL	0.763	0.962533	0.256	0.484631
REACTOME_REGULATION_OF_THE_FANCONI_ANEMIA_PATHWAY	0.319	0.719236	0.228	0.449804
REACTOME_REGULATION_OF_WATER_BALANCE_BY_RENAL_AQUAPORINS	0.782	0.969653	0.545	0.742345
REACTOME_REGULATORY_RNA_PATHWAYS	0.004	0.040615	0.001	0.007153
REACTOME_REMOVAL_OF_THE_FLAP_INTERMEDIATE_FROM_THE_C_STRAND	0.004	0.040615	0.002	0.01314
REACTOME_REPAIR_SYNTHESIS_FOR_GAP_FILLING_BY_DNA_POL_IN_TC_NER	0.014	0.0924	0.001	0.007153
REACTOME_RESOLUTION_OF_AP_SITES_VIA_THE_MULTIPLE_NUCLEOTIDE_PATCH_REPLACEMENT_PATHWAY	0.004	0.040615	0.068	0.206561
REACTOME_RESOLUTION_OF_AP_SITES_VIA_THE_SINGLE_NUCLEOTIDE_REPLACEMENT_PATHWAY	0.058	0.251391	0.443	0.672841
REACTOME_RESPIRATORY_ELECTRON_TRANSPORT	0.981	0.99193	0.995	1
REACTOME_RESPIRATORY_ELECTRON_TRANSPORT_ATP_SYNTHESIS_BY_CHEMIOSMOTIC_COUPLING_AND_HEAT_PRODUCTION_BY_UNCOUPLING_PROTEINS_	0.985	0.992519	1	1
REACTOME_RESPONSE_TO_ELEVATED_PLATELET_CYTOSOLIC_CA2_	0.084	0.314351	0.011	0.052539
REACTOME_RETROGRADE_NEUROTROPHIN_SIGNALLING	0.058	0.251391	0.009	0.044753
REACTOME_REVERSIBLE_HYDRATION_OF_CARBON_DIOXIDE	0.378	0.764423	0.294	0.522507
REACTOME_RIG_I_MDA5_MEDIATED_INDUCTION_OF_IFN_ALPHA_BETA_PATHWAYS	0.727	0.955298	0.289	0.518059
REACTOME_RIP_MEDIATED_NFKB_ACTIVATION_VIA_DAI	0.655	0.93034	0.101	0.270576
REACTOME_RNA_POL_I_PROMOTER_OPENING	0.778	0.967171	0.793	0.912817
REACTOME_RNA_POL_I_RNA_POL_III_AND_MITOCHONDRIAL_TRANSCRIPTION	0.076	0.296645	0.01	0.048562
REACTOME_RNA_POL_I_TRANSCRIPTION	0.255	0.635094	0.128	0.313946
REACTOME_RNA_POL_I_TRANSCRIPTION_INITIATION	0.008	0.063824	0.002	0.01314
REACTOME_RNA_POL_I_TRANSCRIPTION_TERMINATION	0.004	0.040615	0.002	0.01314
REACTOME_RNA_POL_II_PRE_TRANSCRIPTION_EVENTS	0.005	0.046538	0	0
REACTOME_RNA_POL_II_TRANSCRIPTION	0.001	0.018615	0	0
REACTOME_RNA_POL_II_TRANSCRIPTION_PRE_INITIATION_AND_PROMOTER_OPENING	0.027	0.146284	0	0
REACTOME_RNA_POL_III_CHAIN_ELONGATION	0.053	0.242	0.016	0.0704
REACTOME_RNA_POL_III_TRANSCRIPTION	0.028	0.150022	0.003	0.018075
REACTOME_RNA_POL_III_TRANSCRIPTION_INITIATION_FROM_TYPE_2_PROMOTER	0.061	0.258982	0.006	0.031796
REACTOME_RNA_POL_III_TRANSCRIPTION_INITIATION_FROM_TYPE_3_PROMOTER	0.038	0.188959	0.016	0.0704
REACTOME_RNA_POL_III_TRANSCRIPTION_TERMINATION	0.029	0.15312	0.012	0.056206
REACTOME_ROLE_OF_DCC_IN_REGULATING_APOPTOSIS	0.341	0.742133	0.039	0.138455
REACTOME_ROLE_OF_SECOND_MESSENGERS_IN_NETRIN1_SIGNALING	0.442	0.812385	0.209	0.426219
REACTOME_RORA_ACTIVATES_CIRCADIAN_EXPRESSION	0.389	0.775863	0.465	0.686159
REACTOME_S_PHASE	0	0	0	0
REACTOME_SCF_BETA_TRCP_MEDIATED_DEGRADATION_OF_EMI1	0.002	0.02714	0	0
REACTOME_SCFSKP2_MEDIATED_DEGRADATION_OF_P27_P21	0.002	0.02714	0	0
REACTOME_SEMA3A_PAK_DEPENDENT_AXON_REPULSION	0.156	0.468969	0.023	0.092
REACTOME_SEMA3A_PLEXIN_REPULSION_SIGNALING_BY_INHIBITING_INTEGRIN_ADHESION	0.675	0.931264	0.297	0.525267
REACTOME_SEMA4D_IN_SEMAPHORIN_SIGNALING	0.968	0.987645	0.994	1
REACTOME_SEMA4D_INDUCED_CELL_MIGRATION_AND_GROWTH_CONE_COLLAPSE	0.96	0.986458	0.976	1
REACTOME_SEMAPHORIN_INTERACTIONS	0.457	0.82226	0.293	0.522007
REACTOME_SEROTONIN_RECEPTORS	0.818	0.974353	0.699	0.857944
REACTOME_SHC_MEDIATED_CASCADE	0.712	0.952833	0.723	0.872648
REACTOME_SHC_MEDIATED_SIGNALLING	0.123	0.4059	0.038	0.135568
REACTOME_SHC_RELATED_EVENTS	0.179	0.509474	0.086	0.240601
REACTOME_SHC1_EVENTS_IN_EGFR_SIGNALING	0.182	0.513134	0.094	0.256556
REACTOME_SHC1_EVENTS_IN_ERBB4_SIGNALING	0.031	0.159617	0.004	0.022687
REACTOME_SIGNAL_AMPLIFICATION	0.81	0.972768	0.627	0.809248
REACTOME_SIGNAL_ATTENUATION	0.663	0.93034	0.484	0.702768
REACTOME_SIGNAL_REGULATORY_PROTEIN_SIRP_FAMILY_INTERACTIONS	0.342	0.742133	0.643	0.819698
REACTOME_SIGNAL_TRANSDUCTION_BY_L1	0.072	0.289596	0.002	0.01314
REACTOME_SIGNALING_BY_ACTIVATED_POINT_MUTANTS_OF_FGFR1	0.88	0.977181	0.77	0.902373
REACTOME_SIGNALING_BY_BMP	0.508	0.863719	0.451	0.6772
REACTOME_SIGNALING_BY_CONSTITUTIVELY_ACTIVE_EGFR	0.051	0.234342	0.063	0.195045
REACTOME_SIGNALING_BY_EGFR_IN_CANCER	0.201	0.551705	0.102	0.271253
REACTOME_SIGNALING_BY_ERBB2	0.58	0.906523	0.315	0.5445
REACTOME_SIGNALING_BY_ERBB4	0.463	0.82666	0.172	0.3784
REACTOME_SIGNALING_BY_FGFR	0.885	0.977181	0.781	0.90924
REACTOME_SIGNALING_BY_FGFR_IN_DISEASE	0.815	0.972768	0.724	0.87313
REACTOME_SIGNALING_BY_FGFR_MUTANTS	0.44	0.812385	0.711	0.865358
REACTOME_SIGNALING_BY_FGFR1_FUSION_MUTANTS	0.206	0.557006	0.353	0.581789
REACTOME_SIGNALING_BY_FGFR1_MUTANTS	0.622	0.918763	0.693	0.85419
REACTOME_SIGNALING_BY_FGFR3_MUTANTS	0.892	0.978236	0.76	0.896442
REACTOME_SIGNALING_BY_GPCR	0.887	0.977181	0.969	0.999281
REACTOME_SIGNALING_BY_HIPPO	0.225	0.588649	0.033	0.122235
REACTOME_SIGNALING_BY_ILS	0.397	0.785346	0.007	0.036171
REACTOME_SIGNALING_BY_INSULIN_RECEPTOR	0.856	0.97558	0.771	0.902816
REACTOME_SIGNALING_BY_NODAL	0.606	0.916107	0.199	0.410438
REACTOME_SIGNALING_BY_NOTCH	0.307	0.712083	0.114	0.29297
REACTOME_SIGNALING_BY_NOTCH1	0.331	0.731525	0.121	0.305021
REACTOME_SIGNALING_BY_NOTCH2	0.518	0.876615	0.721	0.872166
REACTOME_SIGNALING_BY_NOTCH3	0.57	0.899232	0.72	0.871927
REACTOME_SIGNALING_BY_NOTCH4	0.57	0.899232	0.719	0.871442
REACTOME_SIGNALING_BY_PDGF	0.025	0.1375	0.058	0.183878
REACTOME_SIGNALING_BY_RHO_GTPASES	0.996	0.996686	0.989	1
REACTOME_SIGNALING_BY_ROBO_RECEPTOR	0.321	0.721505	0.129	0.315865
REACTOME_SIGNALING_BY_SCF_KIT	0.734	0.959287	0.691	0.853173
REACTOME_SIGNALING_BY_TGF_BETA_RECEPTOR_COMPLEX	0.008	0.063824	0.001	0.007153
REACTOME_SIGNALING_BY_THE_B_CELL_RECEPTOR_BCR	0.033	0.168126	0	0
REACTOME_SIGNALING_BY_WNT	0.004	0.040615	0	0
REACTOME_SIGNALLING_BY_NGF	0.911	0.979727	0.578	0.770667
REACTOME_SIGNALLING_TO_ERKS	0.433	0.806046	0.281	0.51183
REACTOME_SIGNALLING_TO_P38_VIA_RIT_AND_RIN	0.148	0.452413	0.143	0.340387
REACTOME_SIGNALLING_TO_RAS	0.371	0.764423	0.22	0.44
REACTOME_SLBP_DEPENDENT_PROCESSING_OF_REPLICATION_DEPENDENT_HISTONE_PRE_MRNAS	0.001	0.018615	0.002	0.01314
REACTOME_SLC_MEDIATED_TRANSMEMBRANE_TRANSPORT	0.235	0.600739	0.007	0.036171
REACTOME_SMAD2_SMAD3_SMAD4_HETEROTRIMER_REGULATES_TRANSCRIPTION	0.035	0.175241	0.006	0.031796
REACTOME_SMOOTH_MUSCLE_CONTRACTION	0.557	0.894278	0.554	0.751081
REACTOME_SOS_MEDIATED_SIGNALLING	0.149	0.45356	0.073	0.216761
REACTOME_SPHINGOLIPID_DE_NOVO_BIOSYNTHESIS	0.552	0.891551	0.244	0.468635
REACTOME_SPHINGOLIPID_METABOLISM	0.255	0.635094	0.109	0.286717
REACTOME_SPRY_REGULATION_OF_FGF_SIGNALING	0.726	0.955298	0.32	0.54987
REACTOME_SRP_DEPENDENT_COTRANSLATIONAL_PROTEIN_TARGETING_TO_MEMBRANE	0.122	0.4059	0.003	0.018075
REACTOME_STEROID_HORMONES	0.911	0.979727	0.885	0.954695
REACTOME_STRIATED_MUSCLE_CONTRACTION	0.95	0.986458	0.968	0.999281
REACTOME_SULFUR_AMINO_ACID_METABOLISM	0.087	0.320619	0.012	0.056206
REACTOME_SYNTHESIS_AND_INTERCONVERSION_OF_NUCLEOTIDE_DI_AND_TRIPHOSPHATES	0.032	0.163606	0.004	0.022687
REACTOME_SYNTHESIS_OF_BILE_ACIDS_AND_BILE_SALTS	0.913	0.979727	0.639	0.815315
REACTOME_SYNTHESIS_OF_BILE_ACIDS_AND_BILE_SALTS_VIA_24_HYDROXYCHOLESTEROL	0.47	0.836324	0.63	0.809375
REACTOME_SYNTHESIS_OF_BILE_ACIDS_AND_BILE_SALTS_VIA_7ALPHA_HYDROXYCHOLESTEROL	0.685	0.938321	0.339	0.56905
REACTOME_SYNTHESIS_OF_DNA	0	0	0	0
REACTOME_SYNTHESIS_OF_GLYCOSYLPHOSPHATIDYLINOSITOL_GPI	0.543	0.888879	0.363	0.595566
REACTOME_SYNTHESIS_OF_PA	0.039	0.191311	0	0
REACTOME_SYNTHESIS_OF_PC	0.666	0.93034	0.161	0.362437
REACTOME_SYNTHESIS_OF_PE	0.184	0.517767	0.056	0.180693
REACTOME_SYNTHESIS_OF_PIPS_AT_THE_EARLY_ENDOSOME_MEMBRANE	0.845	0.97558	0.491	0.707976
REACTOME_SYNTHESIS_OF_PIPS_AT_THE_GOLGI_MEMBRANE	0.726	0.955298	0.68	0.847519
REACTOME_SYNTHESIS_OF_PIPS_AT_THE_LATE_ENDOSOME_MEMBRANE	0.799	0.972452	0.678	0.84648
REACTOME_SYNTHESIS_OF_PIPS_AT_THE_PLASMA_MEMBRANE	0.956	0.986458	0.426	0.660846
REACTOME_SYNTHESIS_OF_SUBSTRATES_IN_N_GLYCAN_BIOSYTHESIS	0.676	0.931264	0.022	0.090493
REACTOME_SYNTHESIS_OF_VERY_LONG_CHAIN_FATTY_ACYL_COAS	0.39	0.77679	0.044	0.152114
REACTOME_SYNTHESIS_SECRETION_AND_DEACYLATION_OF_GHRELIN	0.007	0.058414	0	0
REACTOME_SYNTHESIS_SECRETION_AND_INACTIVATION_OF_GIP	0.253	0.633372	0.125	0.310256
REACTOME_SYNTHESIS_SECRETION_AND_INACTIVATION_OF_GLP1	0.536	0.8844	0.293	0.522007
REACTOME_TAK1_ACTIVATES_NFKB_BY_PHOSPHORYLATION_AND_ACTIVATION_OF_IKKS_COMPLEX	0.367	0.764423	0.346	0.576138
REACTOME_TANDEM_PORE_DOMAIN_POTASSIUM_CHANNELS	0.492	0.854932	0.385	0.623906
REACTOME_TCA_CYCLE_AND_RESPIRATORY_ELECTRON_TRANSPORT	0.972	0.987645	0.999	1
REACTOME_TCR_SIGNALING	0.638	0.921767	0.828	0.932704
REACTOME_TELOMERE_MAINTENANCE	0.057	0.249289	0.004	0.022687
REACTOME_TERMINATION_OF_O_GLYCAN_BIOSYNTHESIS	0.659	0.93034	0.783	0.90924
REACTOME_TETRAHYDROBIOPTERIN_BH4_SYNTHESIS_RECYCLING_SALVAGE_AND_REGULATION	0.121	0.40389	0.009	0.044753
REACTOME_TGF_BETA_RECEPTOR_SIGNALING_ACTIVATES_SMADS	0.123	0.4059	0.013	0.059924
REACTOME_TGF_BETA_RECEPTOR_SIGNALING_IN_EMT_EPITHELIAL_TO_MESENCHYMAL_TRANSITION	0.461	0.82666	0.402	0.641433
REACTOME_THE_ACTIVATION_OF_ARYLSULFATASES	0.634	0.921767	0.644	0.820253
REACTOME_THE_NLRP3_INFLAMMASOME	0.057	0.249289	0.002	0.01314
REACTOME_THE_ROLE_OF_NEF_IN_HIV1_REPLICATION_AND_DISEASE_PATHOGENESIS	0.477	0.840539	0.259	0.487135
REACTOME_THROMBIN_SIGNALLING_THROUGH_PROTEINASE_ACTIVATED_RECEPTORS_PARS	0.534	0.8844	0.434	0.66614
REACTOME_THROMBOXANE_SIGNALLING_THROUGH_TP_RECEPTOR	0.706	0.949178	0.656	0.828271
REACTOME_TIE2_SIGNALING	0.064	0.268125	0.047	0.159822
REACTOME_TIGHT_JUNCTION_INTERACTIONS	0.312	0.714549	0.45	0.677098
REACTOME_TOLL_RECEPTOR_CASCADES	0.432	0.806046	0.156	0.357274
REACTOME_TRAF3_DEPENDENT_IRF_ACTIVATION_PATHWAY	0.206	0.557006	0.189	0.395429
REACTOME_TRAF6_MEDIATED_INDUCTION_OF_NFKB_AND_MAP_KINASES_UPON_TLR7_8_OR_9_ACTIVATION	0.547	0.890668	0.145	0.343458
REACTOME_TRAF6_MEDIATED_INDUCTION_OF_TAK1_COMPLEX	0.968	0.987645	0.806	0.921923
REACTOME_TRAF6_MEDIATED_IRF7_ACTIVATION	0.727	0.955298	0.73	0.876
REACTOME_TRAF6_MEDIATED_IRF7_ACTIVATION_IN_TLR7_8_OR_9_SIGNALING	0.759	0.962505	0.062	0.193185
REACTOME_TRAF6_MEDIATED_NFKB_ACTIVATION	0.798	0.972452	0.672	0.841159
REACTOME_TRAFFICKING_AND_PROCESSING_OF_ENDOSOMAL_TLR	0.22	0.5808	0.183	0.391334
REACTOME_TRAFFICKING_OF_AMPA_RECEPTORS	0.178	0.508772	0.025	0.098108
REACTOME_TRAFFICKING_OF_GLUR2_CONTAINING_AMPA_RECEPTORS	0.102	0.365689	0.026	0.101484
REACTOME_TRANS_GOLGI_NETWORK_VESICLE_BUDDING	0.582	0.907695	0.024	0.095213
REACTOME_TRANSCRIPTION	0.007	0.058414	0	0
REACTOME_TRANSCRIPTION_COUPLED_NER_TC_NER	0.007	0.058414	0	0
REACTOME_TRANSCRIPTIONAL_ACTIVITY_OF_SMAD2_SMAD3_SMAD4_HETEROTRIMER	0.004	0.040615	0.002	0.01314
REACTOME_TRANSCRIPTIONAL_REGULATION_OF_WHITE_ADIPOCYTE_DIFFERENTIATION	0.217	0.578136	0.225	0.446311
REACTOME_TRANSFERRIN_ENDOCYTOSIS_AND_RECYCLING	0.755	0.962077	0.786	0.910105
REACTOME_TRANSLATION	0.065	0.268125	0	0
REACTOME_TRANSLOCATION_OF_ZAP_70_TO_IMMUNOLOGICAL_SYNAPSE	0.934	0.982698	0.997	1
REACTOME_TRANSMEMBRANE_TRANSPORT_OF_SMALL_MOLECULES	0.596	0.916107	0.108	0.28512
REACTOME_TRANSMISSION_ACROSS_CHEMICAL_SYNAPSES	0.589	0.915996	0.755	0.89272
REACTOME_TRANSPORT_OF_GLUCOSE_AND_OTHER_SUGARS_BILE_SALTS_AND_ORGANIC_ACIDS_METAL_IONS_AND_AMINE_COMPOUNDS	0.787	0.970879	0.092	0.25348
REACTOME_TRANSPORT_OF_INORGANIC_CATIONS_ANIONS_AND_AMINO_ACIDS_OLIGOPEPTIDES	0.845	0.97558	0.565	0.760315
REACTOME_TRANSPORT_OF_MATURE_MRNA_DERIVED_FROM_AN_INTRONLESS_TRANSCRIPT	0	0	0	0
REACTOME_TRANSPORT_OF_MATURE_TRANSCRIPT_TO_CYTOPLASM	0	0	0	0
REACTOME_TRANSPORT_OF_ORGANIC_ANIONS	0.422	0.799734	0.174	0.381644
REACTOME_TRANSPORT_OF_RIBONUCLEOPROTEINS_INTO_THE_HOST_NUCLEUS	0	0	0	0
REACTOME_TRANSPORT_OF_VITAMINS_NUCLEOSIDES_AND_RELATED_MOLECULES	0.744	0.961998	0.199	0.410438
REACTOME_TRANSPORT_TO_THE_GOLGI_AND_SUBSEQUENT_MODIFICATION	0.953	0.986458	0.738	0.881956
REACTOME_TRIF_MEDIATED_TLR3_SIGNALING	0.494	0.854932	0.103	0.273411
REACTOME_TRIGLYCERIDE_BIOSYNTHESIS	0.126	0.414857	0	0
REACTOME_TRNA_AMINOACYLATION	0.049	0.22731	0.003	0.018075
REACTOME_TRYPTOPHAN_CATABOLISM	0.966	0.987645	0.941	0.988663
REACTOME_UNBLOCKING_OF_NMDA_RECEPTOR_GLUTAMATE_BINDING_AND_ACTIVATION	0.18	0.509474	0.083	0.233558
REACTOME_UNFOLDED_PROTEIN_RESPONSE	0.059	0.254208	0.078	0.22561
REACTOME_UNWINDING_OF_DNA	0	0	0	0
REACTOME_VEGF_LIGAND_RECEPTOR_INTERACTIONS	0.929	0.982698	0.953	0.993693
REACTOME_VIF_MEDIATED_DEGRADATION_OF_APOBEC3G	0.003	0.034031	0	0
REACTOME_VIRAL_MESSENGER_RNA_SYNTHESIS	0.014	0.0924	0.003	0.018075
REACTOME_VITAMIN_B5_PANTOTHENATE_METABOLISM	0.084	0.314351	0.009	0.044753
REACTOME_VOLTAGE_GATED_POTASSIUM_CHANNELS	0.795	0.972452	0.884	0.954695
REACTOME_XENOBIOTICS	0.009	0.068419	0	0
REACTOME_YAP1_AND_WWTR1_TAZ_STIMULATED_GENE_EXPRESSION	0.143	0.445571	0.557	0.753039
REACTOME_ZINC_TRANSPORTERS	0.134	0.43046	0.284	0.513424
SA_B_CELL_RECEPTOR_COMPLEXES	0.551	0.891551	0.083	0.233558
SA_CASPASE_CASCADE	0.158	0.472049	0.12	0.303554
SA_FAS_SIGNALING	0.561	0.895134	0.589	0.783894
SA_G1_AND_S_PHASES	0.113	0.390657	0.515	0.726
SA_G2_AND_M_PHASES	0.003	0.034031	0.057	0.183106
SA_MMP_CYTOKINE_CONNECTION	0.806	0.972768	0.426	0.660846
SA_PROGRAMMED_CELL_DEATH	0.52	0.876901	0.139	0.33305
SA_PTEN_PATHWAY	0.705	0.949178	0.278	0.508383
SA_REG_CASCADE_OF_CYCLIN_EXPR	0.067	0.274814	0.403	0.642323
SA_TRKA_RECEPTOR	0.408	0.789888	0.307	0.535131
SIG_BCR_SIGNALING_PATHWAY	0.763	0.962533	0.655	0.828271
SIG_CD40PATHWAYMAP	0.552	0.891551	0.516	0.726
SIG_CHEMOTAXIS	0.706	0.949178	0.591	0.785116
SIG_IL4RECEPTOR_IN_B_LYPHOCYTES	0.676	0.931264	0.578	0.770667
SIG_INSULIN_RECEPTOR_PATHWAY_IN_CARDIAC_MYOCYTES	0.478	0.84128	0.32	0.54987
SIG_PIP3_SIGNALING_IN_B_LYMPHOCYTES	0.877	0.977181	0.603	0.792358
SIG_PIP3_SIGNALING_IN_CARDIAC_MYOCTES	0.493	0.854932	0.296	0.525267
SIG_REGULATION_OF_THE_ACTIN_CYTOSKELETON_BY_RHO_GTPASES	0.501	0.859939	0.694	0.854697
ST_ADRENERGIC	0.716	0.952917	0.884	0.954695
ST_B_CELL_ANTIGEN_RECEPTOR	0.342	0.742133	0.076	0.222036
ST_DIFFERENTIATION_PATHWAY_IN_PC12_CELLS	0.604	0.916107	0.683	0.849072
ST_ERK1_ERK2_MAPK_PATHWAY	0.775	0.966753	0.3	0.527361
ST_FAS_SIGNALING_PATHWAY	0.133	0.428195	0.286	0.514587
ST_G_ALPHA_I_PATHWAY	0.638	0.921767	0.536	0.739802
ST_G_ALPHA_S_PATHWAY	0.928	0.982698	0.967	0.999281
ST_GA12_PATHWAY	0.871	0.977181	0.794	0.912817
ST_GA13_PATHWAY	0.644	0.922178	0.393	0.631235
ST_GAQ_PATHWAY	0.611	0.916107	0.151	0.350243
ST_GRANULE_CELL_SURVIVAL_PATHWAY	0.271	0.662444	0.497	0.712383
ST_IL_13_PATHWAY	0.42	0.79822	0.16	0.361306
ST_INTEGRIN_SIGNALING_PATHWAY	0.614	0.916817	0.3	0.527361
ST_INTERFERON_GAMMA_PATHWAY	0.504	0.859939	0.18	0.388351
ST_INTERLEUKIN_13_PATHWAY	0.42	0.79822	0.182	0.390346
ST_INTERLEUKIN_4_PATHWAY	0.666	0.93034	0.504	0.718163
ST_JAK_STAT_PATHWAY	0.715	0.952917	0.571	0.764845
ST_JNK_MAPK_PATHWAY	0.71	0.951911	0.792	0.912817
ST_MYOCYTE_AD_PATHWAY	0.757	0.962077	0.811	0.923276
ST_P38_MAPK_PATHWAY	0.57	0.899232	0.329	0.559766
ST_PAC1_RECEPTOR_PATHWAY	0.319	0.719236	0.255	0.484
ST_PHOSPHOINOSITIDE_3_KINASE_PATHWAY	0.73	0.957507	0.537	0.740479
ST_STAT3_PATHWAY	0.669	0.930947	0.432	0.665885
ST_T_CELL_SIGNAL_TRANSDUCTION	0.38	0.766333	0.405	0.642689
ST_TUMOR_NECROSIS_FACTOR_PATHWAY	0.739	0.961998	0.544	0.742345
ST_TYPE_I_INTERFERON_PATHWAY	0.706	0.949178	0.867	0.950819
ST_WNT_BETA_CATENIN_PATHWAY	0.97	0.987645	0.784	0.90924
ST_WNT_CA2_CYCLIC_GMP_PATHWAY	0.657	0.93034	0.429	0.662668
WNT_SIGNALING	0.604	0.916107	0.23	0.45252

## Sheet: pancreas
PATHWAY NAME	P-DE	FDR-DE	P-DEC	FDR-DEC
BIOCARTA_41BB_PATHWAY	0.911	0.997374	0.803	0.997246
BIOCARTA_ACE2_PATHWAY	0.206	0.784762	0.749	0.978437
BIOCARTA_ACH_PATHWAY	0.045	0.432715	0.073	0.588442
BIOCARTA_ACTINY_PATHWAY	0.005	0.201667	0.051	0.583087
BIOCARTA_AGPCR_PATHWAY	0.929	0.997374	0.539	0.932708
BIOCARTA_AGR_PATHWAY	0.047	0.440284	0.123	0.639692
BIOCARTA_AHSP_PATHWAY	0.171	0.750127	0.076	0.588442
BIOCARTA_AKAP13_PATHWAY	0.34	0.91933	0.065	0.588442
BIOCARTA_AKAP95_PATHWAY	0.413	0.958044	0.007	0.298941
BIOCARTA_AKAPCENTROSOME_PATHWAY	0.652	0.997374	0.17	0.685667
BIOCARTA_AKT_PATHWAY	0.451	0.977391	0.187	0.694435
BIOCARTA_ALK_PATHWAY	0.057	0.507755	0.126	0.639692
BIOCARTA_AMI_PATHWAY	0.05	0.456604	0.082	0.600828
BIOCARTA_ARAP_PATHWAY	0.67	0.997374	0.928	1
BIOCARTA_ARENRF2_PATHWAY	0.946	0.997374	0.953	1
BIOCARTA_ARF_PATHWAY	0.597	0.997374	0.151	0.66079
BIOCARTA_ASBCELL_PATHWAY	0.361	0.935274	0.445	0.9
BIOCARTA_AT1R_PATHWAY	0.536	0.997374	0.552	0.932708
BIOCARTA_ATM_PATHWAY	0.864	0.997374	0.724	0.976067
BIOCARTA_ATRBRCA_PATHWAY	0.777	0.997374	0.927	1
BIOCARTA_BAD_PATHWAY	0.962	0.997374	0.655	0.966128
BIOCARTA_BARR_MAPK_PATHWAY	0.877	0.997374	0.8	0.997246
BIOCARTA_BARRESTIN_PATHWAY	0.119	0.680268	0.372	0.852798
BIOCARTA_BARRESTIN_SRC_PATHWAY	0.775	0.997374	0.642	0.963
BIOCARTA_BCELLSURVIVAL_PATHWAY	0.825	0.997374	0.63	0.961398
BIOCARTA_BCR_PATHWAY	0.87	0.997374	0.624	0.961398
BIOCARTA_BIOPEPTIDES_PATHWAY	0.538	0.997374	0.159	0.671128
BIOCARTA_BLYMPHOCYTE_PATHWAY	0.362	0.935274	0.375	0.852798
BIOCARTA_CACAM_PATHWAY	0.477	0.988422	0.07	0.588442
BIOCARTA_CALCINEURIN_PATHWAY	0.769	0.997374	0.554	0.932708
BIOCARTA_CARDIACEGF_PATHWAY	0.781	0.997374	0.829	1
BIOCARTA_CARM_ER_PATHWAY	0.559	0.997374	0.388	0.860116
BIOCARTA_CARM1_PATHWAY	0.508	0.997374	0.063	0.588442
BIOCARTA_CASPASE_PATHWAY	0.588	0.997374	0.738	0.978437
BIOCARTA_CBL_PATHWAY	0.384	0.945928	0.199	0.70694
BIOCARTA_CCR3_PATHWAY	0.845	0.997374	0.713	0.976067
BIOCARTA_CCR5_PATHWAY	0.63	0.997374	0.642	0.963
BIOCARTA_CD40_PATHWAY	0.811	0.997374	0.563	0.936458
BIOCARTA_CDC42RAC_PATHWAY	0.022	0.325959	0.039	0.5445
BIOCARTA_CDK5_PATHWAY	0.967	0.997374	0.982	1
BIOCARTA_CDMAC_PATHWAY	0.956	0.997374	0.945	1
BIOCARTA_CELL2CELL_PATHWAY	0	0	0.008	0.313946
BIOCARTA_CELLCYCLE_PATHWAY	0.634	0.997374	0.519	0.932658
BIOCARTA_CERAMIDE_PATHWAY	0.871	0.997374	0.579	0.938683
BIOCARTA_CFTR_PATHWAY	0.959	0.997374	0.584	0.938683
BIOCARTA_CHEMICAL_PATHWAY	0.696	0.997374	0.863	1
BIOCARTA_CHREBP2_PATHWAY	0.832	0.997374	0.723	0.976067
BIOCARTA_CK1_PATHWAY	0.324	0.902294	0.062	0.588442
BIOCARTA_CLASSIC_PATHWAY	0.069	0.547351	0.365	0.843917
BIOCARTA_COMP_PATHWAY	0.102	0.627559	0.57	0.936458
BIOCARTA_CREB_PATHWAY	0.938	0.997374	0.283	0.78569
BIOCARTA_CSK_PATHWAY	0.859	0.997374	0.225	0.721192
BIOCARTA_CTCF_PATHWAY	0.691	0.997374	0.459	0.905527
BIOCARTA_CTL_PATHWAY	0.658	0.997374	0.464	0.909946
BIOCARTA_CTLA4_PATHWAY	0.933	0.997374	0.62	0.961398
BIOCARTA_CXCR4_PATHWAY	0.213	0.797103	0.415	0.883548
BIOCARTA_CYTOKINE_PATHWAY	0.066	0.541424	0.478	0.915473
BIOCARTA_D4GDI_PATHWAY	0.55	0.997374	0.437	0.89622
BIOCARTA_DC_PATHWAY	0.618	0.997374	0.724	0.976067
BIOCARTA_DEATH_PATHWAY	0.254	0.841834	0.34	0.826935
BIOCARTA_DNAFRAGMENT_PATHWAY	0.806	0.997374	0.407	0.875502
BIOCARTA_DREAM_PATHWAY	0.636	0.997374	0.225	0.721192
BIOCARTA_ECM_PATHWAY	0.058	0.5104	0.031	0.528
BIOCARTA_EDG1_PATHWAY	0.266	0.850731	0.213	0.714263
BIOCARTA_EGF_PATHWAY	0.793	0.997374	0.534	0.932708
BIOCARTA_EGFR_SMRTE_PATHWAY	0.646	0.997374	0.417	0.884746
BIOCARTA_EIF_PATHWAY	0.925	0.997374	0.74	0.978437
BIOCARTA_EIF2_PATHWAY	0.57	0.997374	0.327	0.815814
BIOCARTA_EIF4_PATHWAY	0.883	0.997374	0.68	0.966128
BIOCARTA_EPHA4_PATHWAY	0.01	0.245723	0.044	0.573158
BIOCARTA_EPO_PATHWAY	0.551	0.997374	0.409	0.87676
BIOCARTA_EPONFKB_PATHWAY	0.169	0.74586	0.025	0.484
BIOCARTA_ERK_PATHWAY	0.54	0.997374	0.652	0.966128
BIOCARTA_ERK5_PATHWAY	0.59	0.997374	0.233	0.735429
BIOCARTA_ERYTH_PATHWAY	0.127	0.699885	0.619	0.961398
BIOCARTA_ETC_PATHWAY	0.988	0.997374	0.986	1
BIOCARTA_ETS_PATHWAY	0.923	0.997374	0.552	0.932708
BIOCARTA_EXTRINSIC_PATHWAY	0.034	0.394944	0.131	0.644786
BIOCARTA_FAS_PATHWAY	0.166	0.74586	0.449	0.9
BIOCARTA_FCER1_PATHWAY	0.822	0.997374	0.239	0.739932
BIOCARTA_FEEDER_PATHWAY	0.32	0.901532	0.517	0.932527
BIOCARTA_FIBRINOLYSIS_PATHWAY	0.008	0.242	0.013	0.401617
BIOCARTA_FMLP_PATHWAY	0.619	0.997374	0.613	0.959162
BIOCARTA_FREE_PATHWAY	0.224	0.803081	0.313	0.806952
BIOCARTA_G1_PATHWAY	0.253	0.841834	0.28	0.78569
BIOCARTA_G2_PATHWAY	0.333	0.912608	0.378	0.852798
BIOCARTA_GABA_PATHWAY	0.312	0.899671	0.084	0.600828
BIOCARTA_GATA3_PATHWAY	0.458	0.981543	0.152	0.66079
BIOCARTA_GCR_PATHWAY	0.218	0.803081	0.206	0.708958
BIOCARTA_GH_PATHWAY	0.932	0.997374	0.804	0.997246
BIOCARTA_GLEEVEC_PATHWAY	0.942	0.997374	0.748	0.978437
BIOCARTA_GLYCOLYSIS_PATHWAY	0.04	0.417842	0.003	0.161333
BIOCARTA_GPCR_PATHWAY	0.689	0.997374	0.342	0.82764
BIOCARTA_GRANULOCYTES_PATHWAY	0.177	0.755894	0.244	0.747443
BIOCARTA_GSK3_PATHWAY	0.112	0.653108	0.327	0.815814
BIOCARTA_HCMV_PATHWAY	0.91	0.997374	0.674	0.966128
BIOCARTA_HDAC_PATHWAY	0.75	0.997374	0.532	0.932708
BIOCARTA_HER2_PATHWAY	0.815	0.997374	0.303	0.802839
BIOCARTA_HIF_PATHWAY	0.043	0.432715	0.197	0.704542
BIOCARTA_HIVNEF_PATHWAY	0.18	0.759767	0.186	0.694272
BIOCARTA_HSP27_PATHWAY	0.456	0.979456	0.776	0.991859
BIOCARTA_IGF1_PATHWAY	0.588	0.997374	0.717	0.976067
BIOCARTA_IGF1MTOR_PATHWAY	0.852	0.997374	0.511	0.929789
BIOCARTA_IGF1R_PATHWAY	0.367	0.941491	0.222	0.721192
BIOCARTA_IL10_PATHWAY	0.783	0.997374	0.569	0.936458
BIOCARTA_IL12_PATHWAY	0.899	0.997374	0.879	1
BIOCARTA_IL17_PATHWAY	0.584	0.997374	0.67	0.966128
BIOCARTA_IL1R_PATHWAY	0.399	0.945928	0.663	0.966128
BIOCARTA_IL2_PATHWAY	0.788	0.997374	0.676	0.966128
BIOCARTA_IL22BP_PATHWAY	0.396	0.945928	0.069	0.588442
BIOCARTA_IL2RB_PATHWAY	0.897	0.997374	0.832	1
BIOCARTA_IL3_PATHWAY	0.474	0.988422	0.38	0.852798
BIOCARTA_IL4_PATHWAY	0.022	0.325959	0.062	0.588442
BIOCARTA_IL5_PATHWAY	0.301	0.888317	0.18	0.688187
BIOCARTA_IL6_PATHWAY	0.765	0.997374	0.714	0.976067
BIOCARTA_IL7_PATHWAY	0.463	0.984299	0.045	0.573158
BIOCARTA_INFLAM_PATHWAY	0.095	0.605	0.476	0.915433
BIOCARTA_INSULIN_PATHWAY	0.572	0.997374	0.551	0.932708
BIOCARTA_INTEGRIN_PATHWAY	0.025	0.342453	0.059	0.588442
BIOCARTA_INTRINSIC_PATHWAY	0.071	0.547351	0.25	0.754678
BIOCARTA_KERATINOCYTE_PATHWAY	0.963	0.997374	0.773	0.991516
BIOCARTA_KREB_PATHWAY	0.825	0.997374	0.743	0.978437
BIOCARTA_LAIR_PATHWAY	0.202	0.784235	0.324	0.815814
BIOCARTA_LECTIN_PATHWAY	0.196	0.777574	0.718	0.976067
BIOCARTA_LEPTIN_PATHWAY	0.867	0.997374	0.896	1
BIOCARTA_LONGEVITY_PATHWAY	0.648	0.997374	0.317	0.808935
BIOCARTA_LYM_PATHWAY	0.15	0.730872	0.067	0.588442
BIOCARTA_MAL_PATHWAY	0.787	0.997374	0.687	0.966128
BIOCARTA_MAPK_PATHWAY	0.863	0.997374	0.8	0.997246
BIOCARTA_MCALPAIN_PATHWAY	0.005	0.201667	0.068	0.588442
BIOCARTA_MCM_PATHWAY	0.391	0.945928	0.161	0.675642
BIOCARTA_MEF2D_PATHWAY	0.675	0.997374	0.507	0.924829
BIOCARTA_MET_PATHWAY	0.32	0.901532	0.461	0.908239
BIOCARTA_MITOCHONDRIA_PATHWAY	0.571	0.997374	0.724	0.976067
BIOCARTA_MONOCYTE_PATHWAY	0.235	0.812429	0.237	0.738464
BIOCARTA_MPR_PATHWAY	0.077	0.55902	0.031	0.528
BIOCARTA_MTA3_PATHWAY	0.013	0.265859	0.258	0.766086
BIOCARTA_MTOR_PATHWAY	0.759	0.997374	0.577	0.938683
BIOCARTA_MYOSIN_PATHWAY	0.771	0.997374	0.715	0.976067
BIOCARTA_NDKDYNAMIN_PATHWAY	0.234	0.810902	0.201	0.70694
BIOCARTA_NEUROTRANSMITTERS_PATHWAY	0.833	0.997374	0.686	0.966128
BIOCARTA_NFAT_PATHWAY	0.444	0.97238	0.017	0.4356
BIOCARTA_NFKB_PATHWAY	0.42	0.958953	0.252	0.757565
BIOCARTA_NGF_PATHWAY	0.805	0.997374	0.676	0.966128
BIOCARTA_NKCELLS_PATHWAY	0.201	0.784235	0.14	0.652481
BIOCARTA_NKT_PATHWAY	0.118	0.677217	0.181	0.688187
BIOCARTA_NO1_PATHWAY	0.377	0.944675	0.226	0.722802
BIOCARTA_NO2IL12_PATHWAY	0.766	0.997374	0.548	0.932708
BIOCARTA_NOS1_PATHWAY	0.48	0.988422	0.141	0.652481
BIOCARTA_NTHI_PATHWAY	0.291	0.879	0.29	0.788539
BIOCARTA_NUCLEARRS_PATHWAY	0.368	0.942392	0.373	0.852798
BIOCARTA_P27_PATHWAY	0.375	0.944675	0.116	0.63525
BIOCARTA_P35ALZHEIMERS_PATHWAY	0.084	0.57262	0.11	0.63525
BIOCARTA_P38MAPK_PATHWAY	0.213	0.797103	0.411	0.877606
BIOCARTA_P53_PATHWAY	0.688	0.997374	0.379	0.852798
BIOCARTA_P53HYPOXIA_PATHWAY	0.207	0.784762	0.144	0.655448
BIOCARTA_PAR1_PATHWAY	0.388	0.945928	0.224	0.721192
BIOCARTA_PARKIN_PATHWAY	0.323	0.902294	0.519	0.932658
BIOCARTA_PDGF_PATHWAY	0.806	0.997374	0.574	0.936458
BIOCARTA_PGC1A_PATHWAY	0.134	0.699885	0.06	0.588442
BIOCARTA_PITX2_PATHWAY	0.521	0.997374	0.306	0.804913
BIOCARTA_PLATELETAPP_PATHWAY	0.028	0.36627	0.193	0.70059
BIOCARTA_PLCE_PATHWAY	0.588	0.997374	0.065	0.588442
BIOCARTA_PML_PATHWAY	0.378	0.944675	0.486	0.915473
BIOCARTA_PPARA_PATHWAY	0.882	0.997374	0.74	0.978437
BIOCARTA_PROTEASOME_PATHWAY	0.16	0.74415	0.073	0.588442
BIOCARTA_PS1_PATHWAY	0.133	0.699885	0.174	0.686543
BIOCARTA_PTC1_PATHWAY	0.292	0.879	0.136	0.651058
BIOCARTA_PTDINS_PATHWAY	0.048	0.443924	0.243	0.747443
BIOCARTA_PTEN_PATHWAY	0.236	0.813948	0.321	0.815814
BIOCARTA_PYK2_PATHWAY	0.901	0.997374	0.834	1
BIOCARTA_RAB_PATHWAY	0.823	0.997374	0.662	0.966128
BIOCARTA_RAC1_PATHWAY	0.451	0.977391	0.63	0.961398
BIOCARTA_RACCYCD_PATHWAY	0.879	0.997374	0.472	0.915223
BIOCARTA_RANKL_PATHWAY	0.525	0.997374	0.531	0.932708
BIOCARTA_RANMS_PATHWAY	0.276	0.86931	0.399	0.867287
BIOCARTA_RARRXR_PATHWAY	0.725	0.997374	0.432	0.89622
BIOCARTA_RAS_PATHWAY	0.324	0.902294	0.199	0.70694
BIOCARTA_RB_PATHWAY	0.082	0.569684	0.025	0.484
BIOCARTA_RELA_PATHWAY	0.186	0.76725	0.218	0.716145
BIOCARTA_RHO_PATHWAY	0.369	0.943289	0.397	0.865532
BIOCARTA_RNA_PATHWAY	0.806	0.997374	0.502	0.924501
BIOCARTA_SALMONELLA_PATHWAY	0.005	0.201667	0.05	0.5808
BIOCARTA_SARS_PATHWAY	0.437	0.970929	0.574	0.936458
BIOCARTA_SET_PATHWAY	0.914	0.997374	0.806	0.997246
BIOCARTA_SHH_PATHWAY	0.223	0.803081	0.094	0.6204
BIOCARTA_SKP2E2F_PATHWAY	0.763	0.997374	0.487	0.915473
BIOCARTA_SODD_PATHWAY	0.089	0.5874	0.039	0.5445
BIOCARTA_SPPA_PATHWAY	0.005	0.201667	0.08	0.598763
BIOCARTA_SPRY_PATHWAY	0.048	0.443924	0.015	0.427059
BIOCARTA_SRCRPTP_PATHWAY	0.412	0.958044	0.245	0.748926
BIOCARTA_STATHMIN_PATHWAY	0.873	0.997374	0.124	0.639692
BIOCARTA_STEM_PATHWAY	0.131	0.699885	0.187	0.694435
BIOCARTA_STRESS_PATHWAY	0.671	0.997374	0.726	0.976067
BIOCARTA_TALL1_PATHWAY	0.723	0.997374	0.716	0.976067
BIOCARTA_TCAPOPTOSIS_PATHWAY	0.787	0.997374	0.621	0.961398
BIOCARTA_TCR_PATHWAY	0.804	0.997374	0.41	0.87676
BIOCARTA_TCRA_PATHWAY	0.616	0.997374	0.107	0.63525
BIOCARTA_TCYTOTOXIC_PATHWAY	0.699	0.997374	0.566	0.936458
BIOCARTA_TEL_PATHWAY	0.62	0.997374	0.433	0.89622
BIOCARTA_TFF_PATHWAY	0.152	0.735429	0.325	0.815814
BIOCARTA_TGFB_PATHWAY	0.072	0.547351	0.265	0.772464
BIOCARTA_TH1TH2_PATHWAY	0.174	0.751929	0.271	0.779192
BIOCARTA_THELPER_PATHWAY	0.577	0.997374	0.336	0.821333
BIOCARTA_TID_PATHWAY	0.588	0.997374	0.551	0.932708
BIOCARTA_TNFR1_PATHWAY	0.281	0.873058	0.313	0.806952
BIOCARTA_TNFR2_PATHWAY	0.746	0.997374	0.45	0.9
BIOCARTA_TOB1_PATHWAY	0.825	0.997374	0.872	1
BIOCARTA_TOLL_PATHWAY	0.586	0.997374	0.633	0.963
BIOCARTA_TPO_PATHWAY	0.446	0.973823	0.32	0.815158
BIOCARTA_TRKA_PATHWAY	0.396	0.945928	0.37	0.85141
BIOCARTA_UCALPAIN_PATHWAY	0	0	0	0
BIOCARTA_VDR_PATHWAY	0.851	0.997374	0.365	0.843917
BIOCARTA_VEGF_PATHWAY	0.783	0.997374	0.896	1
BIOCARTA_VIP_PATHWAY	0.633	0.997374	0.36	0.840019
BIOCARTA_VITCB_PATHWAY	0.431	0.965759	0.849	1
BIOCARTA_WNT_PATHWAY	0.84	0.997374	0.788	0.997246
KEGG_ABC_TRANSPORTERS	0.822	0.997374	0.573	0.936458
KEGG_ACUTE_MYELOID_LEUKEMIA	0.927	0.997374	0.92	1
KEGG_ADHERENS_JUNCTION	0.399	0.945928	0.569	0.936458
KEGG_ADIPOCYTOKINE_SIGNALING_PATHWAY	0.44	0.970929	0.378	0.852798
KEGG_ALANINE_ASPARTATE_AND_GLUTAMATE_METABOLISM	0.305	0.894667	0.688	0.966128
KEGG_ALDOSTERONE_REGULATED_SODIUM_REABSORPTION	0.708	0.997374	0.785	0.996346
KEGG_ALLOGRAFT_REJECTION	0.345	0.920846	0.248	0.753339
KEGG_ALPHA_LINOLENIC_ACID_METABOLISM	0.542	0.997374	0.259	0.767486
KEGG_ALZHEIMERS_DISEASE	0.951	0.997374	1	1
KEGG_AMINO_SUGAR_AND_NUCLEOTIDE_SUGAR_METABOLISM	0.48	0.988422	0.947	1
KEGG_AMINOACYL_TRNA_BIOSYNTHESIS	0.993	0.997374	1	1
KEGG_AMYOTROPHIC_LATERAL_SCLEROSIS_ALS	0.778	0.997374	0.333	0.819519
KEGG_ANTIGEN_PROCESSING_AND_PRESENTATION	0.291	0.879	0.093	0.616603
KEGG_APOPTOSIS	0.293	0.879	0.309	0.806667
KEGG_ARACHIDONIC_ACID_METABOLISM	0.358	0.933242	0.502	0.924501
KEGG_ARGININE_AND_PROLINE_METABOLISM	0.859	0.997374	0.897	1
KEGG_ARRHYTHMOGENIC_RIGHT_VENTRICULAR_CARDIOMYOPATHY_ARVC	0.001	0.0968	0.066	0.588442
KEGG_ASCORBATE_AND_ALDARATE_METABOLISM	0.8	0.997374	0.951	1
KEGG_ASTHMA	0.274	0.864887	0.089	0.616603
KEGG_AUTOIMMUNE_THYROID_DISEASE	0.325	0.902294	0.182	0.688187
KEGG_AXON_GUIDANCE	0.041	0.422213	0.102	0.63525
KEGG_B_CELL_RECEPTOR_SIGNALING_PATHWAY	0.724	0.997374	0.108	0.63525
KEGG_BASAL_CELL_CARCINOMA	0.039	0.417842	0.507	0.924829
KEGG_BASAL_TRANSCRIPTION_FACTORS	0.574	0.997374	0.332	0.818445
KEGG_BASE_EXCISION_REPAIR	0.937	0.997374	0.848	1
KEGG_BETA_ALANINE_METABOLISM	0.78	0.997374	0.841	1
KEGG_BIOSYNTHESIS_OF_UNSATURATED_FATTY_ACIDS	0.876	0.997374	0.937	1
KEGG_BLADDER_CANCER	0.57	0.997374	0.458	0.905527
KEGG_BUTANOATE_METABOLISM	0.85	0.997374	0.92	1
KEGG_CALCIUM_SIGNALING_PATHWAY	0.027	0.35967	0	0
KEGG_CARDIAC_MUSCLE_CONTRACTION	0.55	0.997374	0.511	0.929789
KEGG_CELL_ADHESION_MOLECULES_CAMS	0.428	0.963498	0.904	1
KEGG_CELL_CYCLE	0.351	0.923283	0.346	0.829038
KEGG_CHEMOKINE_SIGNALING_PATHWAY	0.354	0.924475	0.114	0.63525
KEGG_CHRONIC_MYELOID_LEUKEMIA	0.769	0.997374	0.667	0.966128
KEGG_CIRCADIAN_RHYTHM_MAMMAL	0.88	0.997374	0.922	1
KEGG_CITRATE_CYCLE_TCA_CYCLE	0.99	0.997374	0.933	1
KEGG_COLORECTAL_CANCER	0.809	0.997374	0.58	0.938683
KEGG_COMPLEMENT_AND_COAGULATION_CASCADES	0.005	0.201667	0.041	0.551222
KEGG_CYSTEINE_AND_METHIONINE_METABOLISM	0.933	0.997374	0.911	1
KEGG_CYTOKINE_CYTOKINE_RECEPTOR_INTERACTION	0.076	0.55902	0.196	0.704542
KEGG_CYTOSOLIC_DNA_SENSING_PATHWAY	0.815	0.997374	0.631	0.961398
KEGG_DILATED_CARDIOMYOPATHY	0	0	0.013	0.401617
KEGG_DNA_REPLICATION	0.701	0.997374	0.567	0.936458
KEGG_DORSO_VENTRAL_AXIS_FORMATION	0.302	0.88946	0.554	0.932708
KEGG_DRUG_METABOLISM_CYTOCHROME_P450	0.938	0.997374	1	1
KEGG_DRUG_METABOLISM_OTHER_ENZYMES	0.918	0.997374	0.985	1
KEGG_ECM_RECEPTOR_INTERACTION	0.006	0.212488	0.317	0.808935
KEGG_ENDOCYTOSIS	0.287	0.877314	0.088	0.614308
KEGG_ENDOMETRIAL_CANCER	0.883	0.997374	0.572	0.936458
KEGG_EPITHELIAL_CELL_SIGNALING_IN_HELICOBACTER_PYLORI_INFECTION	0.497	0.997374	0.182	0.688187
KEGG_ERBB_SIGNALING_PATHWAY	0.904	0.997374	0.65	0.966128
KEGG_ETHER_LIPID_METABOLISM	0.592	0.997374	0.396	0.865532
KEGG_FATTY_ACID_METABOLISM	0.481	0.988422	0.943	1
KEGG_FC_EPSILON_RI_SIGNALING_PATHWAY	0.856	0.997374	0.28	0.78569
KEGG_FC_GAMMA_R_MEDIATED_PHAGOCYTOSIS	0.281	0.873058	0.241	0.744536
KEGG_FOCAL_ADHESION	0.011	0.245723	0.055	0.588442
KEGG_FOLATE_BIOSYNTHESIS	0.334	0.912608	0.204	0.70694
KEGG_FRUCTOSE_AND_MANNOSE_METABOLISM	0.498	0.997374	0.873	1
KEGG_GALACTOSE_METABOLISM	0.138	0.710662	0.478	0.915473
KEGG_GAP_JUNCTION	0.018	0.3135	0.045	0.573158
KEGG_GLIOMA	0.634	0.997374	0.073	0.588442
KEGG_GLUTATHIONE_METABOLISM	0.592	0.997374	0.587	0.938683
KEGG_GLYCEROLIPID_METABOLISM	0.707	0.997374	0.99	1
KEGG_GLYCEROPHOSPHOLIPID_METABOLISM	0.739	0.997374	0.978	1
KEGG_GLYCINE_SERINE_AND_THREONINE_METABOLISM	0.282	0.873058	0.072	0.588442
KEGG_GLYCOLYSIS_GLUCONEOGENESIS	0.295	0.881358	0.489	0.915676
KEGG_GLYCOSAMINOGLYCAN_BIOSYNTHESIS_CHONDROITIN_SULFATE	0.126	0.69829	0.517	0.932527
KEGG_GLYCOSAMINOGLYCAN_BIOSYNTHESIS_HEPARAN_SULFATE	0.541	0.997374	0.538	0.932708
KEGG_GLYCOSAMINOGLYCAN_BIOSYNTHESIS_KERATAN_SULFATE	0.834	0.997374	0.758	0.983571
KEGG_GLYCOSAMINOGLYCAN_DEGRADATION	0.009	0.242	0.027	0.496253
KEGG_GLYCOSPHINGOLIPID_BIOSYNTHESIS_GANGLIO_SERIES	0.162	0.74415	0.534	0.932708
KEGG_GLYCOSPHINGOLIPID_BIOSYNTHESIS_GLOBO_SERIES	0.123	0.68956	0.58	0.938683
KEGG_GLYCOSPHINGOLIPID_BIOSYNTHESIS_LACTO_AND_NEOLACTO_SERIES	0.649	0.997374	0.726	0.976067
KEGG_GLYCOSYLPHOSPHATIDYLINOSITOL_GPI_ANCHOR_BIOSYNTHESIS	0.623	0.997374	0.742	0.978437
KEGG_GLYOXYLATE_AND_DICARBOXYLATE_METABOLISM	0.609	0.997374	0.74	0.978437
KEGG_GNRH_SIGNALING_PATHWAY	0.269	0.854678	0.101	0.634857
KEGG_GRAFT_VERSUS_HOST_DISEASE	0.353	0.923524	0.275	0.784479
KEGG_HEDGEHOG_SIGNALING_PATHWAY	0.035	0.403333	0.065	0.588442
KEGG_HEMATOPOIETIC_CELL_LINEAGE	0.362	0.935274	0.399	0.867287
KEGG_HISTIDINE_METABOLISM	0.921	0.997374	0.758	0.983571
KEGG_HOMOLOGOUS_RECOMBINATION	0.87	0.997374	0.781	0.994747
KEGG_HUNTINGTONS_DISEASE	0.996	0.997374	1	1
KEGG_HYPERTROPHIC_CARDIOMYOPATHY_HCM	0.013	0.265859	0.062	0.588442
KEGG_INOSITOL_PHOSPHATE_METABOLISM	0.926	0.997374	0.809	0.998867
KEGG_INSULIN_SIGNALING_PATHWAY	0.716	0.997374	0.588	0.939248
KEGG_INTESTINAL_IMMUNE_NETWORK_FOR_IGA_PRODUCTION	0.269	0.854678	0.34	0.826935
KEGG_JAK_STAT_SIGNALING_PATHWAY	0.154	0.735429	0.047	0.573479
KEGG_LEISHMANIA_INFECTION	0.335	0.912608	0.262	0.772464
KEGG_LEUKOCYTE_TRANSENDOTHELIAL_MIGRATION	0.092	0.599031	0.003	0.161333
KEGG_LIMONENE_AND_PINENE_DEGRADATION	0.884	0.997374	0.973	1
KEGG_LINOLEIC_ACID_METABOLISM	0.907	0.997374	0.94	1
KEGG_LONG_TERM_DEPRESSION	0.637	0.997374	0.403	0.872066
KEGG_LONG_TERM_POTENTIATION	0.437	0.970929	0.011	0.371442
KEGG_LYSINE_DEGRADATION	0.787	0.997374	0.97	1
KEGG_LYSOSOME	0.037	0.407	0.266	0.772464
KEGG_MAPK_SIGNALING_PATHWAY	0.389	0.945928	0.049	0.5808
KEGG_MATURITY_ONSET_DIABETES_OF_THE_YOUNG	0.687	0.997374	0.53	0.932708
KEGG_MELANOGENESIS	0.037	0.407	0.075	0.588442
KEGG_MELANOMA	0.313	0.899671	0.131	0.644786
KEGG_METABOLISM_OF_XENOBIOTICS_BY_CYTOCHROME_P450	0.95	0.997374	1	1
KEGG_MISMATCH_REPAIR	0.946	0.997374	0.954	1
KEGG_MTOR_SIGNALING_PATHWAY	0.99	0.997374	0.956	1
KEGG_N_GLYCAN_BIOSYNTHESIS	0.86	0.997374	0.835	1
KEGG_NATURAL_KILLER_CELL_MEDIATED_CYTOTOXICITY	0.313	0.899671	0.021	0.469108
KEGG_NEUROACTIVE_LIGAND_RECEPTOR_INTERACTION	0.013	0.265859	0	0
KEGG_NEUROTROPHIN_SIGNALING_PATHWAY	0.961	0.997374	0.44	0.899831
KEGG_NICOTINATE_AND_NICOTINAMIDE_METABOLISM	0.437	0.970929	0.27	0.779192
KEGG_NITROGEN_METABOLISM	0.852	0.997374	0.636	0.963
KEGG_NOD_LIKE_RECEPTOR_SIGNALING_PATHWAY	0.882	0.997374	0.959	1
KEGG_NON_HOMOLOGOUS_END_JOINING	0.072	0.547351	0.006	0.264
KEGG_NON_SMALL_CELL_LUNG_CANCER	0.949	0.997374	0.671	0.966128
KEGG_NOTCH_SIGNALING_PATHWAY	0.095	0.605	0.426	0.891285
KEGG_NUCLEOTIDE_EXCISION_REPAIR	0.765	0.997374	0.713	0.976067
KEGG_O_GLYCAN_BIOSYNTHESIS	0.768	0.997374	0.979	1
KEGG_OLFACTORY_TRANSDUCTION	0.075	0.55902	0	0
KEGG_ONE_CARBON_POOL_BY_FOLATE	0.45	0.977391	0.623	0.961398
KEGG_OOCYTE_MEIOSIS	0.682	0.997374	0.669	0.966128
KEGG_OTHER_GLYCAN_DEGRADATION	0.1	0.620513	0.465	0.909946
KEGG_OXIDATIVE_PHOSPHORYLATION	0.993	0.997374	1	1
KEGG_P53_SIGNALING_PATHWAY	0.473	0.988422	0.665	0.966128
KEGG_PANCREATIC_CANCER	0.417	0.958044	0.109	0.63525
KEGG_PANTOTHENATE_AND_COA_BIOSYNTHESIS	0.711	0.997374	0.481	0.915473
KEGG_PARKINSONS_DISEASE	0.979	0.997374	1	1
KEGG_PATHOGENIC_ESCHERICHIA_COLI_INFECTION	0	0	0.073	0.588442
KEGG_PATHWAYS_IN_CANCER	0.169	0.74586	0.639	0.963
KEGG_PENTOSE_AND_GLUCURONATE_INTERCONVERSIONS	0.313	0.899671	0.554	0.932708
KEGG_PENTOSE_PHOSPHATE_PATHWAY	0.036	0.407	0.142	0.652481
KEGG_PEROXISOME	0.377	0.944675	0.684	0.966128
KEGG_PHENYLALANINE_METABOLISM	0.95	0.997374	0.9	1
KEGG_PHOSPHATIDYLINOSITOL_SIGNALING_SYSTEM	0.972	0.997374	0.881	1
KEGG_PORPHYRIN_AND_CHLOROPHYLL_METABOLISM	0.625	0.997374	0.546	0.932708
KEGG_PPAR_SIGNALING_PATHWAY	0.73	0.997374	0.987	1
KEGG_PRIMARY_BILE_ACID_BIOSYNTHESIS	0.835	0.997374	0.791	0.997246
KEGG_PRIMARY_IMMUNODEFICIENCY	0.82	0.997374	0.652	0.966128
KEGG_PRION_DISEASES	0.547	0.997374	0.726	0.976067
KEGG_PROGESTERONE_MEDIATED_OOCYTE_MATURATION	0.779	0.997374	0.771	0.990701
KEGG_PROPANOATE_METABOLISM	0.453	0.978756	0.962	1
KEGG_PROSTATE_CANCER	0.878	0.997374	0.79	0.997246
KEGG_PROTEASOME	0.164	0.74415	0.052	0.585302
KEGG_PROTEIN_EXPORT	0.785	0.997374	0.867	1
KEGG_PROXIMAL_TUBULE_BICARBONATE_RECLAMATION	0.523	0.997374	0.248	0.753339
KEGG_PURINE_METABOLISM	0.791	0.997374	0.764	0.987825
KEGG_PYRIMIDINE_METABOLISM	0.778	0.997374	0.804	0.997246
KEGG_PYRUVATE_METABOLISM	0.509	0.997374	0.348	0.829038
KEGG_REGULATION_OF_ACTIN_CYTOSKELETON	0.011	0.245723	0.016	0.4356
KEGG_REGULATION_OF_AUTOPHAGY	0.994	0.997374	0.962	1
KEGG_RENAL_CELL_CARCINOMA	0.972	0.997374	0.948	1
KEGG_RENIN_ANGIOTENSIN_SYSTEM	0.518	0.997374	0.836	1
KEGG_RETINOL_METABOLISM	0.925	0.997374	0.996	1
KEGG_RIBOFLAVIN_METABOLISM	0.605	0.997374	0.546	0.932708
KEGG_RIBOSOME	0.845	0.997374	1	1
KEGG_RIG_I_LIKE_RECEPTOR_SIGNALING_PATHWAY	0.512	0.997374	0.55	0.932708
KEGG_RNA_DEGRADATION	0.877	0.997374	0.492	0.915877
KEGG_RNA_POLYMERASE	0.948	0.997374	0.837	1
KEGG_SELENOAMINO_ACID_METABOLISM	0.686	0.997374	0.585	0.938683
KEGG_SMALL_CELL_LUNG_CANCER	0.08	0.566634	0.45	0.9
KEGG_SNARE_INTERACTIONS_IN_VESICULAR_TRANSPORT	0.957	0.997374	0.996	1
KEGG_SPHINGOLIPID_METABOLISM	0.066	0.541424	0.19	0.70059
KEGG_SPLICEOSOME	0.842	0.997374	0.323	0.815814
KEGG_STARCH_AND_SUCROSE_METABOLISM	0.207	0.784762	0.538	0.932708
KEGG_STEROID_BIOSYNTHESIS	0.067	0.546539	0.363	0.843322
KEGG_STEROID_HORMONE_BIOSYNTHESIS	0.424	0.958953	0.895	1
KEGG_SULFUR_METABOLISM	0.95	0.997374	0.997	1
KEGG_SYSTEMIC_LUPUS_ERYTHEMATOSUS	0.673	0.997374	0.743	0.978437
KEGG_T_CELL_RECEPTOR_SIGNALING_PATHWAY	0.755	0.997374	0.135	0.651058
KEGG_TASTE_TRANSDUCTION	0.082	0.569684	0.026	0.490286
KEGG_TAURINE_AND_HYPOTAURINE_METABOLISM	0.385	0.945928	0.314	0.806952
KEGG_TERPENOID_BACKBONE_BIOSYNTHESIS	0.321	0.901532	0.25	0.754678
KEGG_TGF_BETA_SIGNALING_PATHWAY	0.021	0.320968	0.345	0.829038
KEGG_THYROID_CANCER	0.564	0.997374	0.563	0.936458
KEGG_TIGHT_JUNCTION	0.102	0.627559	0.097	0.631304
KEGG_TOLL_LIKE_RECEPTOR_SIGNALING_PATHWAY	0.391	0.945928	0.593	0.943084
KEGG_TRYPTOPHAN_METABOLISM	0.501	0.997374	0.697	0.96754
KEGG_TYPE_I_DIABETES_MELLITUS	0.466	0.987784	0.476	0.915433
KEGG_TYPE_II_DIABETES_MELLITUS	0.55	0.997374	0.495	0.919105
KEGG_TYROSINE_METABOLISM	0.952	0.997374	0.758	0.983571
KEGG_UBIQUITIN_MEDIATED_PROTEOLYSIS	0.639	0.997374	0.443	0.9
KEGG_VALINE_LEUCINE_AND_ISOLEUCINE_BIOSYNTHESIS	0.974	0.997374	0.873	1
KEGG_VALINE_LEUCINE_AND_ISOLEUCINE_DEGRADATION	0.822	0.997374	0.995	1
KEGG_VASCULAR_SMOOTH_MUSCLE_CONTRACTION	0.183	0.763552	0.211	0.712493
KEGG_VASOPRESSIN_REGULATED_WATER_REABSORPTION	0.837	0.997374	0.824	1
KEGG_VEGF_SIGNALING_PATHWAY	0.684	0.997374	0.331	0.818445
KEGG_VIBRIO_CHOLERAE_INFECTION	0.521	0.997374	0.395	0.865532
KEGG_VIRAL_MYOCARDITIS	0.09	0.588649	0.001	0.076421
KEGG_WNT_SIGNALING_PATHWAY	0.016	0.305684	0.158	0.671128
MIPS_12S_U11_SNRNP	0.587	0.997374	0.115	0.63525
MIPS_17S_U2_SNRNP	0.522	0.997374	0.347	0.829038
MIPS_18S_U11_U12_SNRNP	0.626	0.997374	0.389	0.861018
MIPS_20S_PROTEASOME	0.171	0.750127	0.036	0.528
MIPS_26S_PROTEASOME	0.2	0.784235	0.112	0.63525
MIPS_28S_RIBOSOMAL_SUBUNIT_MITOCHONDRIAL	0.995	0.997374	1	1
MIPS_39S_RIBOSOMAL_SUBUNIT_MITOCHONDRIAL	0.985	0.997374	1	1
MIPS_40S_RIBOSOMAL_SUBUNIT_CYTOPLASMIC	0.857	0.997374	0.986	1
MIPS_55S_RIBOSOME_MITOCHONDRIAL	0.992	0.997374	1	1
MIPS_60S_RIBOSOMAL_SUBUNIT_CYTOPLASMIC	0.836	0.997374	0.994	1
MIPS_ALL_1_SUPERCOMPLEX	0.945	0.997374	0.648	0.966128
MIPS_ANTI_BHC110_COMPLEX	0.643	0.997374	0.836	1
MIPS_ANTI_HDAC2_COMPLEX	0.553	0.997374	0.785	0.996346
MIPS_AP3_BLOC1_COMPLEX	0.334	0.912608	0.111	0.63525
MIPS_ARC_COMPLEX	0.721	0.997374	0.418	0.884746
MIPS_ARC_L_COMPLEX	0.649	0.997374	0.285	0.788229
MIPS_ARC92_MEDIATOR_COMPLEX	0.721	0.997374	0.303	0.802839
MIPS_BAF_COMPLEX	0.518	0.997374	0.627	0.961398
MIPS_BASC_COMPLEX	0.916	0.997374	0.857	1
MIPS_BLOC1_BLOC2_COMPLEX	0.386	0.945928	0.173	0.686328
MIPS_BRAFT_COMPLEX	0.87	0.997374	0.921	1
MIPS_BRG1_SIN3A_COMPLEX	0.785	0.997374	0.8	0.997246
MIPS_BRM_SIN3A_COMPLEX	0.915	0.997374	0.789	0.997246
MIPS_BRM_SIN3A_HDAC_COMPLEX	0.958	0.997374	0.862	1
MIPS_C_COMPLEX_SPLICEOSOME	0.774	0.997374	0.138	0.651058
MIPS_CDC5L_COMPLEX	0.388	0.945928	0.046	0.573479
MIPS_CEN_COMPLEX	0.672	0.997374	0.555	0.932708
MIPS_CENP_A_NAC_CAD_COMPLEX	0.848	0.997374	0.719	0.976067
MIPS_CF_IIAM_COMPLEX	0.16	0.74415	0.137	0.651058
MIPS_CHUK_NFKB2_REL_IKBKG_SPAG9_NFKB1_NFKBIE_COPB2_TNIP1_NFKBIA_RELA_TNIP2_COMPLEX	0.745	0.997374	0.478	0.915473
MIPS_CRSP_COMPLEX	0.632	0.997374	0.375	0.852798
MIPS_CRSP_MEDIATOR_2_COMPLEX	0.728	0.997374	0.422	0.887566
MIPS_CSA_COMPLEX	0.598	0.997374	0.905	1
MIPS_CTBP_COMPLEX	0.712	0.997374	0.84	1
MIPS_DA_COMPLEX	0.884	0.997374	0.531	0.932708
MIPS_DDB2_COMPLEX	0.665	0.997374	0.938	1
MIPS_DGCR8_MULTIPROTEIN_COMPLEX	0.739	0.997374	0.448	0.9
MIPS_DMAP1_ASSOCIATED_COMPLEX	0.658	0.997374	0.435	0.89622
MIPS_DNA_SYNTHESOME_COMPLEX	0.798	0.997374	0.355	0.839511
MIPS_DRIP_COMPLEX	0.87	0.997374	0.573	0.936458
MIPS_DSS1_COMPLEX	0.855	0.997374	0.939	1
MIPS_E2F_6_COMPLEX	0.916	0.997374	0.99	1
MIPS_EBAFA_COMPLEX	0.43	0.965759	0.33	0.818445
MIPS_EBAFB_COMPLEX	0.581	0.997374	0.635	0.963
MIPS_EIF3_COMPLEX	0.884	0.997374	0.984	1
MIPS_EMERIN_COMPLEX_24	0.758	0.997374	0.529	0.932708
MIPS_EMERIN_COMPLEX_25	0.442	0.970929	0.147	0.66079
MIPS_EMERIN_COMPLEX_32	0.802	0.997374	0.83	1
MIPS_EMERIN_COMPLEX_52	0.388	0.945928	0.136	0.651058
MIPS_ESCRT_III_COMPLEX	0.4	0.945928	0.142	0.652481
MIPS_EXOSOME	0.885	0.997374	0.715	0.976067
MIPS_F1F0_ATP_SYNTHASE_MITOCHONDRIAL	0.996	0.997374	0.997	1
MIPS_FA_COMPLEX	0.829	0.997374	0.909	1
MIPS_GCN5_TRRAP_HISTONE_ACETYLTRANSFERASE_COMPLEX	0.922	0.997374	0.859	1
MIPS_H2AX_COMPLEX_II	0.791	0.997374	0.829	1
MIPS_H2AX_COMPLEX_ISOLATED_FROM_CELLS_WITHOUT_IR_EXPOSURE	0.672	0.997374	0.443	0.9
MIPS_HCF_1_COMPLEX	0.836	0.997374	0.723	0.976067
MIPS_HDAC1_ASSOCIATED_CORE_COMPLEX_CII	0.23	0.806667	0.036	0.528
MIPS_HES1_PROMOTER_NOTCH_ENHANCER_COMPLEX	0.692	0.997374	0.624	0.961398
MIPS_HISTONE_H31_COMPLEX	0.944	0.997374	0.947	1
MIPS_ING2_COMPLEX	0.93	0.997374	0.776	0.991859
MIPS_ING5_COMPLEX	0.844	0.997374	0.964	1
MIPS_INO80_CHROMATIN_REMODELING_COMPLEX	0.835	0.997374	0.867	1
MIPS_INTEGRATOR_COMPLEX	0.869	0.997374	0.806	0.997246
MIPS_INTEGRATOR_RNAPII_COMPLEX	0.844	0.997374	0.671	0.966128
MIPS_KAISO_NCOR_COMPLEX	0.974	0.997374	0.941	1
MIPS_KCNQ1_MACROMOLECULAR_COMPLEX	0.925	0.997374	0.635	0.963
MIPS_KINASE_MATURATION_COMPLEX_1	0.376	0.944675	0.629	0.961398
MIPS_LARC_COMPLEX	0.569	0.997374	0.497	0.920464
MIPS_LARGE_DROSHA_COMPLEX	0.591	0.997374	0.264	0.772464
MIPS_LSD1_COMPLEX	0.627	0.997374	0.655	0.966128
MIPS_MEDIATOR_COMPLEX	0.841	0.997374	0.56	0.936458
MIPS_MEDIATOR_COMPLEX_1	0.838	0.997374	0.639	0.963
MIPS_MLL1_WDR5_COMPLEX	0.935	0.997374	0.687	0.966128
MIPS_MRNA_DECAY_COMPLEX	0.345	0.920846	0.207	0.708958
MIPS_MULTISYNTHETASE_COMPLEX	0.965	0.997374	0.997	1
MIPS_NCOR1_COMPLEX	0.957	0.997374	0.962	1
MIPS_NK_3_GROUCHO_HIPK2_SIN3A_RBPA48_HDAC1_COMPLEX	0.79	0.997374	0.824	1
MIPS_NOP56P_ASSOCIATED_PRE_RRNA_COMPLEX	0.877	0.997374	0.967	1
MIPS_NUA4_TIP60_HAT_COMPLEX	0.965	0.997374	0.983	1
MIPS_NUA4_TIP60_HAT_COMPLEX_A	0.974	0.997374	0.973	1
MIPS_NUMAC_COMPLEX	0.577	0.997374	0.828	1
MIPS_P2X7_RECEPTOR_SIGNALLING_COMPLEX	0.164	0.74415	0.086	0.609132
MIPS_PA28_20S_PROTEASOME	0.206	0.784762	0.034	0.528
MIPS_PA700_20S_PA28_COMPLEX	0.162	0.74415	0.039	0.5445
MIPS_PA700_COMPLEX	0.134	0.699885	0.139	0.651058
MIPS_PBAF_COMPLEX	0.259	0.842679	0.457	0.905527
MIPS_PC2_COMPLEX	0.847	0.997374	0.73	0.978437
MIPS_PCAF_COMPLEX	0.855	0.997374	0.831	1
MIPS_POLYCOMB_REPRESSIVE_COMPLEX_1	0.8	0.997374	0.664	0.966128
MIPS_POLYCYSTIN_1_MULTIPROTEIN_COMPLEX	0.008	0.242	0.17	0.685667
MIPS_PTIP_HMT_COMPLEX	0.605	0.997374	0.726	0.976067
MIPS_RC_COMPLEX_DURING_G2_M_PHASE_OF_CELL_CYCLE	0.415	0.958044	0.11	0.63525
MIPS_RC_COMPLEX_DURING_S_PHASE_OF_CELL_CYCLE	0.647	0.997374	0.331	0.818445
MIPS_RIBOSOME_CYTOPLASMIC	0.86	0.997374	1	1
MIPS_RNA_POLYMERASE_II	0.72	0.997374	0.635	0.963
MIPS_RNA_POLYMERASE_II_COMPLEX_CHROMATIN_STRUCTURE_MODIFYING	0.149	0.730872	0.087	0.610261
MIPS_RNA_POLYMERASE_II_COMPLEX_CHROMATIN_STRUCTURE_MODIFYING_1	0.897	0.997374	0.898	1
MIPS_RNA_POLYMERASE_II_COMPLEX_CHROMATIN_STRUCTURE_MODIFYING_2	0.671	0.997374	0.454	0.905505
MIPS_RNA_POLYMERASE_II_CORE_COMPLEX	0.774	0.997374	0.792	0.997246
MIPS_RNA_POLYMERASE_II_HOLOENZYME_COMPLEX	0.361	0.935274	0.145	0.655888
MIPS_RNASE_MRP_COMPLEX	0.967	0.997374	0.966	1
MIPS_RSMAD_COMPLEX	0.459	0.981543	0.433	0.89622
MIPS_SIN3_ING1B_COMPLEX_II	0.845	0.997374	0.768	0.989473
MIPS_SIN3_SAP25_COMPLEX	0.91	0.997374	0.832	1
MIPS_SMCC_COMPLEX	0.89	0.997374	0.685	0.966128
MIPS_SMN_COMPLEX	0.338	0.919056	0.041	0.551222
MIPS_SMN_POLII_RHA_COMPLEX	0.219	0.803081	0.021	0.469108
MIPS_SNF2H_COHESIN_NURD_COMPLEX	0.211	0.797103	0.181	0.688187
MIPS_SPLICEOSOME	0.826	0.997374	0.207	0.708958
MIPS_SRCAP_ASSOCIATED_CHROMATIN_REMODELING_COMPLEX	0.473	0.988422	0.361	0.840019
MIPS_STAGA_COMPLEX	0.711	0.997374	0.75	0.978437
MIPS_SWI_SNF_CHROMATIN_REMODELING_RELATED_BRCA1_COMPLEX	0.79	0.997374	0.727	0.976507
MIPS_TFIID_BETA_COMPLEX	0.831	0.997374	0.459	0.905527
MIPS_TFIID_BETA_COMPLEX_1	0.935	0.997374	0.72	0.976067
MIPS_TFIID_COMPLEX	0.822	0.997374	0.471	0.915223
MIPS_TFIID_COMPLEX_B_CELL_SPECIFIC	0.914	0.997374	0.71	0.976067
MIPS_TFIIH_TRANSCRIPTION_FACTOR_COMPLEX	0.172	0.751929	0.077	0.588442
MIPS_TFTC_COMPLEX	0.928	0.997374	0.893	1
MIPS_TFTC_TYPE_HISTONE_ACETYL_TRANSFERASE_COMPLEX	0.488	0.994437	0.171	0.68589
MIPS_TNF_ALPHA_NF_KAPPA_B_SIGNALING_COMPLEX	0.438	0.970929	0.091	0.616603
MIPS_TNF_ALPHA_NF_KAPPA_B_SIGNALING_COMPLEX_1	0.659	0.997374	0.549	0.932708
MIPS_TNF_ALPHA_NF_KAPPA_B_SIGNALING_COMPLEX_10	0.036	0.407	0.145	0.655888
MIPS_TNF_ALPHA_NF_KAPPA_B_SIGNALING_COMPLEX_2	0.926	0.997374	0.86	1
MIPS_TNF_ALPHA_NF_KAPPA_B_SIGNALING_COMPLEX_3	0.418	0.958825	0.429	0.89622
MIPS_TNF_ALPHA_NF_KAPPA_B_SIGNALING_COMPLEX_5	0.797	0.997374	0.711	0.976067
MIPS_TNF_ALPHA_NF_KAPPA_B_SIGNALING_COMPLEX_6	0.969	0.997374	0.994	1
MIPS_TRAP_COMPLEX	0.599	0.997374	0.177	0.687176
MIPS_TRAP_SMCC_MEDIATOR_COMPLEX	0.669	0.997374	0.783	0.995548
MIPS_TRBP_CONTAINING_COMPLEX_1	0.869	0.997374	0.977	1
MIPS_UTX_MLL2_3_COMPLEX	0.477	0.988422	0.528	0.932708
MIPS_WINAC_COMPLEX	0.661	0.997374	0.458	0.905527
PID_A6B1_A6B4_INTEGRIN_PATHWAY	0.037	0.407	0.578	0.938683
PID_AJDISS_2PATHWAY	0.004	0.201667	0.05	0.5808
PID_ALK1PATHWAY	0.029	0.369368	0.131	0.644786
PID_ALK2PATHWAY	0.026	0.352822	0.119	0.63525
PID_ALPHASYNUCLEIN_PATHWAY	0.62	0.997374	0.234	0.735429
PID_AMB2_NEUTROPHILS_PATHWAY	0.079	0.562294	0.046	0.573479
PID_ANGIOPOIETINRECEPTOR_PATHWAY	0.331	0.911977	0.26	0.76888
PID_ANTHRAXPATHWAY	0.45	0.977391	0.744	0.978437
PID_AP1_PATHWAY	0.085	0.576729	0.216	0.716055
PID_AR_NONGENOMIC_PATHWAY	0.193	0.777574	0.099	0.631304
PID_AR_PATHWAY	0.006	0.212488	0.092	0.616603
PID_AR_TF_PATHWAY	0.993	0.997374	0.932	1
PID_ARF_3PATHWAY	0.489	0.994437	0.604	0.948117
PID_ARF6_PATHWAY	0.145	0.726	0.537	0.932708
PID_ARF6_TRAFFICKINGPATHWAY	0.388	0.945928	0.676	0.966128
PID_ARF6DOWNSTREAMPATHWAY	0.439	0.970929	0.385	0.860031
PID_ATF2_PATHWAY	0.632	0.997374	0.805	0.997246
PID_ATM_PATHWAY	0.862	0.997374	0.941	1
PID_ATR_PATHWAY	0.63	0.997374	0.801	0.997246
PID_AURORA_A_PATHWAY	0.681	0.997374	0.744	0.978437
PID_AURORA_B_PATHWAY	0.501	0.997374	0.954	1
PID_AVB3_INTEGRIN_PATHWAY	0.007	0.231	0.108	0.63525
PID_AVB3_OPN_PATHWAY	0.222	0.803081	0.329	0.818445
PID_BARD1PATHWAY	0.646	0.997374	0.669	0.966128
PID_BCR_5PATHWAY	0.81	0.997374	0.456	0.905527
PID_BETACATENIN_DEG_PATHWAY	0.247	0.836	0.218	0.716145
PID_BETACATENIN_NUC_PATHWAY	0.025	0.342453	0.072	0.588442
PID_BMPPATHWAY	0.141	0.718358	0.567	0.936458
PID_CASPASE_PATHWAY	0.258	0.841834	0.486	0.915473
PID_CD40_PATHWAY	0.866	0.997374	0.829	1
PID_CD8TCRDOWNSTREAMPATHWAY	0.963	0.997374	0.957	1
PID_CD8TCRPATHWAY	0.884	0.997374	0.554	0.932708
PID_CDC42_PATHWAY	0.345	0.920846	0.206	0.708958
PID_CDC42_REG_PATHWAY	0.821	0.997374	0.698	0.96754
PID_CERAMIDE_PATHWAY	0.57	0.997374	0.383	0.856881
PID_CIRCADIANPATHWAY	0.902	0.997374	0.983	1
PID_CMYB_PATHWAY	0.292	0.879	0.239	0.739932
PID_CONE_PATHWAY	0.021	0.320968	0.001	0.076421
PID_CXCR3PATHWAY	0.907	0.997374	0.873	1
PID_CXCR4_PATHWAY	0.372	0.944675	0.067	0.588442
PID_DELTANP63PATHWAY	0.188	0.772773	0.735	0.978437
PID_DNAPK_PATHWAY	0.232	0.810902	0.192	0.70059
PID_E2F_PATHWAY	0.684	0.997374	0.496	0.919785
PID_ECADHERIN_KERATINOCYTE_PATHWAY	0.03	0.372308	0.022	0.484
PID_ECADHERIN_NASCENTAJ_PATHWAY	0.106	0.638639	0.15	0.66079
PID_ECADHERIN_STABILIZATION_PATHWAY	0.064	0.539314	0.223	0.721192
PID_ENDOTHELINPATHWAY	0.149	0.730872	0.297	0.796862
PID_EPHA_FWDPATHWAY	0.393	0.945928	0.54	0.932708
PID_EPHA2_FWDPATHWAY	0.011	0.245723	0.159	0.671128
PID_EPHBFWDPATHWAY	0.001	0.0968	0.02	0.468387
PID_EPHRINBREVPATHWAY	0.185	0.765299	0.024	0.484
PID_EPOPATHWAY	0.766	0.997374	0.437	0.89622
PID_ER_NONGENOMIC_PATHWAY	0.032	0.3872	0.057	0.588442
PID_ERA_GENOMIC_PATHWAY	0.556	0.997374	0.699	0.96754
PID_ERB_GENOMIC_PATHWAY	0.535	0.997374	0.537	0.932708
PID_ERBB_NETWORK_PATHWAY	0.538	0.997374	0.552	0.932708
PID_ERBB1_DOWNSTREAM_PATHWAY	0.586	0.997374	0.599	0.943879
PID_ERBB1_INTERNALIZATION_PATHWAY	0.07	0.547351	0.072	0.588442
PID_ERBB1_RECEPTOR_PROXIMAL_PATHWAY	0.165	0.74586	0.122	0.639692
PID_ERBB2ERBB3PATHWAY	0.797	0.997374	0.571	0.936458
PID_ERBB4_PATHWAY	0.28	0.873058	0.115	0.63525
PID_FAK_PATHWAY	0.029	0.369368	0.163	0.676217
PID_FANCONI_PATHWAY	0.831	0.997374	0.966	1
PID_FASPATHWAY	0.472	0.988422	0.306	0.804913
PID_FCER1PATHWAY	0.366	0.940588	0.119	0.63525
PID_FGF_PATHWAY	0.414	0.958044	0.795	0.997246
PID_FOXM1PATHWAY	0.619	0.997374	0.684	0.966128
PID_FOXOPATHWAY	0.192	0.776557	0.079	0.598763
PID_FRA_PATHWAY	0.009	0.242	0.053	0.58745
PID_GLYPICAN_1PATHWAY	0.179	0.759767	0.175	0.686757
PID_GMCSF_PATHWAY	0.735	0.997374	0.298	0.796862
PID_HDAC_CLASSI_PATHWAY	0.655	0.997374	0.28	0.78569
PID_HDAC_CLASSII_PATHWAY	0.667	0.997374	0.537	0.932708
PID_HDAC_CLASSIII_PATHWAY	0.638	0.997374	0.342	0.82764
PID_HEDGEHOG_2PATHWAY	0.582	0.997374	0.747	0.978437
PID_HEDGEHOG_GLIPATHWAY	0.069	0.547351	0.106	0.63525
PID_HES_HEYPATHWAY	0.139	0.710662	0.161	0.675642
PID_HIF1_TFPATHWAY	0.167	0.74586	0.151	0.66079
PID_HIF1APATHWAY	0.697	0.997374	0.791	0.997246
PID_HIF2PATHWAY	0.352	0.923524	0.859	1
PID_HIVNEFPATHWAY	0.503	0.997374	0.547	0.932708
PID_HNF3APATHWAY	0.853	0.997374	0.891	1
PID_HNF3BPATHWAY	0.628	0.997374	0.515	0.932527
PID_IFNGPATHWAY	0.799	0.997374	0.255	0.761852
PID_IGF1_PATHWAY	0.672	0.997374	0.852	1
PID_IL12_2PATHWAY	0.71	0.997374	0.401	0.870332
PID_IL12_STAT4PATHWAY	0.83	0.997374	0.747	0.978437
PID_IL1PATHWAY	0.562	0.997374	0.566	0.936458
PID_IL2_1PATHWAY	0.867	0.997374	0.748	0.978437
PID_IL2_PI3KPATHWAY	0.877	0.997374	0.734	0.978437
PID_IL2_STAT5PATHWAY	0.607	0.997374	0.325	0.815814
PID_IL23PATHWAY	0.609	0.997374	0.173	0.686328
PID_IL27PATHWAY	0.466	0.987784	0.695	0.96754
PID_IL3_PATHWAY	0.469	0.988422	0.308	0.805795
PID_IL4_2PATHWAY	0.345	0.920846	0.824	1
PID_IL5_PATHWAY	0.611	0.997374	0.152	0.66079
PID_IL6_7PATHWAY	0.378	0.944675	0.166	0.68281
PID_IL8CXCR1_PATHWAY	0.799	0.997374	0.677	0.966128
PID_IL8CXCR2_PATHWAY	0.699	0.997374	0.548	0.932708
PID_ILK_PATHWAY	0.064	0.539314	0.29	0.788539
PID_INSULIN_GLUCOSE_PATHWAY	0.293	0.879	0.564	0.936458
PID_INSULIN_PATHWAY	0.499	0.997374	0.805	0.997246
PID_INTEGRIN_A4B1_PATHWAY	0.01	0.245723	0.07	0.588442
PID_INTEGRIN_A9B1_PATHWAY	0.079	0.562294	0.335	0.82027
PID_INTEGRIN_CS_PATHWAY	0.072	0.547351	0.379	0.852798
PID_INTEGRIN1_PATHWAY	0.016	0.305684	0.083	0.600828
PID_INTEGRIN2_PATHWAY	0.068	0.547351	0.283	0.78569
PID_INTEGRIN3_PATHWAY	0.01	0.245723	0.083	0.600828
PID_INTEGRIN4_PATHWAY	0.008	0.242	0.28	0.78569
PID_INTEGRIN5_PATHWAY	0	0	0.037	0.53724
PID_KITPATHWAY	0.63	0.997374	0.609	0.954933
PID_LIS1PATHWAY	0.8	0.997374	0.96	1
PID_LKB1_PATHWAY	0.744	0.997374	0.878	1
PID_LPA4_PATHWAY	0.59	0.997374	0.742	0.978437
PID_LYMPHANGIOGENESIS_PATHWAY	0.018	0.3135	0.032	0.528
PID_LYSOPHOSPHOLIPID_PATHWAY	0.019	0.3135	0.036	0.528
PID_MAPKTRKPATHWAY	0.991	0.997374	0.996	1
PID_MET_PATHWAY	0.558	0.997374	0.577	0.938683
PID_MTOR_4PATHWAY	0.975	0.997374	0.982	1
PID_MYC_ACTIVPATHWAY	0.917	0.997374	0.935	1
PID_MYC_PATHWAY	0.698	0.997374	0.431	0.89622
PID_MYC_REPRESSPATHWAY	0.506	0.997374	0.848	1
PID_NCADHERINPATHWAY	0.011	0.245723	0.08	0.598763
PID_NECTIN_PATHWAY	0.037	0.407	0.113	0.63525
PID_NEPHRIN_NEPH1_PATHWAY	0.56	0.997374	0.7	0.96754
PID_NETRIN_PATHWAY	0.241	0.825311	0.458	0.905527
PID_NFAT_3PATHWAY	0.598	0.997374	0.546	0.932708
PID_NFAT_TFPATHWAY	0.827	0.997374	0.86	1
PID_NFKAPPABATYPICALPATHWAY	0.55	0.997374	0.118	0.63525
PID_NFKAPPABCANONICALPATHWAY	0.229	0.806667	0.144	0.655448
PID_NOTCH_PATHWAY	0.032	0.3872	0.192	0.70059
PID_P38_MK2PATHWAY	0.04	0.417842	0.467	0.91263
PID_P38_MKK3_6PATHWAY	0.896	0.997374	0.557	0.933908
PID_P38ALPHABETADOWNSTREAMPATHWAY	0.422	0.958953	0.615	0.959162
PID_P38ALPHABETAPATHWAY	0.64	0.997374	0.114	0.63525
PID_P38GAMMADELTAPATHWAY	0.562	0.997374	0.597	0.943879
PID_P53DOWNSTREAMPATHWAY	0.221	0.803081	0.906	1
PID_P53REGULATIONPATHWAY	0.585	0.997374	0.779	0.993071
PID_P73PATHWAY	0.793	0.997374	0.863	1
PID_P75NTRPATHWAY	0.294	0.880181	0.11	0.63525
PID_PDGFRAPATHWAY	0.598	0.997374	0.713	0.976067
PID_PDGFRBPATHWAY	0.265	0.849404	0.091	0.616603
PID_PI3KCIAKTPATHWAY	0.446	0.973823	0.448	0.9
PID_PI3KCIPATHWAY	0.841	0.997374	0.424	0.888381
PID_PI3KPLCTRKPATHWAY	0.139	0.710662	0.437	0.89622
PID_PLK1_PATHWAY	0.504	0.997374	0.86	1
PID_PRLSIGNALINGEVENTSPATHWAY	0.819	0.997374	0.846	1
PID_PS1PATHWAY	0.609	0.997374	0.761	0.985702
PID_PTP1BPATHWAY	0.083	0.571166	0.004	0.1936
PID_RAC1_PATHWAY	0.061	0.524095	0.051	0.583087
PID_RAC1_REG_PATHWAY	0.164	0.74415	0.182	0.688187
PID_RANBP2PATHWAY	0.803	0.997374	0.743	0.978437
PID_RAS_PATHWAY	0.038	0.414857	0.009	0.3267
PID_RB_1PATHWAY	0.334	0.912608	0.204	0.70694
PID_REELINPATHWAY	0.806	0.997374	0.821	1
PID_REG_GR_PATHWAY	0.972	0.997374	0.973	1
PID_RET_PATHWAY	0.156	0.735429	0.585	0.938683
PID_RETINOIC_ACID_PATHWAY	0.98	0.997374	0.678	0.966128
PID_RHOA_PATHWAY	0.516	0.997374	0.387	0.860116
PID_RHOA_REG_PATHWAY	0.491	0.995715	0.532	0.932708
PID_RHODOPSIN_PATHWAY	0.02	0.319121	0	0
PID_RXR_VDR_PATHWAY	0.839	0.997374	0.655	0.966128
PID_S1P_META_PATHWAY	0.024	0.335077	0.181	0.688187
PID_S1P_S1P1_PATHWAY	0.18	0.759767	0.244	0.747443
PID_S1P_S1P2_PATHWAY	0.13	0.699885	0.503	0.924501
PID_S1P_S1P3_PATHWAY	0.04	0.417842	0.062	0.588442
PID_S1P_S1P4_PATHWAY	0.083	0.571166	0.114	0.63525
PID_SHP2_PATHWAY	0.525	0.997374	0.274	0.783165
PID_SMAD2_3NUCLEARPATHWAY	0.11	0.651918	0.211	0.712493
PID_SMAD2_3PATHWAY	0.838	0.997374	0.949	1
PID_SYNDECAN_1_PATHWAY	0.014	0.282333	0.332	0.818445
PID_SYNDECAN_2_PATHWAY	0.006	0.212488	0.031	0.528
PID_SYNDECAN_3_PATHWAY	0.207	0.784762	0.303	0.802839
PID_SYNDECAN_4_PATHWAY	0	0	0.041	0.551222
PID_TAP63PATHWAY	0.577	0.997374	0.939	1
PID_TCPTP_PATHWAY	0.196	0.777574	0.054	0.588442
PID_TCR_PATHWAY	0.77	0.997374	0.407	0.875502
PID_TCRCALCIUMPATHWAY	0.797	0.997374	0.882	1
PID_TCRJNKPATHWAY	0.808	0.997374	0.486	0.915473
PID_TCRRASPATHWAY	0.947	0.997374	0.884	1
PID_TELOMERASEPATHWAY	0.974	0.997374	0.878	1
PID_TGFBRPATHWAY	0.144	0.723488	0.221	0.721192
PID_THROMBIN_PAR1_PATHWAY	0.021	0.320968	0.074	0.588442
PID_THROMBIN_PAR4_PATHWAY	0.043	0.432715	0.337	0.822393
PID_TNFPATHWAY	0.353	0.923524	0.197	0.704542
PID_TOLL_ENDOGENOUS_PATHWAY	0.065	0.539314	0.195	0.704328
PID_TRAIL_PATHWAY	0.625	0.997374	0.598	0.943879
PID_TRKRPATHWAY	0.298	0.886672	0.225	0.721192
PID_TXA2PATHWAY	0.442	0.970929	0.283	0.78569
PID_UPA_UPAR_PATHWAY	0.011	0.245723	0.077	0.588442
PID_VEGF_VEGFR_PATHWAY	0.182	0.763552	0.449	0.9
PID_VEGFR1_2_PATHWAY	0.665	0.997374	0.791	0.997246
PID_VEGFR1_PATHWAY	0.706	0.997374	0.92	1
PID_WNT_CANONICAL_PATHWAY	0.518	0.997374	0.688	0.966128
PID_WNT_NONCANONICAL_PATHWAY	0.122	0.68956	0.661	0.966128
PID_WNT_SIGNALING_PATHWAY	0.009	0.242	0.603	0.947571
REACTOME_3_UTR_MEDIATED_TRANSLATIONAL_REGULATION	0.92	0.997374	1	1
REACTOME_A_TETRASACCHARIDE_LINKER_SEQUENCE_IS_REQUIRED_FOR_GAG_SYNTHESIS	0.105	0.63525	0.945	1
REACTOME_ABACAVIR_TRANSPORT_AND_METABOLISM	0.109	0.651309	0.236	0.738464
REACTOME_ABC_FAMILY_PROTEINS_MEDIATED_TRANSPORT	0.84	0.997374	0.847	1
REACTOME_ABCA_TRANSPORTERS_IN_LIPID_HOMEOSTASIS	0.913	0.997374	0.838	1
REACTOME_ABORTIVE_ELONGATION_OF_HIV1_TRANSCRIPT_IN_THE_ABSENCE_OF_TAT	0.64	0.997374	0.518	0.932658
REACTOME_ACETYLCHOLINE_BINDING_AND_DOWNSTREAM_EVENTS	0.2	0.784235	0.271	0.779192
REACTOME_ACETYLCHOLINE_NEUROTRANSMITTER_RELEASE_CYCLE	0.686	0.997374	0.846	1
REACTOME_ACTIVATED_AMPK_STIMULATES_FATTY_ACID_OXIDATION_IN_MUSCLE	0.834	0.997374	0.746	0.978437
REACTOME_ACTIVATED_NOTCH1_TRANSMITS_SIGNAL_TO_THE_NUCLEUS	0.216	0.802128	0.677	0.966128
REACTOME_ACTIVATED_POINT_MUTANTS_OF_FGFR2	0.316	0.899671	0.12	0.638242
REACTOME_ACTIVATED_TAK1_MEDIATES_P38_MAPK_ACTIVATION	0.426	0.961978	0.749	0.978437
REACTOME_ACTIVATED_TLR4_SIGNALLING	0.725	0.997374	0.664	0.966128
REACTOME_ACTIVATION_OF_ATR_IN_RESPONSE_TO_REPLICATION_STRESS	0.692	0.997374	0.592	0.942526
REACTOME_ACTIVATION_OF_BH3_ONLY_PROTEINS	0.366	0.940588	0.265	0.772464
REACTOME_ACTIVATION_OF_CHAPERONE_GENES_BY_ATF6_ALPHA	0.932	0.997374	0.916	1
REACTOME_ACTIVATION_OF_CHAPERONE_GENES_BY_XBP1S	0.455	0.978756	0.664	0.966128
REACTOME_ACTIVATION_OF_CHAPERONES_BY_ATF6_ALPHA	0.839	0.997374	0.907	1
REACTOME_ACTIVATION_OF_GENES_BY_ATF4	0.772	0.997374	0.744	0.978437
REACTOME_ACTIVATION_OF_IRF3_IRF7_MEDIATED_BY_TBK1_IKK_EPSILON	0.335	0.912608	0.697	0.96754
REACTOME_ACTIVATION_OF_KAINATE_RECEPTORS_UPON_GLUTAMATE_BINDING	0.017	0.312456	0.039	0.5445
REACTOME_ACTIVATION_OF_NF_KAPPAB_IN_B_CELLS	0.305	0.894667	0.076	0.588442
REACTOME_ACTIVATION_OF_NMDA_RECEPTOR_UPON_GLUTAMATE_BINDING_AND_POSTSYNAPTIC_EVENTS	0.695	0.997374	0.193	0.70059
REACTOME_ACTIVATION_OF_RAC	0.086	0.578111	0.074	0.588442
REACTOME_ACTIVATION_OF_THE_AP1_FAMILY_OF_TRANSCRIPTION_FACTORS	0.959	0.997374	0.922	1
REACTOME_ACTIVATION_OF_THE_MRNA_UPON_BINDING_OF_THE_CAP_BINDING_COMPLEX_AND_EIFS_AND_SUBSEQUENT_BINDING_TO_43S	0.966	0.997374	0.999	1
REACTOME_ACTIVATION_OF_THE_PRE_REPLICATIVE_COMPLEX	0.591	0.997374	0.228	0.727596
REACTOME_ACYL_CHAIN_REMODELLING_OF_PC	0.124	0.692492	0.263	0.772464
REACTOME_ACYL_CHAIN_REMODELLING_OF_PE	0.128	0.699885	0.2	0.70694
REACTOME_ACYL_CHAIN_REMODELLING_OF_PG	0.405	0.951553	0.204	0.70694
REACTOME_ACYL_CHAIN_REMODELLING_OF_PI	0.652	0.997374	0.49	0.915676
REACTOME_ACYL_CHAIN_REMODELLING_OF_PS	0.285	0.876737	0.233	0.735429
REACTOME_ADAPTIVE_IMMUNE_SYSTEM	0.442	0.970929	0.251	0.756124
REACTOME_ADENYLATE_CYCLASE_ACTIVATING_PATHWAY	0.207	0.784762	0.38	0.852798
REACTOME_ADENYLATE_CYCLASE_INHIBITORY_PATHWAY	0.077	0.55902	0.163	0.676217
REACTOME_ADHERENS_JUNCTIONS_INTERACTIONS	0.4	0.945928	0.837	1
REACTOME_ADP_SIGNALLING_THROUGH_P2RY1	0.003	0.201667	0.151	0.66079
REACTOME_ADP_SIGNALLING_THROUGH_P2RY12	0.005	0.201667	0.077	0.588442
REACTOME_ADVANCED_GLYCOSYLATION_ENDPRODUCT_RECEPTOR_SIGNALING	0.845	0.997374	0.373	0.852798
REACTOME_AKT_PHOSPHORYLATES_TARGETS_IN_THE_CYTOSOL	0.556	0.997374	0.488	0.915473
REACTOME_ALPHA_LINOLENIC_ACID_ALA_METABOLISM	0.672	0.997374	0.806	0.997246
REACTOME_AMINE_COMPOUND_SLC_TRANSPORTERS	0.002	0.161333	0.065	0.588442
REACTOME_AMINE_DERIVED_HORMONES	0.095	0.605	0.343	0.828679
REACTOME_AMINE_LIGAND_BINDING_RECEPTORS	0.023	0.330653	0	0
REACTOME_AMINO_ACID_AND_OLIGOPEPTIDE_SLC_TRANSPORTERS	0.094	0.605	0.218	0.716145
REACTOME_AMINO_ACID_SYNTHESIS_AND_INTERCONVERSION_TRANSAMINATION	0.845	0.997374	0.549	0.932708
REACTOME_AMINO_ACID_TRANSPORT_ACROSS_THE_PLASMA_MEMBRANE	0.269	0.854678	0.474	0.915223
REACTOME_AMYLOIDS	0.744	0.997374	0.954	1
REACTOME_ANDROGEN_BIOSYNTHESIS	0.044	0.432715	0.029	0.519852
REACTOME_ANTIGEN_ACTIVATES_B_CELL_RECEPTOR_LEADING_TO_GENERATION_OF_SECOND_MESSENGERS	0.512	0.997374	0.438	0.897004
REACTOME_ANTIGEN_PRESENTATION_FOLDING_ASSEMBLY_AND_PEPTIDE_LOADING_OF_CLASS_I_MHC	0.519	0.997374	0.31	0.806667
REACTOME_ANTIGEN_PROCESSING_CROSS_PRESENTATION	0.162	0.74415	0.112	0.63525
REACTOME_ANTIGEN_PROCESSING_UBIQUITINATION_PROTEASOME_DEGRADATION	0.609	0.997374	0.479	0.915473
REACTOME_ANTIVIRAL_MECHANISM_BY_IFN_STIMULATED_GENES	0.1	0.620513	0.003	0.161333
REACTOME_APC_C_CDC20_MEDIATED_DEGRADATION_OF_CYCLIN_B	0.3	0.888317	0.52	0.932708
REACTOME_APC_C_CDC20_MEDIATED_DEGRADATION_OF_MITOTIC_PROTEINS	0.202	0.784235	0.092	0.616603
REACTOME_APC_C_CDH1_MEDIATED_DEGRADATION_OF_CDC20_AND_OTHER_APC_C_CDH1_TARGETED_PROTEINS_IN_LATE_MITOSIS_EARLY_G1	0.311	0.899671	0.413	0.880581
REACTOME_APC_CDC20_MEDIATED_DEGRADATION_OF_NEK2A	0.31	0.899671	0.498	0.921141
REACTOME_APOBEC3G_MEDIATED_RESISTANCE_TO_HIV1_INFECTION	0.976	0.997374	0.87	1
REACTOME_APOPTOSIS	0.175	0.754006	0.114	0.63525
REACTOME_APOPTOSIS_INDUCED_DNA_FRAGMENTATION	0.428	0.963498	0.138	0.651058
REACTOME_APOPTOTIC_CLEAVAGE_OF_CELL_ADHESION_PROTEINS	0.774	0.997374	0.911	1
REACTOME_APOPTOTIC_CLEAVAGE_OF_CELLULAR_PROTEINS	0.319	0.901532	0.35	0.829038
REACTOME_APOPTOTIC_EXECUTION_PHASE	0.197	0.779411	0.1	0.631304
REACTOME_AQUAPORIN_MEDIATED_TRANSPORT	0.143	0.72347	0.212	0.712556
REACTOME_ARMS_MEDIATED_ACTIVATION	0.343	0.920846	0.175	0.686757
REACTOME_ASPARAGINE_N_LINKED_GLYCOSYLATION	0.944	0.997374	0.999	1
REACTOME_ASSEMBLY_OF_THE_PRE_REPLICATIVE_COMPLEX	0.123	0.68956	0.008	0.313946
REACTOME_ASSOCIATION_OF_LICENSING_FACTORS_WITH_THE_PRE_REPLICATIVE_COMPLEX	0.115	0.665259	0.077	0.588442
REACTOME_ASSOCIATION_OF_TRIC_CCT_WITH_TARGET_PROTEINS_DURING_BIOSYNTHESIS	0.923	0.997374	0.872	1
REACTOME_AUTODEGRADATION_OF_CDH1_BY_CDH1_APC_C	0.222	0.803081	0.197	0.704542
REACTOME_AUTODEGRADATION_OF_THE_E3_UBIQUITIN_LIGASE_COP1	0.256	0.841834	0.152	0.66079
REACTOME_AXON_GUIDANCE	0.001	0.0968	0.023	0.484
REACTOME_BASE_EXCISION_REPAIR	0.815	0.997374	0.774	0.991859
REACTOME_BASE_FREE_SUGAR_PHOSPHATE_REMOVAL_VIA_THE_SINGLE_NUCLEOTIDE_REPLACEMENT_PATHWAY	0.495	0.997374	0.368	0.849501
REACTOME_BASIGIN_INTERACTIONS	0.164	0.74415	0.171	0.68589
REACTOME_BETA_DEFENSINS	0.096	0.606052	0.033	0.528
REACTOME_BILE_ACID_AND_BILE_SALT_METABOLISM	0.884	0.997374	0.769	0.989883
REACTOME_BILE_SALT_AND_ORGANIC_ANION_SLC_TRANSPORTERS	0.104	0.631833	0.091	0.616603
REACTOME_BINDING_AND_ENTRY_OF_HIV_VIRION	0.282	0.873058	0.141	0.652481
REACTOME_BIOLOGICAL_OXIDATIONS	0.735	0.997374	0.997	1
REACTOME_BIOSYNTHESIS_OF_THE_N_GLYCAN_PRECURSOR_DOLICHOL_LIPID_LINKED_OLIGOSACCHARIDE_LLO_AND_TRANSFER_TO_A_NASCENT_PROTEIN	0.774	0.997374	0.911	1
REACTOME_BMAL1_CLOCK_NPAS2_ACTIVATES_CIRCADIAN_EXPRESSION	0.745	0.997374	0.69	0.967066
REACTOME_BOTULINUM_NEUROTOXICITY	0.62	0.997374	0.91	1
REACTOME_BRANCHED_CHAIN_AMINO_ACID_CATABOLISM	0.712	0.997374	0.882	1
REACTOME_CA_DEPENDENT_EVENTS	0.257	0.841834	0.057	0.588442
REACTOME_CALNEXIN_CALRETICULIN_CYCLE	0.982	0.997374	1	1
REACTOME_CASPASE_MEDIATED_CLEAVAGE_OF_CYTOSKELETAL_PROTEINS	0.06	0.518571	0.027	0.496253
REACTOME_CD28_CO_STIMULATION	0.929	0.997374	0.381	0.853722
REACTOME_CD28_DEPENDENT_PI3K_AKT_SIGNALING	0.969	0.997374	0.679	0.966128
REACTOME_CD28_DEPENDENT_VAV1_PATHWAY	0.539	0.997374	0.105	0.63525
REACTOME_CDC6_ASSOCIATION_WITH_THE_ORC_ORIGIN_COMPLEX	0.196	0.777574	0.126	0.639692
REACTOME_CDK_MEDIATED_PHOSPHORYLATION_AND_REMOVAL_OF_CDC6	0.274	0.864887	0.27	0.779192
REACTOME_CDT1_ASSOCIATION_WITH_THE_CDC6_ORC_ORIGIN_COMPLEX	0.233	0.810902	0.159	0.671128
REACTOME_CELL_CELL_COMMUNICATION	0.046	0.436549	0.17	0.685667
REACTOME_CELL_CELL_JUNCTION_ORGANIZATION	0.424	0.958953	0.79	0.997246
REACTOME_CELL_CYCLE	0.61	0.997374	0.886	1
REACTOME_CELL_CYCLE_CHECKPOINTS	0.409	0.957852	0.37	0.85141
REACTOME_CELL_CYCLE_MITOTIC	0.522	0.997374	0.651	0.966128
REACTOME_CELL_DEATH_SIGNALLING_VIA_NRAGE_NRIF_AND_NADE	0.737	0.997374	0.87	1
REACTOME_CELL_EXTRACELLULAR_MATRIX_INTERACTIONS	0.316	0.899671	0.57	0.936458
REACTOME_CELL_JUNCTION_ORGANIZATION	0.174	0.751929	0.631	0.961398
REACTOME_CELL_SURFACE_INTERACTIONS_AT_THE_VASCULAR_WALL	0.156	0.735429	0.194	0.702464
REACTOME_CGMP_EFFECTS	0.044	0.432715	0.463	0.90971
REACTOME_CHEMOKINE_RECEPTORS_BIND_CHEMOKINES	0.537	0.997374	0.694	0.96754
REACTOME_CHOLESTEROL_BIOSYNTHESIS	0.096	0.606052	0.124	0.639692
REACTOME_CHONDROITIN_SULFATE_BIOSYNTHESIS	0.059	0.512982	0.472	0.915223
REACTOME_CHONDROITIN_SULFATE_DERMATAN_SULFATE_METABOLISM	0.017	0.312456	0.555	0.932708
REACTOME_CHROMOSOME_MAINTENANCE	0.883	0.997374	0.978	1
REACTOME_CHYLOMICRON_MEDIATED_LIPID_TRANSPORT	0.242	0.826786	0.825	1
REACTOME_CIRCADIAN_CLOCK	0.618	0.997374	0.442	0.9
REACTOME_CIRCADIAN_REPRESSION_OF_EXPRESSION_BY_REV_ERBA	0.894	0.997374	0.848	1
REACTOME_CITRIC_ACID_CYCLE_TCA_CYCLE	0.994	0.997374	0.995	1
REACTOME_CLASS_A1_RHODOPSIN_LIKE_RECEPTORS	0.01	0.245723	0	0
REACTOME_CLASS_B_2_SECRETIN_FAMILY_RECEPTORS	0.005	0.201667	0.071	0.588442
REACTOME_CLASS_C_3_METABOTROPIC_GLUTAMATE_PHEROMONE_RECEPTORS	0.224	0.803081	0.036	0.528
REACTOME_CLASS_I_MHC_MEDIATED_ANTIGEN_PROCESSING_PRESENTATION	0.507	0.997374	0.33	0.818445
REACTOME_CLEAVAGE_OF_GROWING_TRANSCRIPT_IN_THE_TERMINATION_REGION_	0.713	0.997374	0.176	0.686968
REACTOME_COLLAGEN_FORMATION	0.045	0.432715	0.571	0.936458
REACTOME_COMMON_PATHWAY	0.321	0.901532	0.267	0.77382
REACTOME_COMPLEMENT_CASCADE	0.075	0.55902	0.513	0.93226
REACTOME_CONVERSION_FROM_APC_C_CDC20_TO_APC_C_CDH1_IN_LATE_ANAPHASE	0.322	0.902294	0.581	0.938683
REACTOME_COPI_MEDIATED_TRANSPORT	0.959	0.997374	0.942	1
REACTOME_COSTIMULATION_BY_THE_CD28_FAMILY	0.933	0.997374	0.484	0.915473
REACTOME_CREATION_OF_C4_AND_C2_ACTIVATORS	0.034	0.394944	0.084	0.600828
REACTOME_CREB_PHOSPHORYLATION_THROUGH_THE_ACTIVATION_OF_CAMKII	0.535	0.997374	0.114	0.63525
REACTOME_CREB_PHOSPHORYLATION_THROUGH_THE_ACTIVATION_OF_RAS	0.792	0.997374	0.434	0.89622
REACTOME_CRMPS_IN_SEMA3A_SIGNALING	0.25	0.840278	0.409	0.87676
REACTOME_CROSS_PRESENTATION_OF_SOLUBLE_EXOGENOUS_ANTIGENS_ENDOSOMES	0.166	0.74586	0.107	0.63525
REACTOME_CS_DS_DEGRADATION	0.005	0.201667	0.047	0.573479
REACTOME_CTLA4_INHIBITORY_SIGNALING	0.724	0.997374	0.53	0.932708
REACTOME_CTNNB1_PHOSPHORYLATION_CASCADE	0.397	0.945928	0.448	0.9
REACTOME_CYCLIN_A_B1_ASSOCIATED_EVENTS_DURING_G2_M_TRANSITION	0.15	0.730872	0.042	0.559486
REACTOME_CYCLIN_E_ASSOCIATED_EVENTS_DURING_G1_S_TRANSITION_	0.416	0.958044	0.177	0.687176
REACTOME_CYTOCHROME_P450_ARRANGED_BY_SUBSTRATE_TYPE	0.639	0.997374	0.756	0.983571
REACTOME_CYTOKINE_SIGNALING_IN_IMMUNE_SYSTEM	0.053	0.480975	0	0
REACTOME_CYTOSOLIC_SULFONATION_OF_SMALL_MOLECULES	0.924	0.997374	0.973	1
REACTOME_CYTOSOLIC_TRNA_AMINOACYLATION	0.99	0.997374	1	1
REACTOME_DAG_AND_IP3_SIGNALING	0.214	0.798787	0.099	0.631304
REACTOME_DARPP_32_EVENTS	0.797	0.997374	0.537	0.932708
REACTOME_DCC_MEDIATED_ATTRACTIVE_SIGNALING	0.01	0.245723	0.044	0.573158
REACTOME_DEADENYLATION_DEPENDENT_MRNA_DECAY	0.946	0.997374	0.701	0.96754
REACTOME_DEADENYLATION_OF_MRNA	0.679	0.997374	0.641	0.963
REACTOME_DEFENSINS	0.184	0.765299	0.095	0.624163
REACTOME_DEGRADATION_OF_THE_EXTRACELLULAR_MATRIX	0.004	0.201667	0.09	0.616603
REACTOME_DEPOSITION_OF_NEW_CENPA_CONTAINING_NUCLEOSOMES_AT_THE_CENTROMERE	0.704	0.997374	0.865	1
REACTOME_DESTABILIZATION_OF_MRNA_BY_AUF1_HNRNP_D0	0.26	0.842679	0.377	0.852798
REACTOME_DESTABILIZATION_OF_MRNA_BY_BRF1	0.706	0.997374	0.472	0.915223
REACTOME_DESTABILIZATION_OF_MRNA_BY_KSRP	0.752	0.997374	0.659	0.966128
REACTOME_DESTABILIZATION_OF_MRNA_BY_TRISTETRAPROLIN_TTP	0.708	0.997374	0.323	0.815814
REACTOME_DEVELOPMENTAL_BIOLOGY	0.004	0.201667	0.004	0.1936
REACTOME_DIABETES_PATHWAYS	0.403	0.949929	0.771	0.990701
REACTOME_DIGESTION_OF_DIETARY_CARBOHYDRATE	0.551	0.997374	0.62	0.961398
REACTOME_DNA_REPAIR	0.928	0.997374	0.957	1
REACTOME_DNA_REPLICATION	0.411	0.958044	0.256	0.763269
REACTOME_DNA_STRAND_ELONGATION	0.86	0.997374	0.796	0.997246
REACTOME_DOPAMINE_NEUROTRANSMITTER_RELEASE_CYCLE	0.706	0.997374	0.846	1
REACTOME_DOUBLE_STRAND_BREAK_REPAIR	0.893	0.997374	0.782	0.995148
REACTOME_DOWNREGULATION_OF_ERBB2_ERBB3_SIGNALING	0.821	0.997374	0.793	0.997246
REACTOME_DOWNREGULATION_OF_SMAD2_3_SMAD4_TRANSCRIPTIONAL_ACTIVITY	0.213	0.797103	0.481	0.915473
REACTOME_DOWNREGULATION_OF_TGF_BETA_RECEPTOR_SIGNALING	0.088	0.583452	0.278	0.78569
REACTOME_DOWNSTREAM_SIGNAL_TRANSDUCTION	0.525	0.997374	0.215	0.714371
REACTOME_DOWNSTREAM_SIGNALING_EVENTS_OF_B_CELL_RECEPTOR_BCR	0.477	0.988422	0.128	0.640883
REACTOME_DOWNSTREAM_SIGNALING_OF_ACTIVATED_FGFR	0.623	0.997374	0.208	0.708958
REACTOME_DOWNSTREAM_TCR_SIGNALING	0.788	0.997374	0.204	0.70694
REACTOME_DSCAM_INTERACTIONS	0.59	0.997374	0.357	0.840019
REACTOME_E2F_ENABLED_INHIBITION_OF_PRE_REPLICATION_COMPLEX_FORMATION	0.544	0.997374	0.225	0.721192
REACTOME_E2F_MEDIATED_REGULATION_OF_DNA_REPLICATION	0.842	0.997374	0.551	0.932708
REACTOME_EARLY_PHASE_OF_HIV_LIFE_CYCLE	0.205	0.784762	0.122	0.639692
REACTOME_EFFECTS_OF_PIP2_HYDROLYSIS	0.76	0.997374	0.795	0.997246
REACTOME_EGFR_DOWNREGULATION	0.131	0.699885	0.156	0.670154
REACTOME_EICOSANOID_LIGAND_BINDING_RECEPTORS	0.293	0.879	0.423	0.887566
REACTOME_ELEVATION_OF_CYTOSOLIC_CA2_LEVELS	0.415	0.958044	0.556	0.933309
REACTOME_ELONGATION_ARREST_AND_RECOVERY	0.895	0.997374	0.947	1
REACTOME_ENDOGENOUS_STEROLS	0.09	0.588649	0.286	0.788539
REACTOME_ENDOSOMAL_SORTING_COMPLEX_REQUIRED_FOR_TRANSPORT_ESCRT	0.779	0.997374	0.925	1
REACTOME_ENDOSOMAL_VACUOLAR_PATHWAY	0.167	0.74586	0.03	0.528
REACTOME_ENERGY_DEPENDENT_REGULATION_OF_MTOR_BY_LKB1_AMPK	0.987	0.997374	0.945	1
REACTOME_ENOS_ACTIVATION_AND_REGULATION	0.53	0.997374	0.423	0.887566
REACTOME_ER_PHAGOSOME_PATHWAY	0.26	0.842679	0.107	0.63525
REACTOME_ERK_MAPK_TARGETS	0.905	0.997374	0.883	1
REACTOME_ERKS_ARE_INACTIVATED	0.918	0.997374	0.884	1
REACTOME_ETHANOL_OXIDATION	0.897	0.997374	0.996	1
REACTOME_EXTENSION_OF_TELOMERES	0.78	0.997374	0.799	0.997246
REACTOME_EXTRACELLULAR_MATRIX_ORGANIZATION	0.02	0.319121	0.287	0.788539
REACTOME_EXTRINSIC_PATHWAY_FOR_APOPTOSIS	0.058	0.5104	0.049	0.5808
REACTOME_FACILITATIVE_NA_INDEPENDENT_GLUCOSE_TRANSPORTERS	0.731	0.997374	0.86	1
REACTOME_FACTORS_INVOLVED_IN_MEGAKARYOCYTE_DEVELOPMENT_AND_PLATELET_PRODUCTION	0.774	0.997374	0.672	0.966128
REACTOME_FANCONI_ANEMIA_PATHWAY	0.639	0.997374	0.868	1
REACTOME_FATTY_ACID_TRIACYLGLYCEROL_AND_KETONE_BODY_METABOLISM	0.482	0.988422	0.941	1
REACTOME_FATTY_ACYL_COA_BIOSYNTHESIS	0.011	0.245723	0.264	0.772464
REACTOME_FGFR_LIGAND_BINDING_AND_ACTIVATION	0.64	0.997374	0.435	0.89622
REACTOME_FGFR1_LIGAND_BINDING_AND_ACTIVATION	0.237	0.81546	0.117	0.63525
REACTOME_FGFR2C_LIGAND_BINDING_AND_ACTIVATION	0.459	0.981543	0.193	0.70059
REACTOME_FGFR4_LIGAND_BINDING_AND_ACTIVATION	0.527	0.997374	0.503	0.924501
REACTOME_FORMATION_OF_ATP_BY_CHEMIOSMOTIC_COUPLING	0.995	0.997374	0.991	1
REACTOME_FORMATION_OF_FIBRIN_CLOT_CLOTTING_CASCADE	0.134	0.699885	0.168	0.685667
REACTOME_FORMATION_OF_INCISION_COMPLEX_IN_GG_NER	0.581	0.997374	0.308	0.805795
REACTOME_FORMATION_OF_RNA_POL_II_ELONGATION_COMPLEX_	0.804	0.997374	0.734	0.978437
REACTOME_FORMATION_OF_THE_HIV1_EARLY_ELONGATION_COMPLEX	0.484	0.988422	0.289	0.788539
REACTOME_FORMATION_OF_THE_TERNARY_COMPLEX_AND_SUBSEQUENTLY_THE_43S_COMPLEX	0.932	0.997374	1	1
REACTOME_FORMATION_OF_TRANSCRIPTION_COUPLED_NER_TC_NER_REPAIR_COMPLEX	0.731	0.997374	0.638	0.963
REACTOME_FORMATION_OF_TUBULIN_FOLDING_INTERMEDIATES_BY_CCT_TRIC	0.086	0.578111	0.358	0.840019
REACTOME_FRS2_MEDIATED_CASCADE	0.618	0.997374	0.359	0.840019
REACTOME_G_ALPHA_I_SIGNALLING_EVENTS	0.007	0.231	0.002	0.138286
REACTOME_G_ALPHA_Q_SIGNALLING_EVENTS	0.008	0.242	0.025	0.484
REACTOME_G_ALPHA_S_SIGNALLING_EVENTS	0.012	0.256235	0.01	0.345714
REACTOME_G_ALPHA_Z_SIGNALLING_EVENTS	0.041	0.422213	0.296	0.796862
REACTOME_G_ALPHA1213_SIGNALLING_EVENTS	0.017	0.312456	0.025	0.484
REACTOME_G_BETA_GAMMA_SIGNALLING_THROUGH_PI3KGAMMA	0.139	0.710662	0.278	0.78569
REACTOME_G_BETA_GAMMA_SIGNALLING_THROUGH_PLC_BETA	0.005	0.201667	0.146	0.65836
REACTOME_G_PROTEIN_ACTIVATION	0.003	0.201667	0.003	0.161333
REACTOME_G_PROTEIN_BETA_GAMMA_SIGNALLING	0.065	0.539314	0.152	0.66079
REACTOME_G0_AND_EARLY_G1	0.748	0.997374	0.587	0.938683
REACTOME_G1_PHASE	0.741	0.997374	0.502	0.924501
REACTOME_G1_S_SPECIFIC_TRANSCRIPTION	0.53	0.997374	0.277	0.78569
REACTOME_G1_S_TRANSITION	0.489	0.994437	0.115	0.63525
REACTOME_G2_M_CHECKPOINTS	0.549	0.997374	0.534	0.932708
REACTOME_G2_M_DNA_DAMAGE_CHECKPOINT	0.254	0.841834	0.488	0.915473
REACTOME_GAB1_SIGNALOSOME	0.889	0.997374	0.542	0.932708
REACTOME_GABA_A_RECEPTOR_ACTIVATION	0.594	0.997374	0.299	0.798066
REACTOME_GABA_B_RECEPTOR_ACTIVATION	0.087	0.582138	0.225	0.721192
REACTOME_GABA_RECEPTOR_ACTIVATION	0.155	0.735429	0.182	0.688187
REACTOME_GABA_SYNTHESIS_RELEASE_REUPTAKE_AND_DEGRADATION	0.386	0.945928	0.688	0.966128
REACTOME_GAMMA_CARBOXYLATION_TRANSPORT_AND_AMINO_TERMINAL_CLEAVAGE_OF_PROTEINS	0.619	0.997374	0.334	0.82027
REACTOME_GAP_JUNCTION_ASSEMBLY	0.046	0.436549	0.184	0.692145
REACTOME_GAP_JUNCTION_DEGRADATION	0.018	0.3135	0.093	0.616603
REACTOME_GAP_JUNCTION_TRAFFICKING	0.004	0.201667	0.076	0.588442
REACTOME_GASTRIN_CREB_SIGNALLING_PATHWAY_VIA_PKC_AND_MAPK	0.015	0.294324	0.035	0.528
REACTOME_GENERATION_OF_SECOND_MESSENGER_MOLECULES	0.417	0.958044	0.056	0.588442
REACTOME_GENERIC_TRANSCRIPTION_PATHWAY	0.994	0.997374	1	1
REACTOME_GLOBAL_GENOMIC_NER_GG_NER	0.702	0.997374	0.48	0.915473
REACTOME_GLUCAGON_SIGNALING_IN_METABOLIC_REGULATION	0.112	0.653108	0.11	0.63525
REACTOME_GLUCAGON_TYPE_LIGAND_RECEPTORS	0.031	0.381458	0.153	0.663152
REACTOME_GLUCONEOGENESIS	0.417	0.958044	0.447	0.9
REACTOME_GLUCOSE_METABOLISM	0.156	0.735429	0.158	0.671128
REACTOME_GLUCOSE_TRANSPORT	0.248	0.837433	0.142	0.652481
REACTOME_GLUCURONIDATION	0.76	0.997374	0.645	0.965505
REACTOME_GLUTAMATE_NEUROTRANSMITTER_RELEASE_CYCLE	0.508	0.997374	0.546	0.932708
REACTOME_GLUTATHIONE_CONJUGATION	0.707	0.997374	0.933	1
REACTOME_GLYCEROPHOSPHOLIPID_BIOSYNTHESIS	0.576	0.997374	0.83	1
REACTOME_GLYCOGEN_BREAKDOWN_GLYCOGENOLYSIS	0.484	0.988422	0.641	0.963
REACTOME_GLYCOLYSIS	0.019	0.3135	0.016	0.4356
REACTOME_GLYCOPROTEIN_HORMONES	0.129	0.699885	0.288	0.788539
REACTOME_GLYCOSAMINOGLYCAN_METABOLISM	0.045	0.432715	0.735	0.978437
REACTOME_GLYCOSPHINGOLIPID_METABOLISM	0.076	0.55902	0.54	0.932708
REACTOME_GOLGI_ASSOCIATED_VESICLE_BIOGENESIS	0.907	0.997374	0.884	1
REACTOME_GPCR_DOWNSTREAM_SIGNALING	0.006	0.212488	0	0
REACTOME_GPCR_LIGAND_BINDING	0.003	0.201667	0	0
REACTOME_GPVI_MEDIATED_ACTIVATION_CASCADE	0.473	0.988422	0.068	0.588442
REACTOME_GRB2_EVENTS_IN_ERBB2_SIGNALING	0.227	0.803912	0.063	0.588442
REACTOME_GRB2_SOS_PROVIDES_LINKAGE_TO_MAPK_SIGNALING_FOR_INTERGRINS_	0.084	0.57262	0.117	0.63525
REACTOME_GROWTH_HORMONE_RECEPTOR_SIGNALING	0.561	0.997374	0.38	0.852798
REACTOME_HDL_MEDIATED_LIPID_TRANSPORT	0.317	0.900751	0.395	0.865532
REACTOME_HEMOSTASIS	0.044	0.432715	0.056	0.588442
REACTOME_HEPARAN_SULFATE_HEPARIN_HS_GAG_METABOLISM	0.034	0.394944	0.447	0.9
REACTOME_HIGHLY_CALCIUM_PERMEABLE_POSTSYNAPTIC_NICOTINIC_ACETYLCHOLINE_RECEPTORS	0.431	0.965759	0.652	0.966128
REACTOME_HIV_INFECTION	0.394	0.945928	0.003	0.161333
REACTOME_HIV_LIFE_CYCLE	0.662	0.997374	0.126	0.639692
REACTOME_HOMOLOGOUS_RECOMBINATION_REPAIR_OF_REPLICATION_INDEPENDENT_DOUBLE_STRAND_BREAKS	0.991	0.997374	0.956	1
REACTOME_HORMONE_LIGAND_BINDING_RECEPTORS	0.07	0.547351	0.119	0.63525
REACTOME_HORMONE_SENSITIVE_LIPASE_HSL_MEDIATED_TRIACYLGLYCEROL_HYDROLYSIS	0.628	0.997374	0.748	0.978437
REACTOME_HOST_INTERACTIONS_OF_HIV_FACTORS	0.325	0.902294	0.008	0.313946
REACTOME_HS_GAG_BIOSYNTHESIS	0.144	0.723488	0.702	0.968
REACTOME_HS_GAG_DEGRADATION	0.021	0.320968	0.598	0.943879
REACTOME_HYALURONAN_METABOLISM	0.668	0.997374	0.901	1
REACTOME_HYALURONAN_UPTAKE_AND_DEGRADATION	0.481	0.988422	0.826	1
REACTOME_IKK_COMPLEX_RECRUITMENT_MEDIATED_BY_RIP1	0.245	0.833115	0.403	0.872066
REACTOME_IL_2_SIGNALING	0.469	0.988422	0.307	0.805795
REACTOME_IL_3_5_AND_GM_CSF_SIGNALING	0.716	0.997374	0.35	0.829038
REACTOME_IL_6_SIGNALING	0.511	0.997374	0.15	0.66079
REACTOME_IL_7_SIGNALING	0.65	0.997374	0.189	0.700071
REACTOME_IL_RECEPTOR_SHC_SIGNALING	0.626	0.997374	0.298	0.796862
REACTOME_IL1_SIGNALING	0.206	0.784762	0.134	0.651058
REACTOME_IMMUNE_SYSTEM	0.257	0.841834	0.023	0.484
REACTOME_IMMUNOREGULATORY_INTERACTIONS_BETWEEN_A_LYMPHOID_AND_A_NON_LYMPHOID_CELL	0.545	0.997374	0.672	0.966128
REACTOME_INCRETIN_SYNTHESIS_SECRETION_AND_INACTIVATION	0.678	0.997374	0.574	0.936458
REACTOME_INFLAMMASOMES	0.612	0.997374	0.798	0.997246
REACTOME_INFLUENZA_LIFE_CYCLE	0.875	0.997374	0.959	1
REACTOME_INFLUENZA_VIRAL_RNA_TRANSCRIPTION_AND_REPLICATION	0.889	0.997374	1	1
REACTOME_INHIBITION_OF_INSULIN_SECRETION_BY_ADRENALINE_NORADRENALINE	0.055	0.492963	0.492	0.915877
REACTOME_INHIBITION_OF_REPLICATION_INITIATION_OF_DAMAGED_DNA_BY_RB1_E2F1	0.842	0.997374	0.695	0.96754
REACTOME_INHIBITION_OF_THE_PROTEOLYTIC_ACTIVITY_OF_APC_C_REQUIRED_FOR_THE_ONSET_OF_ANAPHASE_BY_MITOTIC_SPINDLE_CHECKPOINT_COMPONENTS	0.195	0.777574	0.193	0.70059
REACTOME_INHIBITION_OF_VOLTAGE_GATED_CA2_CHANNELS_VIA_GBETA_GAMMA_SUBUNITS	0.19	0.772773	0.282	0.78569
REACTOME_INITIAL_TRIGGERING_OF_COMPLEMENT	0.19	0.772773	0.539	0.932708
REACTOME_INNATE_IMMUNE_SYSTEM	0.351	0.923283	0.324	0.815814
REACTOME_INSULIN_RECEPTOR_RECYCLING	0.182	0.763552	0.015	0.427059
REACTOME_INSULIN_RECEPTOR_SIGNALLING_CASCADE	0.984	0.997374	0.867	1
REACTOME_INSULIN_SYNTHESIS_AND_PROCESSING	0.821	0.997374	0.921	1
REACTOME_INTEGRATION_OF_ENERGY_METABOLISM	0.071	0.547351	0.388	0.860116
REACTOME_INTEGRATION_OF_PROVIRUS	0.212	0.797103	0.117	0.63525
REACTOME_INTEGRIN_ALPHAIIB_BETA3_SIGNALING	0.379	0.945546	0.266	0.772464
REACTOME_INTEGRIN_CELL_SURFACE_INTERACTIONS	0.076	0.55902	0.392	0.8624
REACTOME_INTERACTION_BETWEEN_L1_AND_ANKYRINS	0.301	0.888317	0.067	0.588442
REACTOME_INTERACTIONS_OF_VPR_WITH_HOST_CELLULAR_PROTEINS	0.423	0.958953	0.075	0.588442
REACTOME_INTERFERON_ALPHA_BETA_SIGNALING	0.007	0.231	0	0
REACTOME_INTERFERON_GAMMA_SIGNALING	0.135	0.702581	0.001	0.076421
REACTOME_INTERFERON_SIGNALING	0.027	0.35967	0	0
REACTOME_INTRINSIC_PATHWAY	0.48	0.988422	0.446	0.9
REACTOME_INTRINSIC_PATHWAY_FOR_APOPTOSIS	0.725	0.997374	0.483	0.915473
REACTOME_INWARDLY_RECTIFYING_K_CHANNELS	0.423	0.958953	0.486	0.915473
REACTOME_ION_CHANNEL_TRANSPORT	0.134	0.699885	0.176	0.686968
REACTOME_ION_TRANSPORT_BY_P_TYPE_ATPASES	0.095	0.605	0.23	0.732368
REACTOME_IONOTROPIC_ACTIVITY_OF_KAINATE_RECEPTORS	0.44	0.970929	0.139	0.651058
REACTOME_IRAK1_RECRUITS_IKK_COMPLEX	0.811	0.997374	0.7	0.96754
REACTOME_IRAK2_MEDIATED_ACTIVATION_OF_TAK1_COMPLEX_UPON_TLR7_8_OR_9_STIMULATION	0.851	0.997374	0.863	1
REACTOME_IRON_UPTAKE_AND_TRANSPORT	0.385	0.945928	0.093	0.616603
REACTOME_JNK_C_JUN_KINASES_PHOSPHORYLATION_AND_ACTIVATION_MEDIATED_BY_ACTIVATED_HUMAN_TAK1	0.308	0.899671	0.547	0.932708
REACTOME_KERATAN_SULFATE_BIOSYNTHESIS	0.32	0.901532	0.807	0.997246
REACTOME_KERATAN_SULFATE_DEGRADATION	0.04	0.417842	0.586	0.938683
REACTOME_KERATAN_SULFATE_KERATIN_METABOLISM	0.081	0.569684	0.697	0.96754
REACTOME_KINESINS	0.433	0.968746	0.543	0.932708
REACTOME_L1CAM_INTERACTIONS	0.005	0.201667	0.053	0.58745
REACTOME_LAGGING_STRAND_SYNTHESIS	0.935	0.997374	0.886	1
REACTOME_LATE_PHASE_OF_HIV_LIFE_CYCLE	0.768	0.997374	0.254	0.760429
REACTOME_LATENT_INFECTION_OF_HOMO_SAPIENS_WITH_MYCOBACTERIUM_TUBERCULOSIS	0.045	0.432715	0.018	0.4356
REACTOME_LIGAND_GATED_ION_CHANNEL_TRANSPORT	0.386	0.945928	0.236	0.738464
REACTOME_LIPID_DIGESTION_MOBILIZATION_AND_TRANSPORT	0.519	0.997374	0.816	1
REACTOME_LIPOPROTEIN_METABOLISM	0.292	0.879	0.732	0.978437
REACTOME_LOSS_OF_NLP_FROM_MITOTIC_CENTROSOMES	0.375	0.944675	0.653	0.966128
REACTOME_LYSOSOME_VESICLE_BIOGENESIS	0.688	0.997374	0.465	0.909946
REACTOME_M_G1_TRANSITION	0.225	0.803912	0.034	0.528
REACTOME_MAP_KINASE_ACTIVATION_IN_TLR_CASCADE	0.833	0.997374	0.881	1
REACTOME_MAPK_TARGETS_NUCLEAR_EVENTS_MEDIATED_BY_MAP_KINASES	0.934	0.997374	0.888	1
REACTOME_MEIOSIS	0.924	0.997374	0.993	1
REACTOME_MEIOTIC_RECOMBINATION	0.92	0.997374	0.989	1
REACTOME_MEIOTIC_SYNAPSIS	0.859	0.997374	0.967	1
REACTOME_MEMBRANE_BINDING_AND_TARGETTING_OF_GAG_PROTEINS	0.566	0.997374	0.585	0.938683
REACTOME_MEMBRANE_TRAFFICKING	0.702	0.997374	0.854	1
REACTOME_METABOLISM_OF_AMINO_ACIDS_AND_DERIVATIVES	0.526	0.997374	0.473	0.915223
REACTOME_METABOLISM_OF_CARBOHYDRATES	0.03	0.372308	0.273	0.781846
REACTOME_METABOLISM_OF_LIPIDS_AND_LIPOPROTEINS	0.41	0.958044	0.892	1
REACTOME_METABOLISM_OF_MRNA	0.767	0.997374	0.828	1
REACTOME_METABOLISM_OF_NON_CODING_RNA	0.373	0.944675	0.018	0.4356
REACTOME_METABOLISM_OF_NUCLEOTIDES	0.479	0.988422	0.41	0.87676
REACTOME_METABOLISM_OF_POLYAMINES	0.909	0.997374	0.891	1
REACTOME_METABOLISM_OF_PORPHYRINS	0.419	0.958953	0.135	0.651058
REACTOME_METABOLISM_OF_PROTEINS	0.957	0.997374	1	1
REACTOME_METABOLISM_OF_RNA	0.714	0.997374	0.516	0.932527
REACTOME_METABOLISM_OF_STEROID_HORMONES_AND_VITAMINS_A_AND_D	0.256	0.841834	0.156	0.670154
REACTOME_METABOLISM_OF_VITAMINS_AND_COFACTORS	0.682	0.997374	0.863	1
REACTOME_METAL_ION_SLC_TRANSPORTERS	0.129	0.699885	0.39	0.861918
REACTOME_MHC_CLASS_II_ANTIGEN_PRESENTATION	0	0	0.035	0.528
REACTOME_MICRORNA_MIRNA_BIOGENESIS	0.507	0.997374	0.517	0.932527
REACTOME_MITOCHONDRIAL_FATTY_ACID_BETA_OXIDATION	0.815	0.997374	0.992	1
REACTOME_MITOCHONDRIAL_PROTEIN_IMPORT	0.955	0.997374	1	1
REACTOME_MITOCHONDRIAL_TRNA_AMINOACYLATION	0.974	0.997374	0.999	1
REACTOME_MITOTIC_G1_G1_S_PHASES	0.482	0.988422	0.132	0.647514
REACTOME_MITOTIC_G2_G2_M_PHASES	0.256	0.841834	0.474	0.915223
REACTOME_MITOTIC_M_M_G1_PHASES	0.331	0.911977	0.099	0.631304
REACTOME_MITOTIC_PROMETAPHASE	0.423	0.958953	0.474	0.915223
REACTOME_MRNA_3_END_PROCESSING	0.646	0.997374	0.209	0.710698
REACTOME_MRNA_CAPPING	0.399	0.945928	0.128	0.640883
REACTOME_MRNA_DECAY_BY_3_TO_5_EXORIBONUCLEASE	0.945	0.997374	0.779	0.993071
REACTOME_MRNA_DECAY_BY_5_TO_3_EXORIBONUCLEASE	0.922	0.997374	0.6	0.943879
REACTOME_MRNA_PROCESSING	0.853	0.997374	0.136	0.651058
REACTOME_MRNA_SPLICING	0.875	0.997374	0.392	0.8624
REACTOME_MRNA_SPLICING_MINOR_PATHWAY	0.785	0.997374	0.551	0.932708
REACTOME_MTORC1_MEDIATED_SIGNALLING	0.959	0.997374	0.858	1
REACTOME_MUSCLE_CONTRACTION	0.148	0.730872	0.538	0.932708
REACTOME_MYD88_MAL_CASCADE_INITIATED_ON_PLASMA_MEMBRANE	0.812	0.997374	0.685	0.966128
REACTOME_MYOGENESIS	0	0	0.033	0.528
REACTOME_N_GLYCAN_ANTENNAE_ELONGATION	0.558	0.997374	0.678	0.966128
REACTOME_N_GLYCAN_ANTENNAE_ELONGATION_IN_THE_MEDIAL_TRANS_GOLGI	0.603	0.997374	0.682	0.966128
REACTOME_N_GLYCAN_TRIMMING_IN_THE_ER_AND_CALNEXIN_CALRETICULIN_CYCLE	0.984	0.997374	1	1
REACTOME_NA_CL_DEPENDENT_NEUROTRANSMITTER_TRANSPORTERS	0	0	0.075	0.588442
REACTOME_NCAM_SIGNALING_FOR_NEURITE_OUT_GROWTH	0.002	0.161333	0.001	0.076421
REACTOME_NCAM1_INTERACTIONS	0.001	0.0968	0.002	0.138286
REACTOME_NEF_MEDIATED_DOWNREGULATION_OF_MHC_CLASS_I_COMPLEX_CELL_SURFACE_EXPRESSION	0.686	0.997374	0.361	0.840019
REACTOME_NEF_MEDIATES_DOWN_MODULATION_OF_CELL_SURFACE_RECEPTORS_BY_RECRUITING_THEM_TO_CLATHRIN_ADAPTERS	0.329	0.90992	0.112	0.63525
REACTOME_NEGATIVE_REGULATION_OF_FGFR_SIGNALING	0.927	0.997374	0.737	0.978437
REACTOME_NEGATIVE_REGULATION_OF_THE_PI3K_AKT_NETWORK	0.577	0.997374	0.487	0.915473
REACTOME_NEGATIVE_REGULATORS_OF_RIG_I_MDA5_SIGNALING	0.262	0.847269	0.234	0.735429
REACTOME_NEP_NS2_INTERACTS_WITH_THE_CELLULAR_EXPORT_MACHINERY	0.35	0.923283	0.025	0.484
REACTOME_NEPHRIN_INTERACTIONS	0.164	0.74415	0.066	0.588442
REACTOME_NETRIN1_SIGNALING	0.112	0.653108	0.582	0.938683
REACTOME_NEURONAL_SYSTEM	0.019	0.3135	0	0
REACTOME_NEUROTRANSMITTER_RECEPTOR_BINDING_AND_DOWNSTREAM_TRANSMISSION_IN_THE_POSTSYNAPTIC_CELL	0.111	0.653108	0.017	0.4356
REACTOME_NEUROTRANSMITTER_RELEASE_CYCLE	0.327	0.906115	0.316	0.808935
REACTOME_NFKB_ACTIVATION_THROUGH_FADD_RIP1_PATHWAY_MEDIATED_BY_CASPASE_8_AND10	0.415	0.958044	0.344	0.829038
REACTOME_NFKB_AND_MAP_KINASES_ACTIVATION_MEDIATED_BY_TLR4_SIGNALING_REPERTOIRE	0.801	0.997374	0.775	0.991859
REACTOME_NFKB_IS_ACTIVATED_AND_SIGNALS_SURVIVAL	0.844	0.997374	0.902	1
REACTOME_NGF_SIGNALLING_VIA_TRKA_FROM_THE_PLASMA_MEMBRANE	0.45	0.977391	0.08	0.598763
REACTOME_NITRIC_OXIDE_STIMULATES_GUANYLATE_CYCLASE	0.062	0.529553	0.305	0.804913
REACTOME_NOD1_2_SIGNALING_PATHWAY	0.474	0.988422	0.397	0.865532
REACTOME_NONSENSE_MEDIATED_DECAY_ENHANCED_BY_THE_EXON_JUNCTION_COMPLEX	0.828	0.997374	0.955	1
REACTOME_NOREPINEPHRINE_NEUROTRANSMITTER_RELEASE_CYCLE	0.693	0.997374	0.9	1
REACTOME_NOTCH_HLH_TRANSCRIPTION_PATHWAY	0.218	0.803081	0.628	0.961398
REACTOME_NOTCH1_INTRACELLULAR_DOMAIN_REGULATES_TRANSCRIPTION	0.95	0.997374	0.921	1
REACTOME_NRAGE_SIGNALS_DEATH_THROUGH_JNK	0.452	0.978098	0.583	0.938683
REACTOME_NRIF_SIGNALS_CELL_DEATH_FROM_THE_NUCLEUS	0.817	0.997374	0.863	1
REACTOME_NUCLEAR_EVENTS_KINASE_AND_TRANSCRIPTION_FACTOR_ACTIVATION	0.902	0.997374	0.859	1
REACTOME_NUCLEAR_RECEPTOR_TRANSCRIPTION_PATHWAY	0.602	0.997374	0.677	0.966128
REACTOME_NUCLEAR_SIGNALING_BY_ERBB4	0.161	0.74415	0.084	0.600828
REACTOME_NUCLEOTIDE_BINDING_DOMAIN_LEUCINE_RICH_REPEAT_CONTAINING_RECEPTOR_NLR_SIGNALING_PATHWAYS	0.55	0.997374	0.655	0.966128
REACTOME_NUCLEOTIDE_EXCISION_REPAIR	0.898	0.997374	0.814	1
REACTOME_NUCLEOTIDE_LIKE_PURINERGIC_RECEPTORS	0.692	0.997374	0.85	1
REACTOME_O_LINKED_GLYCOSYLATION_OF_MUCINS	0.818	0.997374	0.972	1
REACTOME_OLFACTORY_SIGNALING_PATHWAY	0.072	0.547351	0	0
REACTOME_OPIOID_SIGNALLING	0.02	0.319121	0.018	0.4356
REACTOME_OPSINS	0.009	0.242	0.009	0.3267
REACTOME_ORC1_REMOVAL_FROM_CHROMATIN	0.285	0.876737	0.084	0.600828
REACTOME_ORGANIC_CATION_ANION_ZWITTERION_TRANSPORT	0.098	0.616	0.124	0.639692
REACTOME_OTHER_SEMAPHORIN_INTERACTIONS	0.019	0.3135	0.492	0.915877
REACTOME_OXYGEN_DEPENDENT_PROLINE_HYDROXYLATION_OF_HYPOXIA_INDUCIBLE_FACTOR_ALPHA	0.552	0.997374	0.853	1
REACTOME_P130CAS_LINKAGE_TO_MAPK_SIGNALING_FOR_INTEGRINS	0.19	0.772773	0.335	0.82027
REACTOME_P2Y_RECEPTORS	0.936	0.997374	0.96	1
REACTOME_P38MAPK_EVENTS	0.203	0.784762	0.086	0.609132
REACTOME_P53_DEPENDENT_G1_DNA_DAMAGE_RESPONSE	0.444	0.97238	0.436	0.89622
REACTOME_P53_INDEPENDENT_G1_S_DNA_DAMAGE_CHECKPOINT	0.277	0.870571	0.31	0.806667
REACTOME_P75_NTR_RECEPTOR_MEDIATED_SIGNALLING	0.473	0.988422	0.55	0.932708
REACTOME_P75NTR_RECRUITS_SIGNALLING_COMPLEXES	0.308	0.899671	0.69	0.967066
REACTOME_P75NTR_SIGNALS_VIA_NFKB	0.246	0.834561	0.516	0.932527
REACTOME_PACKAGING_OF_TELOMERE_ENDS	0.815	0.997374	0.871	1
REACTOME_PASSIVE_TRANSPORT_BY_AQUAPORINS	0.749	0.997374	0.475	0.915433
REACTOME_PD1_SIGNALING	0.687	0.997374	0.281	0.78569
REACTOME_PECAM1_INTERACTIONS	0.349	0.923038	0.186	0.694272
REACTOME_PEPTIDE_CHAIN_ELONGATION	0.875	0.997374	1	1
REACTOME_PEPTIDE_HORMONE_BIOSYNTHESIS	0.224	0.803081	0.35	0.829038
REACTOME_PEPTIDE_LIGAND_BINDING_RECEPTORS	0.018	0.3135	0.005	0.234194
REACTOME_PERK_REGULATED_GENE_EXPRESSION	0.794	0.997374	0.698	0.96754
REACTOME_PEROXISOMAL_LIPID_METABOLISM	0.835	0.997374	0.907	1
REACTOME_PHASE_II_CONJUGATION	0.78	0.997374	0.959	1
REACTOME_PHASE1_FUNCTIONALIZATION_OF_COMPOUNDS	0.689	0.997374	0.971	1
REACTOME_PHOSPHOLIPASE_C_MEDIATED_CASCADE	0.374	0.944675	0.09	0.616603
REACTOME_PHOSPHOLIPID_METABOLISM	0.515	0.997374	0.821	1
REACTOME_PHOSPHORYLATION_OF_CD3_AND_TCR_ZETA_CHAINS	0.678	0.997374	0.204	0.70694
REACTOME_PHOSPHORYLATION_OF_THE_APC_C	0.224	0.803081	0.359	0.840019
REACTOME_PI_3K_CASCADE	0.898	0.997374	0.617	0.961249
REACTOME_PI_METABOLISM	0.974	0.997374	0.758	0.983571
REACTOME_PI3K_AKT_ACTIVATION	0.821	0.997374	0.687	0.966128
REACTOME_PI3K_CASCADE	0.995	0.997374	0.978	1
REACTOME_PI3K_EVENTS_IN_ERBB2_SIGNALING	0.871	0.997374	0.592	0.942526
REACTOME_PI3K_EVENTS_IN_ERBB4_SIGNALING	0.777	0.997374	0.504	0.924666
REACTOME_PIP3_ACTIVATES_AKT_SIGNALING	0.937	0.997374	0.813	1
REACTOME_PKA_MEDIATED_PHOSPHORYLATION_OF_CREB	0.297	0.885511	0.17	0.685667
REACTOME_PKB_MEDIATED_EVENTS	0.989	0.997374	0.932	1
REACTOME_PLATELET_ACTIVATION_SIGNALING_AND_AGGREGATION	0.028	0.36627	0.047	0.573479
REACTOME_PLATELET_ADHESION_TO_EXPOSED_COLLAGEN	0.009	0.242	0.026	0.490286
REACTOME_PLATELET_AGGREGATION_PLUG_FORMATION	0.215	0.800462	0.184	0.692145
REACTOME_PLATELET_CALCIUM_HOMEOSTASIS	0.154	0.735429	0.215	0.714371
REACTOME_PLATELET_HOMEOSTASIS	0.012	0.256235	0.126	0.639692
REACTOME_PLATELET_SENSITIZATION_BY_LDL	0.349	0.923038	0.202	0.70694
REACTOME_PLC_BETA_MEDIATED_EVENTS	0.069	0.547351	0.013	0.401617
REACTOME_POL_SWITCHING	0.95	0.997374	0.957	1
REACTOME_POST_CHAPERONIN_TUBULIN_FOLDING_PATHWAY	0.029	0.369368	0.327	0.815814
REACTOME_POST_NMDA_RECEPTOR_ACTIVATION_EVENTS	0.56	0.997374	0.178	0.687383
REACTOME_POST_TRANSLATIONAL_MODIFICATION_SYNTHESIS_OF_GPI_ANCHORED_PROTEINS	0.316	0.899671	0.6	0.943879
REACTOME_POST_TRANSLATIONAL_PROTEIN_MODIFICATION	0.885	0.997374	0.997	1
REACTOME_POTASSIUM_CHANNELS	0.033	0.394944	0.02	0.468387
REACTOME_PPARA_ACTIVATES_GENE_EXPRESSION	0.526	0.997374	0.842	1
REACTOME_PRE_NOTCH_EXPRESSION_AND_PROCESSING	0.386	0.945928	0.49	0.915676
REACTOME_PRE_NOTCH_PROCESSING_IN_GOLGI	0.282	0.873058	0.294	0.796862
REACTOME_PRE_NOTCH_TRANSCRIPTION_AND_TRANSLATION	0.23	0.806667	0.592	0.942526
REACTOME_PREFOLDIN_MEDIATED_TRANSFER_OF_SUBSTRATE_TO_CCT_TRIC	0.202	0.784235	0.685	0.966128
REACTOME_PRESYNAPTIC_NICOTINIC_ACETYLCHOLINE_RECEPTORS	0.227	0.803912	0.2	0.70694
REACTOME_PROCESSING_OF_CAPPED_INTRON_CONTAINING_PRE_MRNA	0.827	0.997374	0.139	0.651058
REACTOME_PROCESSING_OF_CAPPED_INTRONLESS_PRE_MRNA	0.424	0.958953	0.143	0.655003
REACTOME_PROCESSING_OF_INTRONLESS_PRE_MRNAS	0.196	0.777574	0.11	0.63525
REACTOME_PROCESSIVE_SYNTHESIS_ON_THE_LAGGING_STRAND	0.925	0.997374	0.807	0.997246
REACTOME_PROLACTIN_RECEPTOR_SIGNALING	0.132	0.699885	0.045	0.573158
REACTOME_PROLONGED_ERK_ACTIVATION_EVENTS	0.483	0.988422	0.361	0.840019
REACTOME_PROSTACYCLIN_SIGNALLING_THROUGH_PROSTACYCLIN_RECEPTOR	0.023	0.330653	0.238	0.739932
REACTOME_PROSTANOID_LIGAND_RECEPTORS	0.548	0.997374	0.598	0.943879
REACTOME_PROTEIN_FOLDING	0.615	0.997374	0.854	1
REACTOME_PROTEOLYTIC_CLEAVAGE_OF_SNARE_COMPLEX_PROTEINS	0.606	0.997374	0.917	1
REACTOME_PTM_GAMMA_CARBOXYLATION_HYPUSINE_FORMATION_AND_ARYLSULFATASE_ACTIVATION	0.346	0.92182	0.534	0.932708
REACTOME_PURINE_CATABOLISM	0.409	0.957852	0.282	0.78569
REACTOME_PURINE_METABOLISM	0.832	0.997374	0.445	0.9
REACTOME_PURINE_RIBONUCLEOSIDE_MONOPHOSPHATE_BIOSYNTHESIS	0.913	0.997374	0.881	1
REACTOME_PURINE_SALVAGE	0.616	0.997374	0.158	0.671128
REACTOME_PYRIMIDINE_CATABOLISM	0.156	0.735429	0.084	0.600828
REACTOME_PYRIMIDINE_METABOLISM	0.183	0.763552	0.348	0.829038
REACTOME_PYRUVATE_METABOLISM	0.155	0.735429	0.349	0.829038
REACTOME_PYRUVATE_METABOLISM_AND_CITRIC_ACID_TCA_CYCLE	0.832	0.997374	0.955	1
REACTOME_RAF_MAP_KINASE_CASCADE	0.441	0.970929	0.435	0.89622
REACTOME_RAP1_SIGNALLING	0.715	0.997374	0.272	0.780522
REACTOME_RAS_ACTIVATION_UOPN_CA2_INFUX_THROUGH_NMDA_RECEPTOR	0.526	0.997374	0.154	0.6655
REACTOME_RECEPTOR_LIGAND_BINDING_INITIATES_THE_SECOND_PROTEOLYTIC_CLEAVAGE_OF_NOTCH_RECEPTOR	0.071	0.547351	0.631	0.961398
REACTOME_RECRUITMENT_OF_MITOTIC_CENTROSOME_PROTEINS_AND_COMPLEXES	0.529	0.997374	0.823	1
REACTOME_RECRUITMENT_OF_NUMA_TO_MITOTIC_CENTROSOMES	0.882	0.997374	0.898	1
REACTOME_RECYCLING_OF_BILE_ACIDS_AND_SALTS	0.701	0.997374	0.126	0.639692
REACTOME_RECYCLING_PATHWAY_OF_L1	0.265	0.849404	0.348	0.829038
REACTOME_REGULATED_PROTEOLYSIS_OF_P75NTR	0.635	0.997374	0.579	0.938683
REACTOME_REGULATION_OF_AMPK_ACTIVITY_VIA_LKB1	0.996	0.997374	0.945	1
REACTOME_REGULATION_OF_APOPTOSIS	0.24	0.82383	0.192	0.70059
REACTOME_REGULATION_OF_BETA_CELL_DEVELOPMENT	0.616	0.997374	0.284	0.786962
REACTOME_REGULATION_OF_COMPLEMENT_CASCADE	0.1	0.620513	0.623	0.961398
REACTOME_REGULATION_OF_GENE_EXPRESSION_IN_BETA_CELLS	0.641	0.997374	0.407	0.875502
REACTOME_REGULATION_OF_GLUCOKINASE_BY_GLUCOKINASE_REGULATORY_PROTEIN	0.301	0.888317	0.05	0.5808
REACTOME_REGULATION_OF_HYPOXIA_INDUCIBLE_FACTOR_HIF_BY_OXYGEN	0.747	0.997374	0.907	1
REACTOME_REGULATION_OF_IFNA_SIGNALING	0.286	0.877314	0.087	0.610261
REACTOME_REGULATION_OF_IFNG_SIGNALING	0.524	0.997374	0.167	0.684983
REACTOME_REGULATION_OF_INSULIN_LIKE_GROWTH_FACTOR_IGF_ACTIVITY_BY_INSULIN_LIKE_GROWTH_FACTOR_BINDING_PROTEINS_IGFBPS	0.005	0.201667	0.006	0.264
REACTOME_REGULATION_OF_INSULIN_SECRETION	0.137	0.710443	0.462	0.908976
REACTOME_REGULATION_OF_INSULIN_SECRETION_BY_ACETYLCHOLINE	0.168	0.74586	0.678	0.966128
REACTOME_REGULATION_OF_INSULIN_SECRETION_BY_GLUCAGON_LIKE_PEPTIDE1	0.059	0.512982	0.116	0.63525
REACTOME_REGULATION_OF_KIT_SIGNALING	0.925	0.997374	0.638	0.963
REACTOME_REGULATION_OF_MITOTIC_CELL_CYCLE	0.314	0.899671	0.232	0.735429
REACTOME_REGULATION_OF_MRNA_STABILITY_BY_PROTEINS_THAT_BIND_AU_RICH_ELEMENTS	0.344	0.920846	0.297	0.796862
REACTOME_REGULATION_OF_ORNITHINE_DECARBOXYLASE_ODC	0.234	0.810902	0.128	0.640883
REACTOME_REGULATION_OF_PYRUVATE_DEHYDROGENASE_PDH_COMPLEX	0.584	0.997374	0.718	0.976067
REACTOME_REGULATION_OF_RHEB_GTPASE_ACTIVITY_BY_AMPK	0.899	0.997374	0.8	0.997246
REACTOME_REGULATION_OF_SIGNALING_BY_CBL	0.919	0.997374	0.572	0.936458
REACTOME_REGULATION_OF_THE_FANCONI_ANEMIA_PATHWAY	0.532	0.997374	0.821	1
REACTOME_REGULATION_OF_WATER_BALANCE_BY_RENAL_AQUAPORINS	0.142	0.720923	0.29	0.788539
REACTOME_REGULATORY_RNA_PATHWAYS	0.665	0.997374	0.726	0.976067
REACTOME_REMOVAL_OF_THE_FLAP_INTERMEDIATE_FROM_THE_C_STRAND	0.866	0.997374	0.773	0.991516
REACTOME_REPAIR_SYNTHESIS_FOR_GAP_FILLING_BY_DNA_POL_IN_TC_NER	0.843	0.997374	0.766	0.989062
REACTOME_RESOLUTION_OF_AP_SITES_VIA_THE_MULTIPLE_NUCLEOTIDE_PATCH_REPLACEMENT_PATHWAY	0.727	0.997374	0.564	0.936458
REACTOME_RESOLUTION_OF_AP_SITES_VIA_THE_SINGLE_NUCLEOTIDE_REPLACEMENT_PATHWAY	0.673	0.997374	0.666	0.966128
REACTOME_RESPIRATORY_ELECTRON_TRANSPORT	0.997	0.997687	1	1
REACTOME_RESPIRATORY_ELECTRON_TRANSPORT_ATP_SYNTHESIS_BY_CHEMIOSMOTIC_COUPLING_AND_HEAT_PRODUCTION_BY_UNCOUPLING_PROTEINS_	0.998	0.998	1	1
REACTOME_RESPONSE_TO_ELEVATED_PLATELET_CYTOSOLIC_CA2_	0.019	0.3135	0.128	0.640883
REACTOME_RETROGRADE_NEUROTROPHIN_SIGNALLING	0.015	0.294324	0.033	0.528
REACTOME_REVERSIBLE_HYDRATION_OF_CARBON_DIOXIDE	0.73	0.997374	0.622	0.961398
REACTOME_RIG_I_MDA5_MEDIATED_INDUCTION_OF_IFN_ALPHA_BETA_PATHWAYS	0.49	0.995077	0.21	0.71243
REACTOME_RIP_MEDIATED_NFKB_ACTIVATION_VIA_DAI	0.949	0.997374	0.736	0.978437
REACTOME_RNA_POL_I_PROMOTER_OPENING	0.931	0.997374	0.996	1
REACTOME_RNA_POL_I_RNA_POL_III_AND_MITOCHONDRIAL_TRANSCRIPTION	0.993	0.997374	0.984	1
REACTOME_RNA_POL_I_TRANSCRIPTION	0.963	0.997374	0.963	1
REACTOME_RNA_POL_I_TRANSCRIPTION_INITIATION	0.877	0.997374	0.587	0.938683
REACTOME_RNA_POL_I_TRANSCRIPTION_TERMINATION	0.55	0.997374	0.174	0.686543
REACTOME_RNA_POL_II_PRE_TRANSCRIPTION_EVENTS	0.885	0.997374	0.767	0.989062
REACTOME_RNA_POL_II_TRANSCRIPTION	0.878	0.997374	0.505	0.924666
REACTOME_RNA_POL_II_TRANSCRIPTION_PRE_INITIATION_AND_PROMOTER_OPENING	0.69	0.997374	0.361	0.840019
REACTOME_RNA_POL_III_CHAIN_ELONGATION	0.899	0.997374	0.631	0.961398
REACTOME_RNA_POL_III_TRANSCRIPTION	0.965	0.997374	0.832	1
REACTOME_RNA_POL_III_TRANSCRIPTION_INITIATION_FROM_TYPE_2_PROMOTER	0.85	0.997374	0.594	0.943641
REACTOME_RNA_POL_III_TRANSCRIPTION_INITIATION_FROM_TYPE_3_PROMOTER	0.971	0.997374	0.7	0.96754
REACTOME_RNA_POL_III_TRANSCRIPTION_TERMINATION	0.906	0.997374	0.643	0.963505
REACTOME_ROLE_OF_DCC_IN_REGULATING_APOPTOSIS	0.196	0.777574	0.388	0.860116
REACTOME_ROLE_OF_SECOND_MESSENGERS_IN_NETRIN1_SIGNALING	0.825	0.997374	0.623	0.961398
REACTOME_RORA_ACTIVATES_CIRCADIAN_EXPRESSION	0.903	0.997374	0.865	1
REACTOME_S_PHASE	0.586	0.997374	0.377	0.852798
REACTOME_SCF_BETA_TRCP_MEDIATED_DEGRADATION_OF_EMI1	0.251	0.841691	0.165	0.680625
REACTOME_SCFSKP2_MEDIATED_DEGRADATION_OF_P27_P21	0.388	0.945928	0.283	0.78569
REACTOME_SEMA3A_PAK_DEPENDENT_AXON_REPULSION	0.348	0.923038	0.317	0.808935
REACTOME_SEMA3A_PLEXIN_REPULSION_SIGNALING_BY_INHIBITING_INTEGRIN_ADHESION	0.104	0.631833	0.29	0.788539
REACTOME_SEMA4D_IN_SEMAPHORIN_SIGNALING	0.189	0.772773	0.201	0.70694
REACTOME_SEMA4D_INDUCED_CELL_MIGRATION_AND_GROWTH_CONE_COLLAPSE	0.169	0.74586	0.131	0.644786
REACTOME_SEMAPHORIN_INTERACTIONS	0.05	0.456604	0.29	0.788539
REACTOME_SEROTONIN_RECEPTORS	0.03	0.372308	0.004	0.1936
REACTOME_SHC_MEDIATED_CASCADE	0.345	0.920846	0.173	0.686328
REACTOME_SHC_MEDIATED_SIGNALLING	0.227	0.803912	0.129	0.64367
REACTOME_SHC_RELATED_EVENTS	0.394	0.945928	0.224	0.721192
REACTOME_SHC1_EVENTS_IN_EGFR_SIGNALING	0.177	0.755894	0.113	0.63525
REACTOME_SHC1_EVENTS_IN_ERBB4_SIGNALING	0.077	0.55902	0.033	0.528
REACTOME_SIGNAL_AMPLIFICATION	0.002	0.161333	0.07	0.588442
REACTOME_SIGNAL_ATTENUATION	0.393	0.945928	0.494	0.918423
REACTOME_SIGNAL_REGULATORY_PROTEIN_SIRP_FAMILY_INTERACTIONS	0.012	0.256235	0.074	0.588442
REACTOME_SIGNAL_TRANSDUCTION_BY_L1	0.496	0.997374	0.599	0.943879
REACTOME_SIGNALING_BY_ACTIVATED_POINT_MUTANTS_OF_FGFR1	0.37	0.944183	0.234	0.735429
REACTOME_SIGNALING_BY_BMP	0.047	0.440284	0.341	0.82764
REACTOME_SIGNALING_BY_CONSTITUTIVELY_ACTIVE_EGFR	0.222	0.803081	0.118	0.63525
REACTOME_SIGNALING_BY_EGFR_IN_CANCER	0.16	0.74415	0.048	0.5808
REACTOME_SIGNALING_BY_ERBB2	0.606	0.997374	0.215	0.714371
REACTOME_SIGNALING_BY_ERBB4	0.528	0.997374	0.162	0.676217
REACTOME_SIGNALING_BY_FGFR	0.783	0.997374	0.422	0.887566
REACTOME_SIGNALING_BY_FGFR_IN_DISEASE	0.561	0.997374	0.25	0.754678
REACTOME_SIGNALING_BY_FGFR_MUTANTS	0.315	0.899671	0.098	0.631304
REACTOME_SIGNALING_BY_FGFR1_FUSION_MUTANTS	0.224	0.803081	0.06	0.588442
REACTOME_SIGNALING_BY_FGFR1_MUTANTS	0.233	0.810902	0.034	0.528
REACTOME_SIGNALING_BY_FGFR3_MUTANTS	0.573	0.997374	0.221	0.721192
REACTOME_SIGNALING_BY_GPCR	0.006	0.212488	0	0
REACTOME_SIGNALING_BY_HIPPO	0.258	0.841834	0.701	0.96754
REACTOME_SIGNALING_BY_ILS	0.394	0.945928	0.063	0.588442
REACTOME_SIGNALING_BY_INSULIN_RECEPTOR	0.909	0.997374	0.56	0.936458
REACTOME_SIGNALING_BY_NODAL	0.402	0.949112	0.253	0.759
REACTOME_SIGNALING_BY_NOTCH	0.576	0.997374	0.823	1
REACTOME_SIGNALING_BY_NOTCH1	0.786	0.997374	0.925	1
REACTOME_SIGNALING_BY_NOTCH2	0.082	0.569684	0.418	0.884746
REACTOME_SIGNALING_BY_NOTCH3	0.174	0.751929	0.676	0.966128
REACTOME_SIGNALING_BY_NOTCH4	0.174	0.751929	0.699	0.96754
REACTOME_SIGNALING_BY_PDGF	0.024	0.335077	0.139	0.651058
REACTOME_SIGNALING_BY_RHO_GTPASES	0.583	0.997374	0.741	0.978437
REACTOME_SIGNALING_BY_ROBO_RECEPTOR	0.152	0.735429	0.17	0.685667
REACTOME_SIGNALING_BY_SCF_KIT	0.937	0.997374	0.687	0.966128
REACTOME_SIGNALING_BY_TGF_BETA_RECEPTOR_COMPLEX	0.398	0.945928	0.857	1
REACTOME_SIGNALING_BY_THE_B_CELL_RECEPTOR_BCR	0.47	0.988422	0.163	0.676217
REACTOME_SIGNALING_BY_WNT	0.229	0.806667	0.203	0.70694
REACTOME_SIGNALLING_BY_NGF	0.455	0.978756	0.172	0.686328
REACTOME_SIGNALLING_TO_ERKS	0.191	0.77467	0.064	0.588442
REACTOME_SIGNALLING_TO_P38_VIA_RIT_AND_RIN	0.15	0.730872	0.186	0.694272
REACTOME_SIGNALLING_TO_RAS	0.118	0.677217	0.058	0.588442
REACTOME_SLBP_DEPENDENT_PROCESSING_OF_REPLICATION_DEPENDENT_HISTONE_PRE_MRNAS	0.531	0.997374	0.108	0.63525
REACTOME_SLC_MEDIATED_TRANSMEMBRANE_TRANSPORT	0.078	0.560673	0.124	0.639692
REACTOME_SMAD2_SMAD3_SMAD4_HETEROTRIMER_REGULATES_TRANSCRIPTION	0.543	0.997374	0.992	1
REACTOME_SMOOTH_MUSCLE_CONTRACTION	0.114	0.662112	0.801	0.997246
REACTOME_SOS_MEDIATED_SIGNALLING	0.147	0.730872	0.313	0.806952
REACTOME_SPHINGOLIPID_DE_NOVO_BIOSYNTHESIS	0.054	0.487006	0.298	0.796862
REACTOME_SPHINGOLIPID_METABOLISM	0.024	0.335077	0.327	0.815814
REACTOME_SPRY_REGULATION_OF_FGF_SIGNALING	0.931	0.997374	0.899	1
REACTOME_SRP_DEPENDENT_COTRANSLATIONAL_PROTEIN_TARGETING_TO_MEMBRANE	0.855	0.997374	0.998	1
REACTOME_STEROID_HORMONES	0.126	0.69829	0.1	0.631304
REACTOME_STRIATED_MUSCLE_CONTRACTION	0.348	0.923038	0.392	0.8624
REACTOME_SULFUR_AMINO_ACID_METABOLISM	0.825	0.997374	0.836	1
REACTOME_SYNTHESIS_AND_INTERCONVERSION_OF_NUCLEOTIDE_DI_AND_TRIPHOSPHATES	0.461	0.983613	0.673	0.966128
REACTOME_SYNTHESIS_OF_BILE_ACIDS_AND_BILE_SALTS	0.88	0.997374	0.909	1
REACTOME_SYNTHESIS_OF_BILE_ACIDS_AND_BILE_SALTS_VIA_24_HYDROXYCHOLESTEROL	0.366	0.940588	0.312	0.806952
REACTOME_SYNTHESIS_OF_BILE_ACIDS_AND_BILE_SALTS_VIA_7ALPHA_HYDROXYCHOLESTEROL	0.935	0.997374	0.976	1
REACTOME_SYNTHESIS_OF_DNA	0.546	0.997374	0.349	0.829038
REACTOME_SYNTHESIS_OF_GLYCOSYLPHOSPHATIDYLINOSITOL_GPI	0.256	0.841834	0.615	0.959162
REACTOME_SYNTHESIS_OF_PA	0.68	0.997374	0.747	0.978437
REACTOME_SYNTHESIS_OF_PC	0.55	0.997374	0.42	0.887566
REACTOME_SYNTHESIS_OF_PE	0.376	0.944675	0.075	0.588442
REACTOME_SYNTHESIS_OF_PIPS_AT_THE_EARLY_ENDOSOME_MEMBRANE	0.757	0.997374	0.76	0.985286
REACTOME_SYNTHESIS_OF_PIPS_AT_THE_GOLGI_MEMBRANE	0.992	0.997374	0.976	1
REACTOME_SYNTHESIS_OF_PIPS_AT_THE_LATE_ENDOSOME_MEMBRANE	0.803	0.997374	0.47	0.915223
REACTOME_SYNTHESIS_OF_PIPS_AT_THE_PLASMA_MEMBRANE	0.966	0.997374	0.666	0.966128
REACTOME_SYNTHESIS_OF_SUBSTRATES_IN_N_GLYCAN_BIOSYTHESIS	0.622	0.997374	0.901	1
REACTOME_SYNTHESIS_OF_VERY_LONG_CHAIN_FATTY_ACYL_COAS	0.009	0.242	0.208	0.708958
REACTOME_SYNTHESIS_SECRETION_AND_DEACYLATION_OF_GHRELIN	0.74	0.997374	0.876	1
REACTOME_SYNTHESIS_SECRETION_AND_INACTIVATION_OF_GIP	0.759	0.997374	0.663	0.966128
REACTOME_SYNTHESIS_SECRETION_AND_INACTIVATION_OF_GLP1	0.791	0.997374	0.652	0.966128
REACTOME_TAK1_ACTIVATES_NFKB_BY_PHOSPHORYLATION_AND_ACTIVATION_OF_IKKS_COMPLEX	0.438	0.970929	0.36	0.840019
REACTOME_TANDEM_PORE_DOMAIN_POTASSIUM_CHANNELS	0.245	0.833115	0.148	0.66079
REACTOME_TCA_CYCLE_AND_RESPIRATORY_ELECTRON_TRANSPORT	0.995	0.997374	1	1
REACTOME_TCR_SIGNALING	0.636	0.997374	0.119	0.63525
REACTOME_TELOMERE_MAINTENANCE	0.867	0.997374	0.926	1
REACTOME_TERMINATION_OF_O_GLYCAN_BIOSYNTHESIS	0.795	0.997374	0.778	0.993071
REACTOME_TETRAHYDROBIOPTERIN_BH4_SYNTHESIS_RECYCLING_SALVAGE_AND_REGULATION	0.309	0.899671	0.38	0.852798
REACTOME_TGF_BETA_RECEPTOR_SIGNALING_ACTIVATES_SMADS	0.223	0.803081	0.406	0.875502
REACTOME_TGF_BETA_RECEPTOR_SIGNALING_IN_EMT_EPITHELIAL_TO_MESENCHYMAL_TRANSITION	0.462	0.983613	0.68	0.966128
REACTOME_THE_ACTIVATION_OF_ARYLSULFATASES	0.264	0.849404	0.762	0.986118
REACTOME_THE_NLRP3_INFLAMMASOME	0.288	0.878521	0.453	0.904754
REACTOME_THE_ROLE_OF_NEF_IN_HIV1_REPLICATION_AND_DISEASE_PATHOGENESIS	0.383	0.945928	0.029	0.519852
REACTOME_THROMBIN_SIGNALLING_THROUGH_PROTEINASE_ACTIVATED_RECEPTORS_PARS	0	0	0.164	0.678427
REACTOME_THROMBOXANE_SIGNALLING_THROUGH_TP_RECEPTOR	0	0	0.1	0.631304
REACTOME_TIE2_SIGNALING	0.756	0.997374	0.485	0.915473
REACTOME_TIGHT_JUNCTION_INTERACTIONS	0.478	0.988422	0.482	0.915473
REACTOME_TOLL_RECEPTOR_CASCADES	0.589	0.997374	0.614	0.959162
REACTOME_TRAF3_DEPENDENT_IRF_ACTIVATION_PATHWAY	0.36	0.935274	0.378	0.852798
REACTOME_TRAF6_MEDIATED_INDUCTION_OF_NFKB_AND_MAP_KINASES_UPON_TLR7_8_OR_9_ACTIVATION	0.9	0.997374	0.752	0.980165
REACTOME_TRAF6_MEDIATED_INDUCTION_OF_TAK1_COMPLEX	0.672	0.997374	0.845	1
REACTOME_TRAF6_MEDIATED_IRF7_ACTIVATION	0.544	0.997374	0.312	0.806952
REACTOME_TRAF6_MEDIATED_IRF7_ACTIVATION_IN_TLR7_8_OR_9_SIGNALING	0.596	0.997374	0.305	0.804913
REACTOME_TRAF6_MEDIATED_NFKB_ACTIVATION	0.941	0.997374	0.66	0.966128
REACTOME_TRAFFICKING_AND_PROCESSING_OF_ENDOSOMAL_TLR	0.042	0.429465	0.014	0.4235
REACTOME_TRAFFICKING_OF_AMPA_RECEPTORS	0.132	0.699885	0.054	0.588442
REACTOME_TRAFFICKING_OF_GLUR2_CONTAINING_AMPA_RECEPTORS	0.455	0.978756	0.386	0.860116
REACTOME_TRANS_GOLGI_NETWORK_VESICLE_BUDDING	0.803	0.997374	0.75	0.978437
REACTOME_TRANSCRIPTION	0.991	0.997374	0.987	1
REACTOME_TRANSCRIPTION_COUPLED_NER_TC_NER	0.842	0.997374	0.694	0.96754
REACTOME_TRANSCRIPTIONAL_ACTIVITY_OF_SMAD2_SMAD3_SMAD4_HETEROTRIMER	0.34	0.91933	0.93	1
REACTOME_TRANSCRIPTIONAL_REGULATION_OF_WHITE_ADIPOCYTE_DIFFERENTIATION	0.799	0.997374	0.572	0.936458
REACTOME_TRANSFERRIN_ENDOCYTOSIS_AND_RECYCLING	0.201	0.784235	0.023	0.484
REACTOME_TRANSLATION	0.939	0.997374	1	1
REACTOME_TRANSLOCATION_OF_ZAP_70_TO_IMMUNOLOGICAL_SYNAPSE	0.695	0.997374	0.298	0.796862
REACTOME_TRANSMEMBRANE_TRANSPORT_OF_SMALL_MOLECULES	0.088	0.583452	0.067	0.588442
REACTOME_TRANSMISSION_ACROSS_CHEMICAL_SYNAPSES	0.076	0.55902	0.017	0.4356
REACTOME_TRANSPORT_OF_GLUCOSE_AND_OTHER_SUGARS_BILE_SALTS_AND_ORGANIC_ACIDS_METAL_IONS_AND_AMINE_COMPOUNDS	0.022	0.325959	0.116	0.63525
REACTOME_TRANSPORT_OF_INORGANIC_CATIONS_ANIONS_AND_AMINO_ACIDS_OLIGOPEPTIDES	0.065	0.539314	0.125	0.639692
REACTOME_TRANSPORT_OF_MATURE_MRNA_DERIVED_FROM_AN_INTRONLESS_TRANSCRIPT	0.373	0.944675	0.015	0.427059
REACTOME_TRANSPORT_OF_MATURE_TRANSCRIPT_TO_CYTOPLASM	0.62	0.997374	0.056	0.588442
REACTOME_TRANSPORT_OF_ORGANIC_ANIONS	0.718	0.997374	0.642	0.963
REACTOME_TRANSPORT_OF_RIBONUCLEOPROTEINS_INTO_THE_HOST_NUCLEUS	0.287	0.877314	0.021	0.469108
REACTOME_TRANSPORT_OF_VITAMINS_NUCLEOSIDES_AND_RELATED_MOLECULES	0.903	0.997374	0.979	1
REACTOME_TRANSPORT_TO_THE_GOLGI_AND_SUBSEQUENT_MODIFICATION	0.807	0.997374	0.711	0.976067
REACTOME_TRIF_MEDIATED_TLR3_SIGNALING	0.92	0.997374	0.89	1
REACTOME_TRIGLYCERIDE_BIOSYNTHESIS	0.132	0.699885	0.423	0.887566
REACTOME_TRNA_AMINOACYLATION	0.991	0.997374	1	1
REACTOME_TRYPTOPHAN_CATABOLISM	0.4	0.945928	0.668	0.966128
REACTOME_UNBLOCKING_OF_NMDA_RECEPTOR_GLUTAMATE_BINDING_AND_ACTIVATION	0.718	0.997374	0.247	0.753339
REACTOME_UNFOLDED_PROTEIN_RESPONSE	0.625	0.997374	0.806	0.997246
REACTOME_UNWINDING_OF_DNA	0.389	0.945928	0.237	0.738464
REACTOME_VEGF_LIGAND_RECEPTOR_INTERACTIONS	0.103	0.631038	0.642	0.963
REACTOME_VIF_MEDIATED_DEGRADATION_OF_APOBEC3G	0.257	0.841834	0.212	0.712556
REACTOME_VIRAL_MESSENGER_RNA_SYNTHESIS	0.725	0.997374	0.708	0.975347
REACTOME_VITAMIN_B5_PANTOTHENATE_METABOLISM	0.915	0.997374	0.953	1
REACTOME_VOLTAGE_GATED_POTASSIUM_CHANNELS	0.023	0.330653	0.003	0.161333
REACTOME_XENOBIOTICS	0.861	0.997374	0.921	1
REACTOME_YAP1_AND_WWTR1_TAZ_STIMULATED_GENE_EXPRESSION	0.11	0.651918	0.263	0.772464
REACTOME_ZINC_TRANSPORTERS	0.078	0.560673	0.218	0.716145
SA_B_CELL_RECEPTOR_COMPLEXES	0.476	0.988422	0.397	0.865532
SA_CASPASE_CASCADE	0.635	0.997374	0.828	1
SA_FAS_SIGNALING	0.176	0.755894	0.01	0.345714
SA_G1_AND_S_PHASES	0.502	0.997374	0.3	0.799266
SA_G2_AND_M_PHASES	0.34	0.91933	0.215	0.714371
SA_MMP_CYTOKINE_CONNECTION	0.265	0.849404	0.505	0.924666
SA_PROGRAMMED_CELL_DEATH	0.766	0.997374	0.54	0.932708
SA_PTEN_PATHWAY	0.598	0.997374	0.531	0.932708
SA_REG_CASCADE_OF_CYCLIN_EXPR	0.592	0.997374	0.324	0.815814
SA_TRKA_RECEPTOR	0.129	0.699885	0.258	0.766086
SIG_BCR_SIGNALING_PATHWAY	0.675	0.997374	0.615	0.959162
SIG_CD40PATHWAYMAP	0.936	0.997374	0.81	0.999252
SIG_CHEMOTAXIS	0.717	0.997374	0.457	0.905527
SIG_IL4RECEPTOR_IN_B_LYPHOCYTES	0.502	0.997374	0.597	0.943879
SIG_INSULIN_RECEPTOR_PATHWAY_IN_CARDIAC_MYOCYTES	0.034	0.394944	0.208	0.708958
SIG_PIP3_SIGNALING_IN_B_LYMPHOCYTES	0.833	0.997374	0.535	0.932708
SIG_PIP3_SIGNALING_IN_CARDIAC_MYOCTES	0.316	0.899671	0.507	0.924829
SIG_REGULATION_OF_THE_ACTIN_CYTOSKELETON_BY_RHO_GTPASES	0.272	0.862323	0.148	0.66079
ST_ADRENERGIC	0.622	0.997374	0.686	0.966128
ST_B_CELL_ANTIGEN_RECEPTOR	0.554	0.997374	0.244	0.747443
ST_DIFFERENTIATION_PATHWAY_IN_PC12_CELLS	0.605	0.997374	0.723	0.976067
ST_ERK1_ERK2_MAPK_PATHWAY	0.839	0.997374	0.63	0.961398
ST_FAS_SIGNALING_PATHWAY	0.536	0.997374	0.365	0.843917
ST_G_ALPHA_I_PATHWAY	0.279	0.873058	0.099	0.631304
ST_G_ALPHA_S_PATHWAY	0.841	0.997374	0.767	0.989062
ST_GA12_PATHWAY	0.784	0.997374	0.88	1
ST_GA13_PATHWAY	0.561	0.997374	0.449	0.9
ST_GAQ_PATHWAY	0.714	0.997374	0.418	0.884746
ST_GRANULE_CELL_SURVIVAL_PATHWAY	0.935	0.997374	0.899	1
ST_IL_13_PATHWAY	0.123	0.68956	0.065	0.588442
ST_INTEGRIN_SIGNALING_PATHWAY	0.178	0.757935	0.012	0.396
ST_INTERFERON_GAMMA_PATHWAY	0.863	0.997374	0.687	0.966128
ST_INTERLEUKIN_13_PATHWAY	0.123	0.68956	0.052	0.585302
ST_INTERLEUKIN_4_PATHWAY	0.146	0.728495	0.041	0.551222
ST_JAK_STAT_PATHWAY	0.284	0.876737	0.298	0.796862
ST_JNK_MAPK_PATHWAY	0.822	0.997374	0.54	0.932708
ST_MYOCYTE_AD_PATHWAY	0.673	0.997374	0.532	0.932708
ST_P38_MAPK_PATHWAY	0.951	0.997374	0.967	1
ST_PAC1_RECEPTOR_PATHWAY	0.462	0.983613	0.631	0.961398
ST_PHOSPHOINOSITIDE_3_KINASE_PATHWAY	0.494	0.997374	0.437	0.89622
ST_STAT3_PATHWAY	0.185	0.765299	0.133	0.650222
ST_T_CELL_SIGNAL_TRANSDUCTION	0.833	0.997374	0.314	0.806952
ST_TUMOR_NECROSIS_FACTOR_PATHWAY	0.25	0.840278	0.018	0.4356
ST_TYPE_I_INTERFERON_PATHWAY	0.108	0.648	0.009	0.3267
ST_WNT_BETA_CATENIN_PATHWAY	0.039	0.417842	0.178	0.687383
ST_WNT_CA2_CYCLIC_GMP_PATHWAY	0.226	0.803912	0.081	0.600828
WNT_SIGNALING	0.404	0.950742	0.936	1

## Sheet: cervix
PATHWAY NAME	P-DE	FDR-DE	P-DEC	FDR-DEC
BIOCARTA_41BB_PATHWAY	0.749	0.981966	0.874	1
BIOCARTA_ACE2_PATHWAY	0.597	0.965305	0.292	0.7008
BIOCARTA_ACH_PATHWAY	0.747	0.981966	0.788	1
BIOCARTA_ACTINY_PATHWAY	0.389	0.833991	0.107	0.411016
BIOCARTA_AGPCR_PATHWAY	0.986	1	0.981	1
BIOCARTA_AGR_PATHWAY	0.807	1	0.886	1
BIOCARTA_AHSP_PATHWAY	0.88	1	0.923	1
BIOCARTA_AKAP13_PATHWAY	0.806	1	0.526	0.870539
BIOCARTA_AKAP95_PATHWAY	0.034	0.272751	0.302	0.702805
BIOCARTA_AKAPCENTROSOME_PATHWAY	0.399	0.83842	0.573	0.901025
BIOCARTA_AKT_PATHWAY	0.886	1	0.395	0.769852
BIOCARTA_ALK_PATHWAY	0.994	1	0.923	1
BIOCARTA_AMI_PATHWAY	0.868	1	0.385	0.766279
BIOCARTA_ARAP_PATHWAY	0.644	0.974685	0.865	1
BIOCARTA_ARENRF2_PATHWAY	0.172	0.602717	0.343	0.738812
BIOCARTA_ARF_PATHWAY	0.012	0.13507	0.018	0.144398
BIOCARTA_ASBCELL_PATHWAY	0.679	0.974685	0.774	0.998089
BIOCARTA_AT1R_PATHWAY	0.474	0.902086	0.563	0.894026
BIOCARTA_ATM_PATHWAY	0.247	0.705992	0.39	0.766279
BIOCARTA_ATRBRCA_PATHWAY	0.02	0.191053	0.004	0.050947
BIOCARTA_BAD_PATHWAY	0.503	0.91942	0.301	0.702805
BIOCARTA_BARR_MAPK_PATHWAY	0.478	0.902086	0.531	0.872186
BIOCARTA_BARRESTIN_PATHWAY	0.274	0.736637	0.303	0.702805
BIOCARTA_BARRESTIN_SRC_PATHWAY	0.679	0.974685	0.787	1
BIOCARTA_BCELLSURVIVAL_PATHWAY	0.103	0.485571	0.162	0.520407
BIOCARTA_BCR_PATHWAY	0.185	0.6105	0.266	0.66938
BIOCARTA_BIOPEPTIDES_PATHWAY	0.723	0.974685	0.632	0.939267
BIOCARTA_BLYMPHOCYTE_PATHWAY	0.699	0.974685	0.735	0.981333
BIOCARTA_CACAM_PATHWAY	0.847	1	0.834	1
BIOCARTA_CALCINEURIN_PATHWAY	0.961	1	0.876	1
BIOCARTA_CARDIACEGF_PATHWAY	0.492	0.913535	0.317	0.713619
BIOCARTA_CARM_ER_PATHWAY	0.123	0.526832	0.151	0.506356
BIOCARTA_CARM1_PATHWAY	0.99	1	0.989	1
BIOCARTA_CASPASE_PATHWAY	0.021	0.198	0.038	0.23281
BIOCARTA_CBL_PATHWAY	0.847	1	0.698	0.972645
BIOCARTA_CCR3_PATHWAY	0.716	0.974685	0.928	1
BIOCARTA_CCR5_PATHWAY	0.449	0.883398	0.213	0.611217
BIOCARTA_CD40_PATHWAY	0.377	0.823164	0.764	0.995806
BIOCARTA_CDC42RAC_PATHWAY	0.464	0.893538	0.133	0.471015
BIOCARTA_CDK5_PATHWAY	0.604	0.96852	0.715	0.977072
BIOCARTA_CDMAC_PATHWAY	0.66	0.974685	0.72	0.978876
BIOCARTA_CELL2CELL_PATHWAY	0.882	1	0.956	1
BIOCARTA_CELLCYCLE_PATHWAY	0.001	0.022	0	0
BIOCARTA_CERAMIDE_PATHWAY	0.528	0.925913	0.739	0.983527
BIOCARTA_CFTR_PATHWAY	0.899	1	0.911	1
BIOCARTA_CHEMICAL_PATHWAY	0.411	0.853751	0.557	0.890347
BIOCARTA_CHREBP2_PATHWAY	0.99	1	0.932	1
BIOCARTA_CK1_PATHWAY	0.932	1	0.949	1
BIOCARTA_CLASSIC_PATHWAY	0.267	0.731479	0.071	0.336902
BIOCARTA_COMP_PATHWAY	0.089	0.450272	0.057	0.30096
BIOCARTA_CREB_PATHWAY	0.362	0.818155	0.572	0.901025
BIOCARTA_CSK_PATHWAY	0.986	1	0.975	1
BIOCARTA_CTCF_PATHWAY	0.658	0.974685	0.386	0.766279
BIOCARTA_CTL_PATHWAY	0.452	0.884507	0.492	0.85555
BIOCARTA_CTLA4_PATHWAY	0.778	0.991796	0.85	1
BIOCARTA_CXCR4_PATHWAY	0.745	0.981966	0.365	0.754875
BIOCARTA_CYTOKINE_PATHWAY	0.264	0.727378	0.645	0.943142
BIOCARTA_D4GDI_PATHWAY	0.288	0.750765	0.478	0.847443
BIOCARTA_DC_PATHWAY	0.921	1	0.986	1
BIOCARTA_DEATH_PATHWAY	0.56	0.946589	0.686	0.963319
BIOCARTA_DNAFRAGMENT_PATHWAY	0.027	0.233357	0.008	0.086687
BIOCARTA_DREAM_PATHWAY	0.639	0.974609	0.747	0.990542
BIOCARTA_ECM_PATHWAY	0.556	0.94533	0.388	0.766279
BIOCARTA_EDG1_PATHWAY	0.523	0.924	0.364	0.754875
BIOCARTA_EGF_PATHWAY	0.14	0.564667	0.108	0.412674
BIOCARTA_EGFR_SMRTE_PATHWAY	0.125	0.529155	0.311	0.709064
BIOCARTA_EIF_PATHWAY	0.802	1	0.816	1
BIOCARTA_EIF2_PATHWAY	0.232	0.680533	0.238	0.644731
BIOCARTA_EIF4_PATHWAY	0.22	0.664116	0.006	0.070258
BIOCARTA_EPHA4_PATHWAY	0.272	0.736637	0.274	0.676612
BIOCARTA_EPO_PATHWAY	0.25	0.710372	0.268	0.672453
BIOCARTA_EPONFKB_PATHWAY	1	1	1	1
BIOCARTA_ERK_PATHWAY	0.707	0.974685	0.928	1
BIOCARTA_ERK5_PATHWAY	0.072	0.400552	0.019	0.148323
BIOCARTA_ERYTH_PATHWAY	0.75	0.981966	0.734	0.981333
BIOCARTA_ETC_PATHWAY	0.247	0.705992	0.177	0.538792
BIOCARTA_ETS_PATHWAY	0.226	0.672443	0.615	0.930187
BIOCARTA_EXTRINSIC_PATHWAY	0.912	1	0.675	0.959002
BIOCARTA_FAS_PATHWAY	0	0	0.012	0.113143
BIOCARTA_FCER1_PATHWAY	0.02	0.191053	0.036	0.22531
BIOCARTA_FEEDER_PATHWAY	0.708	0.974685	0.509	0.866434
BIOCARTA_FIBRINOLYSIS_PATHWAY	0.639	0.974609	0.536	0.878411
BIOCARTA_FMLP_PATHWAY	0.709	0.974685	0.886	1
BIOCARTA_FREE_PATHWAY	0.701	0.974685	0.844	1
BIOCARTA_G1_PATHWAY	0.007	0.094111	0.014	0.124712
BIOCARTA_G2_PATHWAY	0	0	0	0
BIOCARTA_GABA_PATHWAY	0.669	0.974685	0.841	1
BIOCARTA_GATA3_PATHWAY	0.517	0.922216	0.754	0.99368
BIOCARTA_GCR_PATHWAY	0.292	0.757114	0.349	0.74407
BIOCARTA_GH_PATHWAY	0.093	0.457749	0.024	0.171665
BIOCARTA_GLEEVEC_PATHWAY	0.011	0.127776	0.05	0.279231
BIOCARTA_GLYCOLYSIS_PATHWAY	0.689	0.974685	0.286	0.69212
BIOCARTA_GPCR_PATHWAY	0.919	1	0.833	1
BIOCARTA_GRANULOCYTES_PATHWAY	0.21	0.646017	0.061	0.310779
BIOCARTA_GSK3_PATHWAY	0.019	0.185154	0.003	0.040333
BIOCARTA_HCMV_PATHWAY	0.467	0.89457	0.574	0.901025
BIOCARTA_HDAC_PATHWAY	0.228	0.674248	0.104	0.402688
BIOCARTA_HER2_PATHWAY	0.284	0.745693	0.241	0.646511
BIOCARTA_HIF_PATHWAY	0.919	1	0.922	1
BIOCARTA_HIVNEF_PATHWAY	0.164	0.590888	0.369	0.756763
BIOCARTA_HSP27_PATHWAY	0.693	0.974685	0.721	0.979319
BIOCARTA_IGF1_PATHWAY	0.143	0.570429	0.027	0.184925
BIOCARTA_IGF1MTOR_PATHWAY	0.178	0.604437	0.004	0.050947
BIOCARTA_IGF1R_PATHWAY	0.085	0.434577	0.088	0.372525
BIOCARTA_IL10_PATHWAY	0.574	0.951425	0.645	0.943142
BIOCARTA_IL12_PATHWAY	0.375	0.821267	0.366	0.754875
BIOCARTA_IL17_PATHWAY	0.125	0.529155	0.311	0.709064
BIOCARTA_IL1R_PATHWAY	0.477	0.902086	0.515	0.866516
BIOCARTA_IL2_PATHWAY	0.286	0.748238	0.324	0.722654
BIOCARTA_IL22BP_PATHWAY	0.279	0.740546	0.497	0.857059
BIOCARTA_IL2RB_PATHWAY	0.267	0.731479	0.175	0.538004
BIOCARTA_IL3_PATHWAY	0.055	0.351806	0.171	0.535599
BIOCARTA_IL4_PATHWAY	0.466	0.893834	0.149	0.501968
BIOCARTA_IL5_PATHWAY	0.804	1	0.764	0.995806
BIOCARTA_IL6_PATHWAY	0.151	0.574047	0.34	0.738812
BIOCARTA_IL7_PATHWAY	0.805	1	0.624	0.937938
BIOCARTA_INFLAM_PATHWAY	0.882	1	0.961	1
BIOCARTA_INSULIN_PATHWAY	0.107	0.494688	0.039	0.236937
BIOCARTA_INTEGRIN_PATHWAY	0.772	0.991796	0.814	1
BIOCARTA_INTRINSIC_PATHWAY	0.835	1	0.38	0.764
BIOCARTA_KERATINOCYTE_PATHWAY	0.753	0.983234	0.89	1
BIOCARTA_KREB_PATHWAY	0.317	0.78681	0.419	0.795278
BIOCARTA_LAIR_PATHWAY	0.12	0.520119	0.085	0.365148
BIOCARTA_LECTIN_PATHWAY	0.371	0.820314	0.46	0.831763
BIOCARTA_LEPTIN_PATHWAY	0.929	1	0.831	1
BIOCARTA_LONGEVITY_PATHWAY	0.368	0.820314	0.034	0.218442
BIOCARTA_LYM_PATHWAY	0.151	0.574047	0.236	0.642912
BIOCARTA_MAL_PATHWAY	0.516	0.922216	0.91	1
BIOCARTA_MAPK_PATHWAY	0.592	0.963659	0.875	1
BIOCARTA_MCALPAIN_PATHWAY	0.901	1	0.945	1
BIOCARTA_MCM_PATHWAY	0	0	0	0
BIOCARTA_MEF2D_PATHWAY	0.844	1	0.929	1
BIOCARTA_MET_PATHWAY	0.501	0.9185	0.553	0.889209
BIOCARTA_MITOCHONDRIA_PATHWAY	0.148	0.574047	0.154	0.509016
BIOCARTA_MONOCYTE_PATHWAY	0.61	0.96852	0.311	0.709064
BIOCARTA_MPR_PATHWAY	0.094	0.461108	0.22	0.626353
BIOCARTA_MTA3_PATHWAY	0.258	0.719033	0.06	0.310779
BIOCARTA_MTOR_PATHWAY	0.478	0.902086	0.047	0.267624
BIOCARTA_MYOSIN_PATHWAY	0.948	1	0.89	1
BIOCARTA_NDKDYNAMIN_PATHWAY	0.595	0.965305	0.789	1
BIOCARTA_NEUROTRANSMITTERS_PATHWAY	0.918	1	0.53	0.872186
BIOCARTA_NFAT_PATHWAY	0.921	1	0.754	0.99368
BIOCARTA_NFKB_PATHWAY	0.66	0.974685	0.439	0.810761
BIOCARTA_NGF_PATHWAY	0.145	0.573678	0.063	0.318732
BIOCARTA_NKCELLS_PATHWAY	0.212	0.648051	0.084	0.363
BIOCARTA_NKT_PATHWAY	0.836	1	0.903	1
BIOCARTA_NO1_PATHWAY	0.746	0.981966	0.556	0.890347
BIOCARTA_NO2IL12_PATHWAY	0.558	0.946514	0.656	0.947773
BIOCARTA_NOS1_PATHWAY	0.915	1	0.963	1
BIOCARTA_NTHI_PATHWAY	0.511	0.91942	0.827	1
BIOCARTA_NUCLEARRS_PATHWAY	0.943	1	0.93	1
BIOCARTA_P27_PATHWAY	0.192	0.616779	0.054	0.293663
BIOCARTA_P35ALZHEIMERS_PATHWAY	0.543	0.931957	0.303	0.702805
BIOCARTA_P38MAPK_PATHWAY	0.152	0.574047	0.409	0.78642
BIOCARTA_P53_PATHWAY	0.01	0.12	0.018	0.144398
BIOCARTA_P53HYPOXIA_PATHWAY	0.615	0.96852	0.569	0.89803
BIOCARTA_PAR1_PATHWAY	0.952	1	0.835	1
BIOCARTA_PARKIN_PATHWAY	0.723	0.974685	0.172	0.535599
BIOCARTA_PDGF_PATHWAY	0.188	0.613429	0.139	0.484
BIOCARTA_PGC1A_PATHWAY	0.373	0.820314	0.712	0.977072
BIOCARTA_PITX2_PATHWAY	0.797	1	0.65	0.94664
BIOCARTA_PLATELETAPP_PATHWAY	0.36	0.818155	0.12	0.441114
BIOCARTA_PLCE_PATHWAY	0.96	1	0.973	1
BIOCARTA_PML_PATHWAY	0.72	0.974685	0.788	1
BIOCARTA_PPARA_PATHWAY	0.532	0.929211	0.502	0.858544
BIOCARTA_PROTEASOME_PATHWAY	0.132	0.546051	0.076	0.342708
BIOCARTA_PS1_PATHWAY	0.692	0.974685	0.437	0.809342
BIOCARTA_PTC1_PATHWAY	0.001	0.022	0.006	0.070258
BIOCARTA_PTDINS_PATHWAY	0.19	0.614927	0.099	0.396
BIOCARTA_PTEN_PATHWAY	0.312	0.785137	0.087	0.370452
BIOCARTA_PYK2_PATHWAY	0.251	0.71182	0.306	0.706378
BIOCARTA_RAB_PATHWAY	0.341	0.806927	0.417	0.793557
BIOCARTA_RAC1_PATHWAY	0.08	0.427059	0.067	0.329776
BIOCARTA_RACCYCD_PATHWAY	0.227	0.674037	0.266	0.66938
BIOCARTA_RANKL_PATHWAY	0.111	0.500382	0.125	0.450372
BIOCARTA_RANMS_PATHWAY	0.01	0.12	0.049	0.274703
BIOCARTA_RARRXR_PATHWAY	0.405	0.844914	0.661	0.950766
BIOCARTA_RAS_PATHWAY	0.852	1	0.841	1
BIOCARTA_RB_PATHWAY	0	0	0.001	0.015783
BIOCARTA_RELA_PATHWAY	0.929	1	0.906	1
BIOCARTA_RHO_PATHWAY	0.173	0.602717	0.366	0.754875
BIOCARTA_RNA_PATHWAY	0.677	0.974685	0.694	0.969863
BIOCARTA_SALMONELLA_PATHWAY	0.409	0.850814	0.087	0.370452
BIOCARTA_SARS_PATHWAY	0.24	0.692803	0.156	0.509016
BIOCARTA_SET_PATHWAY	0.05	0.337674	0.026	0.180632
BIOCARTA_SHH_PATHWAY	0.8	1	0.922	1
BIOCARTA_SKP2E2F_PATHWAY	0.047	0.324971	0.001	0.015783
BIOCARTA_SODD_PATHWAY	0.31	0.782817	0.274	0.676612
BIOCARTA_SPPA_PATHWAY	0.978	1	0.954	1
BIOCARTA_SPRY_PATHWAY	0.344	0.806927	0.093	0.382319
BIOCARTA_SRCRPTP_PATHWAY	0.01	0.12	0.022	0.162152
BIOCARTA_STATHMIN_PATHWAY	0.673	0.974685	0.947	1
BIOCARTA_STEM_PATHWAY	0.28	0.740546	0.898	1
BIOCARTA_STRESS_PATHWAY	0.686	0.974685	0.892	1
BIOCARTA_TALL1_PATHWAY	0.178	0.604437	0.238	0.644731
BIOCARTA_TCAPOPTOSIS_PATHWAY	0.778	0.991796	0.964	1
BIOCARTA_TCR_PATHWAY	0.376	0.822217	0.218	0.623102
BIOCARTA_TCRA_PATHWAY	0.717	0.974685	0.56	0.892558
BIOCARTA_TCYTOTOXIC_PATHWAY	0.369	0.820314	0.844	1
BIOCARTA_TEL_PATHWAY	0.694	0.974685	0.557	0.890347
BIOCARTA_TFF_PATHWAY	0.593	0.964206	0.366	0.754875
BIOCARTA_TGFB_PATHWAY	0.949	1	0.869	1
BIOCARTA_TH1TH2_PATHWAY	0.596	0.965305	0.382	0.764
BIOCARTA_THELPER_PATHWAY	0.717	0.974685	0.911	1
BIOCARTA_TID_PATHWAY	0.972	1	0.983	1
BIOCARTA_TNFR1_PATHWAY	0.003	0.050069	0.023	0.16698
BIOCARTA_TNFR2_PATHWAY	0.476	0.902086	0.808	1
BIOCARTA_TOB1_PATHWAY	0.817	1	0.867	1
BIOCARTA_TOLL_PATHWAY	0.03	0.250345	0.234	0.642284
BIOCARTA_TPO_PATHWAY	0.199	0.631714	0.129	0.46135
BIOCARTA_TRKA_PATHWAY	0.498	0.915311	0.116	0.431877
BIOCARTA_UCALPAIN_PATHWAY	0.68	0.974685	0.799	1
BIOCARTA_VDR_PATHWAY	0.191	0.614927	0.602	0.925958
BIOCARTA_VEGF_PATHWAY	0.77	0.991796	0.549	0.88572
BIOCARTA_VIP_PATHWAY	0.802	1	0.771	0.996876
BIOCARTA_VITCB_PATHWAY	0.654	0.974685	0.094	0.382319
BIOCARTA_WNT_PATHWAY	0.589	0.963659	0.27	0.672453
KEGG_ABC_TRANSPORTERS	0.667	0.974685	0.565	0.894635
KEGG_ACUTE_MYELOID_LEUKEMIA	0.416	0.857254	0.173	0.535599
KEGG_ADHERENS_JUNCTION	0.967	1	0.957	1
KEGG_ADIPOCYTOKINE_SIGNALING_PATHWAY	0.897	1	0.821	1
KEGG_ALANINE_ASPARTATE_AND_GLUTAMATE_METABOLISM	0.171	0.601191	0.067	0.329776
KEGG_ALDOSTERONE_REGULATED_SODIUM_REABSORPTION	0.417	0.857254	0.167	0.529441
KEGG_ALLOGRAFT_REJECTION	0.752	0.982812	0.258	0.660698
KEGG_ALPHA_LINOLENIC_ACID_METABOLISM	0.455	0.887984	0.323	0.721532
KEGG_ALZHEIMERS_DISEASE	0.856	1	0.964	1
KEGG_AMINO_SUGAR_AND_NUCLEOTIDE_SUGAR_METABOLISM	0.605	0.96852	0.257	0.660698
KEGG_AMINOACYL_TRNA_BIOSYNTHESIS	0.134	0.55275	0.163	0.521313
KEGG_AMYOTROPHIC_LATERAL_SCLEROSIS_ALS	0.394	0.835165	0.518	0.866516
KEGG_ANTIGEN_PROCESSING_AND_PRESENTATION	0.492	0.913535	0.368	0.755779
KEGG_APOPTOSIS	0.872	1	0.904	1
KEGG_ARACHIDONIC_ACID_METABOLISM	0.069	0.396	0.018	0.144398
KEGG_ARGININE_AND_PROLINE_METABOLISM	0.017	0.170234	0.006	0.070258
KEGG_ARRHYTHMOGENIC_RIGHT_VENTRICULAR_CARDIOMYOPATHY_ARVC	0.894	1	0.908	1
KEGG_ASCORBATE_AND_ALDARATE_METABOLISM	0.723	0.974685	0.838	1
KEGG_ASTHMA	0.833	1	0.894	1
KEGG_AUTOIMMUNE_THYROID_DISEASE	0.792	0.999986	0.737	0.981765
KEGG_AXON_GUIDANCE	0.77	0.991796	0.732	0.981333
KEGG_B_CELL_RECEPTOR_SIGNALING_PATHWAY	0.623	0.969551	0.725	0.980168
KEGG_BASAL_CELL_CARCINOMA	0.909	1	0.923	1
KEGG_BASAL_TRANSCRIPTION_FACTORS	0.313	0.786083	0.206	0.598224
KEGG_BASE_EXCISION_REPAIR	0.001	0.022	0.01	0.100138
KEGG_BETA_ALANINE_METABOLISM	0.393	0.835165	0.514	0.866516
KEGG_BIOSYNTHESIS_OF_UNSATURATED_FATTY_ACIDS	0.46	0.890122	0.246	0.64944
KEGG_BLADDER_CANCER	0.005	0.074082	0.171	0.535599
KEGG_BUTANOATE_METABOLISM	0.155	0.57856	0.114	0.426619
KEGG_CALCIUM_SIGNALING_PATHWAY	0.993	1	0.997	1
KEGG_CARDIAC_MUSCLE_CONTRACTION	0.971	1	1	1
KEGG_CELL_ADHESION_MOLECULES_CAMS	0.993	1	0.957	1
KEGG_CELL_CYCLE	0	0	0	0
KEGG_CHEMOKINE_SIGNALING_PATHWAY	0.893	1	0.985	1
KEGG_CHRONIC_MYELOID_LEUKEMIA	0.264	0.727378	0.45	0.821887
KEGG_CIRCADIAN_RHYTHM_MAMMAL	0.324	0.79602	0.156	0.509016
KEGG_CITRATE_CYCLE_TCA_CYCLE	0.483	0.9075	0.298	0.702805
KEGG_COLORECTAL_CANCER	0.663	0.974685	0.587	0.911576
KEGG_COMPLEMENT_AND_COAGULATION_CASCADES	0.413	0.854239	0.269	0.672453
KEGG_CYSTEINE_AND_METHIONINE_METABOLISM	0.201	0.631714	0.098	0.396
KEGG_CYTOKINE_CYTOKINE_RECEPTOR_INTERACTION	0.875	1	0.952	1
KEGG_CYTOSOLIC_DNA_SENSING_PATHWAY	0.464	0.893538	0.73	0.981333
KEGG_DILATED_CARDIOMYOPATHY	0.993	1	0.997	1
KEGG_DNA_REPLICATION	0	0	0	0
KEGG_DORSO_VENTRAL_AXIS_FORMATION	0.283	0.745693	0.308	0.709064
KEGG_DRUG_METABOLISM_CYTOCHROME_P450	0.202	0.632923	0.225	0.62948
KEGG_DRUG_METABOLISM_OTHER_ENZYMES	0.007	0.094111	0.099	0.396
KEGG_ECM_RECEPTOR_INTERACTION	0.867	1	0.903	1
KEGG_ENDOCYTOSIS	0.328	0.7986	0.079	0.348657
KEGG_ENDOMETRIAL_CANCER	0.827	1	0.382	0.764
KEGG_EPITHELIAL_CELL_SIGNALING_IN_HELICOBACTER_PYLORI_INFECTION	0.054	0.350036	0.119	0.438548
KEGG_ERBB_SIGNALING_PATHWAY	0.191	0.614927	0.282	0.68702
KEGG_ETHER_LIPID_METABOLISM	0.065	0.388395	0.181	0.547525
KEGG_FATTY_ACID_METABOLISM	0.295	0.758011	0.44	0.810761
KEGG_FC_EPSILON_RI_SIGNALING_PATHWAY	0.508	0.91942	0.542	0.883259
KEGG_FC_GAMMA_R_MEDIATED_PHAGOCYTOSIS	0.162	0.590888	0.174	0.536408
KEGG_FOCAL_ADHESION	0.919	1	0.852	1
KEGG_FOLATE_BIOSYNTHESIS	0.147	0.574047	0.265	0.66938
KEGG_FRUCTOSE_AND_MANNOSE_METABOLISM	0.488	0.909597	0.279	0.685462
KEGG_GALACTOSE_METABOLISM	0.187	0.612921	0.04	0.240996
KEGG_GAP_JUNCTION	0.614	0.96852	0.223	0.627512
KEGG_GLIOMA	0.17	0.599126	0.068	0.331329
KEGG_GLUTATHIONE_METABOLISM	0.029	0.246246	0.023	0.16698
KEGG_GLYCEROLIPID_METABOLISM	0.065	0.388395	0.007	0.078185
KEGG_GLYCEROPHOSPHOLIPID_METABOLISM	0.207	0.640861	0.071	0.336902
KEGG_GLYCINE_SERINE_AND_THREONINE_METABOLISM	0.434	0.868803	0.338	0.738812
KEGG_GLYCOLYSIS_GLUCONEOGENESIS	0.35	0.810258	0.074	0.341105
KEGG_GLYCOSAMINOGLYCAN_BIOSYNTHESIS_CHONDROITIN_SULFATE	0.335	0.80561	0.166	0.528579
KEGG_GLYCOSAMINOGLYCAN_BIOSYNTHESIS_HEPARAN_SULFATE	0.64	0.974685	0.579	0.90496
KEGG_GLYCOSAMINOGLYCAN_BIOSYNTHESIS_KERATAN_SULFATE	0.53	0.928299	0.367	0.755779
KEGG_GLYCOSAMINOGLYCAN_DEGRADATION	0.321	0.792673	0.33	0.732661
KEGG_GLYCOSPHINGOLIPID_BIOSYNTHESIS_GANGLIO_SERIES	0.51	0.91942	0.137	0.481673
KEGG_GLYCOSPHINGOLIPID_BIOSYNTHESIS_GLOBO_SERIES	0.361	0.818155	0.101	0.398511
KEGG_GLYCOSPHINGOLIPID_BIOSYNTHESIS_LACTO_AND_NEOLACTO_SERIES	0.828	1	0.591	0.916808
KEGG_GLYCOSYLPHOSPHATIDYLINOSITOL_GPI_ANCHOR_BIOSYNTHESIS	0.638	0.974609	0.488	0.854736
KEGG_GLYOXYLATE_AND_DICARBOXYLATE_METABOLISM	0.394	0.835165	0.836	1
KEGG_GNRH_SIGNALING_PATHWAY	0.581	0.957562	0.631	0.939267
KEGG_GRAFT_VERSUS_HOST_DISEASE	0.724	0.974685	0.323	0.721532
KEGG_HEDGEHOG_SIGNALING_PATHWAY	0.731	0.97646	0.943	1
KEGG_HEMATOPOIETIC_CELL_LINEAGE	0.896	1	0.989	1
KEGG_HISTIDINE_METABOLISM	0.537	0.929971	0.425	0.803516
KEGG_HOMOLOGOUS_RECOMBINATION	0.003	0.050069	0	0
KEGG_HUNTINGTONS_DISEASE	0.807	1	0.959	1
KEGG_HYPERTROPHIC_CARDIOMYOPATHY_HCM	0.976	1	0.98	1
KEGG_INOSITOL_PHOSPHATE_METABOLISM	0.663	0.974685	0.391	0.767205
KEGG_INSULIN_SIGNALING_PATHWAY	0.614	0.96852	0.654	0.947713
KEGG_INTESTINAL_IMMUNE_NETWORK_FOR_IGA_PRODUCTION	0.705	0.974685	0.829	1
KEGG_JAK_STAT_SIGNALING_PATHWAY	0.62	0.96852	0.761	0.99368
KEGG_LEISHMANIA_INFECTION	0.465	0.893834	0.52	0.867862
KEGG_LEUKOCYTE_TRANSENDOTHELIAL_MIGRATION	0.729	0.974685	0.657	0.948274
KEGG_LIMONENE_AND_PINENE_DEGRADATION	0.28	0.740546	0.48	0.848916
KEGG_LINOLEIC_ACID_METABOLISM	0.09	0.45218	0.021	0.157175
KEGG_LONG_TERM_DEPRESSION	0.712	0.974685	0.783	1
KEGG_LONG_TERM_POTENTIATION	0.843	1	0.966	1
KEGG_LYSINE_DEGRADATION	0.047	0.324971	0.013	0.119468
KEGG_LYSOSOME	0.191	0.614927	0.018	0.144398
KEGG_MAPK_SIGNALING_PATHWAY	0.656	0.974685	0.945	1
KEGG_MATURITY_ONSET_DIABETES_OF_THE_YOUNG	0.933	1	0.953	1
KEGG_MELANOGENESIS	0.988	1	0.989	1
KEGG_MELANOMA	0.383	0.828787	0.563	0.894026
KEGG_METABOLISM_OF_XENOBIOTICS_BY_CYTOCHROME_P450	0.263	0.727378	0.176	0.538004
KEGG_MISMATCH_REPAIR	0.006	0.084583	0.002	0.028194
KEGG_MTOR_SIGNALING_PATHWAY	0.093	0.457749	0.007	0.078185
KEGG_N_GLYCAN_BIOSYNTHESIS	0.065	0.388395	0.007	0.078185
KEGG_NATURAL_KILLER_CELL_MEDIATED_CYTOTOXICITY	0.701	0.974685	0.736	0.981333
KEGG_NEUROACTIVE_LIGAND_RECEPTOR_INTERACTION	0.799	1	1	1
KEGG_NEUROTROPHIN_SIGNALING_PATHWAY	0.269	0.735571	0.076	0.342708
KEGG_NICOTINATE_AND_NICOTINAMIDE_METABOLISM	0.866	1	0.839	1
KEGG_NITROGEN_METABOLISM	0.338	0.80561	0.414	0.792
KEGG_NOD_LIKE_RECEPTOR_SIGNALING_PATHWAY	0.51	0.91942	0.68	0.959558
KEGG_NON_HOMOLOGOUS_END_JOINING	0.112	0.500382	0.604	0.92707
KEGG_NON_SMALL_CELL_LUNG_CANCER	0.095	0.461338	0.102	0.399202
KEGG_NOTCH_SIGNALING_PATHWAY	0.816	1	0.87	1
KEGG_NUCLEOTIDE_EXCISION_REPAIR	0.002	0.038211	0	0
KEGG_O_GLYCAN_BIOSYNTHESIS	0.511	0.91942	0.068	0.331329
KEGG_OLFACTORY_TRANSDUCTION	0.338	0.80561	0.788	1
KEGG_ONE_CARBON_POOL_BY_FOLATE	0	0	0.01	0.100138
KEGG_OOCYTE_MEIOSIS	0	0	0	0
KEGG_OTHER_GLYCAN_DEGRADATION	0.728	0.974685	0.379	0.764
KEGG_OXIDATIVE_PHOSPHORYLATION	0.783	0.994677	0.951	1
KEGG_P53_SIGNALING_PATHWAY	0	0	0.002	0.028194
KEGG_PANCREATIC_CANCER	0.086	0.438147	0.3	0.702805
KEGG_PANTOTHENATE_AND_COA_BIOSYNTHESIS	0.176	0.602717	0.301	0.702805
KEGG_PARKINSONS_DISEASE	0.695	0.974685	0.797	1
KEGG_PATHOGENIC_ESCHERICHIA_COLI_INFECTION	0.434	0.868803	0.042	0.249934
KEGG_PATHWAYS_IN_CANCER	0.246	0.705913	0.218	0.623102
KEGG_PENTOSE_AND_GLUCURONATE_INTERCONVERSIONS	0.255	0.717558	0.382	0.764
KEGG_PENTOSE_PHOSPHATE_PATHWAY	0.226	0.672443	0.073	0.340823
KEGG_PEROXISOME	0.849	1	0.792	1
KEGG_PHENYLALANINE_METABOLISM	0.783	0.994677	0.416	0.792693
KEGG_PHOSPHATIDYLINOSITOL_SIGNALING_SYSTEM	0.39	0.833991	0.106	0.408255
KEGG_PORPHYRIN_AND_CHLOROPHYLL_METABOLISM	0.368	0.820314	0.299	0.702805
KEGG_PPAR_SIGNALING_PATHWAY	0.357	0.817609	0.372	0.757565
KEGG_PRIMARY_BILE_ACID_BIOSYNTHESIS	0.349	0.810258	0.406	0.782884
KEGG_PRIMARY_IMMUNODEFICIENCY	0.252	0.713263	0.646	0.943654
KEGG_PRION_DISEASES	0.484	0.9075	0.275	0.677929
KEGG_PROGESTERONE_MEDIATED_OOCYTE_MATURATION	0	0	0.002	0.028194
KEGG_PROPANOATE_METABOLISM	0.521	0.923678	0.61	0.929402
KEGG_PROSTATE_CANCER	0.524	0.924	0.061	0.310779
KEGG_PROTEASOME	0.179	0.604437	0.089	0.374574
KEGG_PROTEIN_EXPORT	0.692	0.974685	0.929	1
KEGG_PROXIMAL_TUBULE_BICARBONATE_RECLAMATION	0.719	0.974685	0.879	1
KEGG_PURINE_METABOLISM	0.035	0.274703	0.079	0.348657
KEGG_PYRIMIDINE_METABOLISM	0.001	0.022	0	0
KEGG_PYRUVATE_METABOLISM	0.272	0.736637	0.077	0.345074
KEGG_REGULATION_OF_ACTIN_CYTOSKELETON	0.716	0.974685	0.712	0.977072
KEGG_REGULATION_OF_AUTOPHAGY	0.726	0.974685	0.662	0.950766
KEGG_RENAL_CELL_CARCINOMA	0.844	1	0.718	0.977072
KEGG_RENIN_ANGIOTENSIN_SYSTEM	0.259	0.720437	0.386	0.766279
KEGG_RETINOL_METABOLISM	0.379	0.823814	0.314	0.709064
KEGG_RIBOFLAVIN_METABOLISM	0.01	0.12	0.222	0.627128
KEGG_RIBOSOME	0.37	0.820314	0.043	0.254841
KEGG_RIG_I_LIKE_RECEPTOR_SIGNALING_PATHWAY	0.249	0.71031	0.474	0.843441
KEGG_RNA_DEGRADATION	0.649	0.974685	0.501	0.857844
KEGG_RNA_POLYMERASE	0.07	0.398588	0.1	0.396721
KEGG_SELENOAMINO_ACID_METABOLISM	0.44	0.871596	0.897	1
KEGG_SMALL_CELL_LUNG_CANCER	0.038	0.287375	0.011	0.10648
KEGG_SNARE_INTERACTIONS_IN_VESICULAR_TRANSPORT	0.523	0.924	0.574	0.901025
KEGG_SPHINGOLIPID_METABOLISM	0.096	0.461563	0.069	0.33285
KEGG_SPLICEOSOME	0.061	0.375305	0.011	0.10648
KEGG_STARCH_AND_SUCROSE_METABOLISM	0.391	0.8349	0.455	0.826859
KEGG_STEROID_BIOSYNTHESIS	0.187	0.612921	0.049	0.274703
KEGG_STEROID_HORMONE_BIOSYNTHESIS	0.899	1	0.987	1
KEGG_SULFUR_METABOLISM	0.036	0.278043	0.306	0.706378
KEGG_SYSTEMIC_LUPUS_ERYTHEMATOSUS	0.777	0.991796	0.199	0.586101
KEGG_T_CELL_RECEPTOR_SIGNALING_PATHWAY	0.738	0.978608	0.804	1
KEGG_TASTE_TRANSDUCTION	0.823	1	0.955	1
KEGG_TAURINE_AND_HYPOTAURINE_METABOLISM	0.592	0.963659	0.393	0.768016
KEGG_TERPENOID_BACKBONE_BIOSYNTHESIS	0.646	0.974685	0.651	0.947146
KEGG_TGF_BETA_SIGNALING_PATHWAY	0.997	1	0.986	1
KEGG_THYROID_CANCER	0.835	1	0.691	0.969399
KEGG_TIGHT_JUNCTION	0.907	1	0.85	1
KEGG_TOLL_LIKE_RECEPTOR_SIGNALING_PATHWAY	0.06	0.370723	0.39	0.766279
KEGG_TRYPTOPHAN_METABOLISM	0.33	0.7986	0.497	0.857059
KEGG_TYPE_I_DIABETES_MELLITUS	0.668	0.974685	0.076	0.342708
KEGG_TYPE_II_DIABETES_MELLITUS	0.872	1	0.866	1
KEGG_TYROSINE_METABOLISM	0.938	1	0.837	1
KEGG_UBIQUITIN_MEDIATED_PROTEOLYSIS	0.15	0.574047	0.099	0.396
KEGG_VALINE_LEUCINE_AND_ISOLEUCINE_BIOSYNTHESIS	0.156	0.5808	0.197	0.582574
KEGG_VALINE_LEUCINE_AND_ISOLEUCINE_DEGRADATION	0.434	0.868803	0.465	0.832528
KEGG_VASCULAR_SMOOTH_MUSCLE_CONTRACTION	0.97	1	0.97	1
KEGG_VASOPRESSIN_REGULATED_WATER_REABSORPTION	0.702	0.974685	0.432	0.80729
KEGG_VEGF_SIGNALING_PATHWAY	0.951	1	0.866	1
KEGG_VIBRIO_CHOLERAE_INFECTION	0.79	0.999986	0.885	1
KEGG_VIRAL_MYOCARDITIS	0.95	1	0.755	0.99368
KEGG_WNT_SIGNALING_PATHWAY	0.958	1	0.949	1
MIPS_12S_U11_SNRNP	0.148	0.574047	0.193	0.574254
MIPS_17S_U2_SNRNP	0.057	0.356741	0.122	0.44397
MIPS_18S_U11_U12_SNRNP	0.174	0.602717	0.187	0.559843
MIPS_20S_PROTEASOME	0.175	0.602717	0.055	0.296877
MIPS_26S_PROTEASOME	0.321	0.792673	0.235	0.642599
MIPS_28S_RIBOSOMAL_SUBUNIT_MITOCHONDRIAL	0.473	0.902086	0.511	0.866516
MIPS_39S_RIBOSOMAL_SUBUNIT_MITOCHONDRIAL	0.472	0.902086	0.48	0.848916
MIPS_40S_RIBOSOMAL_SUBUNIT_CYTOPLASMIC	0.493	0.914222	0.16	0.517416
MIPS_55S_RIBOSOME_MITOCHONDRIAL	0.43	0.868803	0.422	0.799927
MIPS_60S_RIBOSOMAL_SUBUNIT_CYTOPLASMIC	0.316	0.78681	0.066	0.32932
MIPS_ALL_1_SUPERCOMPLEX	0.256	0.717591	0.042	0.249934
MIPS_ANTI_BHC110_COMPLEX	0.393	0.835165	0.355	0.749215
MIPS_ANTI_HDAC2_COMPLEX	0.112	0.500382	0.072	0.33833
MIPS_AP3_BLOC1_COMPLEX	0.223	0.669	0.303	0.702805
MIPS_ARC_COMPLEX	0.609	0.96852	0.381	0.764
MIPS_ARC_L_COMPLEX	0.573	0.951425	0.252	0.656919
MIPS_ARC92_MEDIATOR_COMPLEX	0.68	0.974685	0.576	0.902214
MIPS_BAF_COMPLEX	0.546	0.934896	0.34	0.738812
MIPS_BASC_COMPLEX	0.032	0.259575	0.021	0.157175
MIPS_BLOC1_BLOC2_COMPLEX	0.603	0.96852	0.821	1
MIPS_BRAFT_COMPLEX	0.005	0.074082	0	0
MIPS_BRG1_SIN3A_COMPLEX	0.617	0.96852	0.614	0.930187
MIPS_BRM_SIN3A_COMPLEX	0.685	0.974685	0.443	0.815255
MIPS_BRM_SIN3A_HDAC_COMPLEX	0.923	1	0.832	1
MIPS_C_COMPLEX_SPLICEOSOME	0.053	0.346649	0.035	0.222895
MIPS_CDC5L_COMPLEX	0.022	0.204769	0.004	0.050947
MIPS_CEN_COMPLEX	0	0	0.007	0.078185
MIPS_CENP_A_NAC_CAD_COMPLEX	0.073	0.404565	0.138	0.481673
MIPS_CF_IIAM_COMPLEX	0.004	0.063824	0	0
MIPS_CHUK_NFKB2_REL_IKBKG_SPAG9_NFKB1_NFKBIE_COPB2_TNIP1_NFKBIA_RELA_TNIP2_COMPLEX	0.535	0.929211	0.566	0.895242
MIPS_CRSP_COMPLEX	0.825	1	0.501	0.857844
MIPS_CRSP_MEDIATOR_2_COMPLEX	0.935	1	0.607	0.928729
MIPS_CSA_COMPLEX	0.895	1	0.838	1
MIPS_CTBP_COMPLEX	0.676	0.974685	0.138	0.481673
MIPS_DA_COMPLEX	0.738	0.978608	0.779	1
MIPS_DDB2_COMPLEX	0.874	1	0.805	1
MIPS_DGCR8_MULTIPROTEIN_COMPLEX	0.132	0.546051	0.298	0.702805
MIPS_DMAP1_ASSOCIATED_COMPLEX	0.001	0.022	0.02	0.15125
MIPS_DNA_SYNTHESOME_COMPLEX	0.003	0.050069	0.001	0.015783
MIPS_DRIP_COMPLEX	0.876	1	0.617	0.932241
MIPS_DSS1_COMPLEX	0.106	0.493308	0.478	0.847443
MIPS_E2F_6_COMPLEX	0.229	0.675829	0.489	0.855455
MIPS_EBAFA_COMPLEX	0.746	0.981966	0.787	1
MIPS_EBAFB_COMPLEX	0.788	0.999986	0.802	1
MIPS_EIF3_COMPLEX	0.896	1	0.575	0.90162
MIPS_EMERIN_COMPLEX_24	0	0	0.014	0.124712
MIPS_EMERIN_COMPLEX_25	0.323	0.794908	0.494	0.855952
MIPS_EMERIN_COMPLEX_32	0.075	0.410943	0.084	0.363
MIPS_EMERIN_COMPLEX_52	0.007	0.094111	0.056	0.297846
MIPS_ESCRT_III_COMPLEX	0.328	0.7986	0.394	0.768935
MIPS_EXOSOME	0.351	0.810258	0.446	0.817667
MIPS_F1F0_ATP_SYNTHASE_MITOCHONDRIAL	0.845	1	0.933	1
MIPS_FA_COMPLEX	0.006	0.084583	0	0
MIPS_GCN5_TRRAP_HISTONE_ACETYLTRANSFERASE_COMPLEX	0.43	0.868803	0.251	0.655489
MIPS_H2AX_COMPLEX_II	0.871	1	0.957	1
MIPS_H2AX_COMPLEX_ISOLATED_FROM_CELLS_WITHOUT_IR_EXPOSURE	0.089	0.450272	0.285	0.690851
MIPS_HCF_1_COMPLEX	0.203	0.632923	0.173	0.535599
MIPS_HDAC1_ASSOCIATED_CORE_COMPLEX_CII	0.14	0.564667	0.063	0.318732
MIPS_HES1_PROMOTER_NOTCH_ENHANCER_COMPLEX	0.184	0.609973	0.362	0.754875
MIPS_HISTONE_H31_COMPLEX	0	0	0	0
MIPS_ING2_COMPLEX	0.095	0.461338	0.127	0.455319
MIPS_ING5_COMPLEX	0.715	0.974685	0.318	0.713657
MIPS_INO80_CHROMATIN_REMODELING_COMPLEX	0.427	0.868803	0.693	0.969399
MIPS_INTEGRATOR_COMPLEX	0.589	0.963659	0.696	0.97079
MIPS_INTEGRATOR_RNAPII_COMPLEX	0.555	0.944736	0.586	0.911576
MIPS_KAISO_NCOR_COMPLEX	0.72	0.974685	0.886	1
MIPS_KCNQ1_MACROMOLECULAR_COMPLEX	0.883	1	0.901	1
MIPS_KINASE_MATURATION_COMPLEX_1	0.231	0.680349	0.155	0.509016
MIPS_LARC_COMPLEX	0.496	0.915311	0.549	0.88572
MIPS_LARGE_DROSHA_COMPLEX	0.006	0.084583	0.009	0.095387
MIPS_LSD1_COMPLEX	0.399	0.83842	0.24	0.646511
MIPS_MEDIATOR_COMPLEX	0.697	0.974685	0.171	0.535599
MIPS_MEDIATOR_COMPLEX_1	0.762	0.990532	0.149	0.501968
MIPS_MLL1_WDR5_COMPLEX	0.068	0.394944	0.337	0.738045
MIPS_MRNA_DECAY_COMPLEX	0.011	0.127776	0.08	0.350937
MIPS_MULTISYNTHETASE_COMPLEX	0.217	0.657795	0.113	0.423969
MIPS_NCOR1_COMPLEX	0.498	0.915311	0.632	0.939267
MIPS_NK_3_GROUCHO_HIPK2_SIN3A_RBPA48_HDAC1_COMPLEX	0.681	0.974685	0.808	1
MIPS_NOP56P_ASSOCIATED_PRE_RRNA_COMPLEX	0.174	0.602717	0.002	0.028194
MIPS_NUA4_TIP60_HAT_COMPLEX	0.01	0.12	0.081	0.354253
MIPS_NUA4_TIP60_HAT_COMPLEX_A	0.141	0.565558	0.336	0.738045
MIPS_NUMAC_COMPLEX	0.494	0.914908	0.527	0.870539
MIPS_P2X7_RECEPTOR_SIGNALLING_COMPLEX	0.877	1	0.626	0.938031
MIPS_PA28_20S_PROTEASOME	0.136	0.556259	0.045	0.264534
MIPS_PA700_20S_PA28_COMPLEX	0.196	0.625477	0.172	0.535599
MIPS_PA700_COMPLEX	0.314	0.786083	0.615	0.930187
MIPS_PBAF_COMPLEX	0.65	0.974685	0.666	0.952295
MIPS_PC2_COMPLEX	0.863	1	0.195	0.577837
MIPS_PCAF_COMPLEX	0.686	0.974685	0.626	0.938031
MIPS_POLYCOMB_REPRESSIVE_COMPLEX_1	0.444	0.875935	0.35	0.74407
MIPS_POLYCYSTIN_1_MULTIPROTEIN_COMPLEX	0.821	1	0.823	1
MIPS_PTIP_HMT_COMPLEX	0.538	0.929971	0.662	0.950766
MIPS_RC_COMPLEX_DURING_G2_M_PHASE_OF_CELL_CYCLE	0	0	0.001	0.015783
MIPS_RC_COMPLEX_DURING_S_PHASE_OF_CELL_CYCLE	0	0	0	0
MIPS_RIBOSOME_CYTOPLASMIC	0.33	0.7986	0.015	0.131205
MIPS_RNA_POLYMERASE_II	0.176	0.602717	0.243	0.646511
MIPS_RNA_POLYMERASE_II_COMPLEX_CHROMATIN_STRUCTURE_MODIFYING	0.372	0.820314	0.179	0.542605
MIPS_RNA_POLYMERASE_II_COMPLEX_CHROMATIN_STRUCTURE_MODIFYING_1	0.729	0.974685	0.5	0.857844
MIPS_RNA_POLYMERASE_II_COMPLEX_CHROMATIN_STRUCTURE_MODIFYING_2	0.084	0.434577	0.039	0.236937
MIPS_RNA_POLYMERASE_II_CORE_COMPLEX	0.121	0.522893	0.257	0.660698
MIPS_RNA_POLYMERASE_II_HOLOENZYME_COMPLEX	0.068	0.394944	0.156	0.509016
MIPS_RNASE_MRP_COMPLEX	0.688	0.974685	0.927	1
MIPS_RSMAD_COMPLEX	0.931	1	0.968	1
MIPS_SIN3_ING1B_COMPLEX_II	0.085	0.434577	0.032	0.208359
MIPS_SIN3_SAP25_COMPLEX	0.047	0.324971	0.003	0.040333
MIPS_SMCC_COMPLEX	0.639	0.974609	0.142	0.490914
MIPS_SMN_COMPLEX	0.149	0.574047	0.165	0.526549
MIPS_SMN_POLII_RHA_COMPLEX	0.157	0.581541	0.264	0.66938
MIPS_SNF2H_COHESIN_NURD_COMPLEX	0.085	0.434577	0.074	0.341105
MIPS_SPLICEOSOME	0.03	0.250345	0.001	0.015783
MIPS_SRCAP_ASSOCIATED_CHROMATIN_REMODELING_COMPLEX	0.001	0.022	0.02	0.15125
MIPS_STAGA_COMPLEX	0.824	1	0.803	1
MIPS_SWI_SNF_CHROMATIN_REMODELING_RELATED_BRCA1_COMPLEX	0.513	0.920737	0.345	0.738812
MIPS_TFIID_BETA_COMPLEX	0.569	0.951425	0.539	0.880346
MIPS_TFIID_BETA_COMPLEX_1	0.613	0.96852	0.538	0.880346
MIPS_TFIID_COMPLEX	0.636	0.974609	0.606	0.928177
MIPS_TFIID_COMPLEX_B_CELL_SPECIFIC	0.654	0.974685	0.637	0.939963
MIPS_TFIIH_TRANSCRIPTION_FACTOR_COMPLEX	0.026	0.2288	0.004	0.050947
MIPS_TFTC_COMPLEX	0.561	0.947177	0.393	0.768016
MIPS_TFTC_TYPE_HISTONE_ACETYL_TRANSFERASE_COMPLEX	0.62	0.96852	0.364	0.754875
MIPS_TNF_ALPHA_NF_KAPPA_B_SIGNALING_COMPLEX	0.333	0.803183	0.222	0.627128
MIPS_TNF_ALPHA_NF_KAPPA_B_SIGNALING_COMPLEX_1	0.611	0.96852	0.613	0.930187
MIPS_TNF_ALPHA_NF_KAPPA_B_SIGNALING_COMPLEX_10	0.212	0.648051	0.345	0.738812
MIPS_TNF_ALPHA_NF_KAPPA_B_SIGNALING_COMPLEX_2	0.277	0.736637	0.257	0.660698
MIPS_TNF_ALPHA_NF_KAPPA_B_SIGNALING_COMPLEX_3	0.501	0.9185	0.504	0.860951
MIPS_TNF_ALPHA_NF_KAPPA_B_SIGNALING_COMPLEX_5	0.035	0.274703	0.027	0.184925
MIPS_TNF_ALPHA_NF_KAPPA_B_SIGNALING_COMPLEX_6	0.869	1	0.71	0.977072
MIPS_TRAP_COMPLEX	0.497	0.915311	0.148	0.500923
MIPS_TRAP_SMCC_MEDIATOR_COMPLEX	0.752	0.982812	0.516	0.866516
MIPS_TRBP_CONTAINING_COMPLEX_1	0.332	0.802103	0.222	0.627128
MIPS_UTX_MLL2_3_COMPLEX	0.295	0.758011	0.291	0.700716
MIPS_WINAC_COMPLEX	0.123	0.526832	0.168	0.531451
PID_A6B1_A6B4_INTEGRIN_PATHWAY	0.164	0.590888	0.016	0.13586
PID_AJDISS_2PATHWAY	0.337	0.80561	0.334	0.737033
PID_ALK1PATHWAY	0.919	1	0.862	1
PID_ALK2PATHWAY	0.994	1	0.993	1
PID_ALPHASYNUCLEIN_PATHWAY	0.517	0.922216	0.682	0.959558
PID_AMB2_NEUTROPHILS_PATHWAY	0.389	0.833991	0.205	0.596513
PID_ANGIOPOIETINRECEPTOR_PATHWAY	0.825	1	0.36	0.754204
PID_ANTHRAXPATHWAY	0.099	0.471305	0.244	0.646511
PID_AP1_PATHWAY	0.036	0.278043	0.06	0.310779
PID_AR_NONGENOMIC_PATHWAY	0.42	0.85893	0.381	0.764
PID_AR_PATHWAY	0.358	0.818155	0.527	0.870539
PID_AR_TF_PATHWAY	0.069	0.396	0.273	0.676612
PID_ARF_3PATHWAY	0.363	0.818155	0.652	0.947652
PID_ARF6_PATHWAY	0.653	0.974685	0.523	0.870535
PID_ARF6_TRAFFICKINGPATHWAY	0.24	0.692803	0.172	0.535599
PID_ARF6DOWNSTREAMPATHWAY	0.049	0.334028	0.101	0.398511
PID_ATF2_PATHWAY	0.015	0.157826	0.138	0.481673
PID_ATM_PATHWAY	0.011	0.127776	0	0
PID_ATR_PATHWAY	0	0	0	0
PID_AURORA_A_PATHWAY	0.01	0.12	0.036	0.22531
PID_AURORA_B_PATHWAY	0.002	0.038211	0	0
PID_AVB3_INTEGRIN_PATHWAY	0.791	0.999986	0.173	0.535599
PID_AVB3_OPN_PATHWAY	0.18	0.606404	0.313	0.709064
PID_BARD1PATHWAY	0.002	0.038211	0	0
PID_BCR_5PATHWAY	0.364	0.818155	0.487	0.854736
PID_BETACATENIN_DEG_PATHWAY	0.671	0.974685	0.469	0.836595
PID_BETACATENIN_NUC_PATHWAY	0.027	0.233357	0.013	0.119468
PID_BMPPATHWAY	0.914	1	0.513	0.866516
PID_CASPASE_PATHWAY	0.011	0.127776	0.02	0.15125
PID_CD40_PATHWAY	0.292	0.757114	0.302	0.702805
PID_CD8TCRDOWNSTREAMPATHWAY	0.505	0.91942	0.932	1
PID_CD8TCRPATHWAY	0.601	0.96852	0.429	0.806459
PID_CDC42_PATHWAY	0.343	0.806927	0.096	0.389363
PID_CDC42_REG_PATHWAY	0.653	0.974685	0.361	0.754204
PID_CERAMIDE_PATHWAY	0.444	0.875935	0.547	0.88572
PID_CIRCADIANPATHWAY	0.012	0.13507	0.035	0.222895
PID_CMYB_PATHWAY	0.316	0.78681	0.521	0.868533
PID_CONE_PATHWAY	0.815	1	0.912	1
PID_CXCR3PATHWAY	0.438	0.870803	0.297	0.702805
PID_CXCR4_PATHWAY	0.179	0.604437	0.146	0.498701
PID_DELTANP63PATHWAY	0.005	0.074082	0.011	0.10648
PID_DNAPK_PATHWAY	0.238	0.691152	0.295	0.702805
PID_E2F_PATHWAY	0	0	0	0
PID_ECADHERIN_KERATINOCYTE_PATHWAY	0.668	0.974685	0.387	0.766279
PID_ECADHERIN_NASCENTAJ_PATHWAY	0.439	0.870803	0.156	0.509016
PID_ECADHERIN_STABILIZATION_PATHWAY	0.452	0.884507	0.241	0.646511
PID_ENDOTHELINPATHWAY	0.369	0.820314	0.464	0.831763
PID_EPHA_FWDPATHWAY	0.287	0.749504	0.444	0.816061
PID_EPHA2_FWDPATHWAY	0.063	0.384353	0.016	0.13586
PID_EPHBFWDPATHWAY	0.461	0.890122	0.312	0.709064
PID_EPHRINBREVPATHWAY	0.327	0.7986	0.372	0.757565
PID_EPOPATHWAY	0.153	0.574047	0.372	0.757565
PID_ER_NONGENOMIC_PATHWAY	0.153	0.574047	0.052	0.287087
PID_ERA_GENOMIC_PATHWAY	0.57	0.951425	0.602	0.925958
PID_ERB_GENOMIC_PATHWAY	0.597	0.965305	0.68	0.959558
PID_ERBB_NETWORK_PATHWAY	0.105	0.491806	0.075	0.342708
PID_ERBB1_DOWNSTREAM_PATHWAY	0.091	0.455628	0.037	0.228613
PID_ERBB1_INTERNALIZATION_PATHWAY	0.276	0.736637	0.223	0.627512
PID_ERBB1_RECEPTOR_PROXIMAL_PATHWAY	0.102	0.484	0.09	0.376599
PID_ERBB2ERBB3PATHWAY	0.651	0.974685	0.545	0.88572
PID_ERBB4_PATHWAY	0.235	0.686559	0.398	0.771557
PID_FAK_PATHWAY	0.439	0.870803	0.323	0.721532
PID_FANCONI_PATHWAY	0	0	0	0
PID_FASPATHWAY	0.431	0.868803	0.424	0.80267
PID_FCER1PATHWAY	0.077	0.418742	0.058	0.30513
PID_FGF_PATHWAY	0.009	0.115646	0.012	0.113143
PID_FOXM1PATHWAY	0	0	0	0
PID_FOXOPATHWAY	0.152	0.574047	0.032	0.208359
PID_FRA_PATHWAY	0.003	0.050069	0.016	0.13586
PID_GLYPICAN_1PATHWAY	0.628	0.971093	0.628	0.938652
PID_GMCSF_PATHWAY	0.162	0.590888	0.287	0.693384
PID_HDAC_CLASSI_PATHWAY	0.816	1	0.874	1
PID_HDAC_CLASSII_PATHWAY	0.621	0.96852	0.431	0.806459
PID_HDAC_CLASSIII_PATHWAY	0.775	0.991796	0.829	1
PID_HEDGEHOG_2PATHWAY	0.179	0.604437	0.33	0.732661
PID_HEDGEHOG_GLIPATHWAY	0.559	0.946589	0.313	0.709064
PID_HES_HEYPATHWAY	0.364	0.818155	0.176	0.538004
PID_HIF1_TFPATHWAY	0.801	1	0.174	0.536408
PID_HIF1APATHWAY	0.633	0.974609	0.597	0.925127
PID_HIF2PATHWAY	0.692	0.974685	0.767	0.996547
PID_HIVNEFPATHWAY	0.661	0.974685	0.753	0.99368
PID_HNF3APATHWAY	0.667	0.974685	0.599	0.925958
PID_HNF3BPATHWAY	0.716	0.974685	0.947	1
PID_IFNGPATHWAY	0.379	0.823814	0.618	0.932782
PID_IGF1_PATHWAY	0.405	0.844914	0.011	0.10648
PID_IL12_2PATHWAY	0.515	0.922216	0.669	0.954212
PID_IL12_STAT4PATHWAY	0.853	1	0.979	1
PID_IL1PATHWAY	0.152	0.574047	0.151	0.506356
[truncated: 829 more rows]
