# Supplementary material for: Loss of Connectivity in Cancer Co-Expression Networks
Source: PLoS One. 2014 Jan 28;9(1):e87075. doi: 10.1371/journal.pone.0087075 (PMC3904972; doi:10.1371/journal.pone.0087075)
Supplement: Table S3 — Top ranked gene lists. List of genes having a differential connection p-value equal to zero that are ranked according the descending order of the absolute value of the degree difference. (XLSX) [file pone.0087075.s003.xlsx]

## Sheet: colon
POSITION	GENE SYMBOL	LOSS OF CONNECTIONS
17056	ZNF347	-7073
394	AHR	-6785
1083	ATP6V1G1	-6761
17009	ZNF271	-6431
6482	GPR107	-6428
12753	REEP5	-6416
2710	CCDC111	-6412
9660	MRCL3	-6342
9990	NAB1	-6340
12960	RNF139	-6323
16074	UBE2B	-6322
554	AMY2B	-6308
6858	HDGFRP3	-6307
1064	ATP6AP2	-6291
7996	KIAA1324L	-6289
14766	SUPT4H1	-6262
647	ANUBL1	-6258
2222	C4ORF18	-6236
12581	RAP1A	-6229
1478	C10ORF32	-6220
13794	SKAP2	-6216
12334	PTP4A2	-6189
16749	ZBED3	-6180
4137	DCTN6	-6169
14710	STX12	-6152
11962	PPP1CB	-6130
3727	CREG2	-6128
9982	N4BP2L2	-6115
3217	CGRRF1	-6108
4640	DYNC1LI2	-6090
12118	PRMT2	-6089
15131	TFR2	-6079
585	ANKLE1	-6077
5114	F7	-6074
8191	KPNA5	-6071
2253	C5ORF21	-5999
6415	GOLGA2	-5988
14416	SPATA6	-5979
4843	ELF2	-5977
14480	SPRED1	-5949
5438	FBXW7	-5943
11734	PLK2	-5941
1498	C10ORF68	-5936
17247	ZNF655	-5916
300	ADH5	-5885
16988	ZNF230	-5877
10548	NUCB2	-5872
12206	PRSS33	-5867
11929	PPFIA3	-5857
2359	C7ORF41	-5840
11441	PFN2	-5828
17018	ZNF280D	-5810
11293	PCTP	-5808
3858	CTBS	-5787
14595	ST3GAL5	-5771
13298	SALL4	-5763
14903	TARSL2	-5756
9101	MAP1LC3B	-5752
10533	NTN4	-5750
10172	NEK1	-5736
1573	C12ORF26	-5712
3714	CRBN	-5712
12514	RABEP1	-5700
13522	SENP7	-5694
9598	MOCS2	-5680
13857	SLC17A5	-5669
15052	TDRD3	-5669
13551	SERINC1	-5650
418	AKAP10	-5644
2125	C2ORF13	-5638
6307	GLIPR1	-5631
3740	CRIPAK	-5606
3668	CPEB2	-5605
6289	GKAP1	-5590
14327	SOCS5	-5573
15461	TMEM45A	-5569
17079	ZNF397	-5567
11082	P2RY5	-5557
14532	SRMS	-5552
9220	MBOAT2	-5532
5476	FER	-5521
2017	C20ORF151	-5496
16936	ZNF141	-5492
11835	POLI	-5481
16855	ZFP2	-5474
28	AASS	-5458
2742	CCDC146	-5449
17204	ZNF583	-5442
14723	STX8	-5425
7295	ICA1L	-5421
14965	TBCEL	-5420
1225	BBS9	-5412
2616	CARD14	-5393
7198	HSD17B6	-5345
11292	PCTK3	-5341
14440	SPG3A	-5339
3457	CLYBL	-5316
15582	TNFSF9	-5296
8732	LOC51057	-5285
3802	CSGALNACT2	-5276
4950	EPHA3	-5254
14175	SMAD2	-5250
3589	COMMD1	-5231
8824	LRCH3	-5185
8858	LRRC17	-5166
11406	PERP	-5147
16724	YPEL5	-5147
15385	TMEM162	-5146
8671	LOC286161	-5142
13766	SIM2	-5138
15433	TMEM20	5129
5220	FAM155B	-5125
5390	FBXL19	-5117
8158	KLK10	-5111
14411	SPATA2L	-5102
16997	ZNF25	-5098
7879	KCTD10	-5097
3420	CLIC4	-5058
5397	FBXL5	-5056
6518	GPR155	-5048
520	ALS2CR8	-5015
9216	MBNL1	-5006
12149	PROSAPIP1	-5004
13645	SFRS5	-5004
1810	C18ORF25	-4980
2606	CAPRIN2	-4978
5170	FAM120B	-4963
12331	PTN	-4947
3317	CHTF18	-4932
1813	C18ORF32	-4904
7724	JAKMIP3	-4903
7885	KCTD17	-4897
2165	C2ORF7	-4855
2124	C2ORF12	-4849
7544	ING4	-4843
6816	HCFC2	-4833
1018	ATP10D	-4821
12941	RND3	-4808
2618	CARD8	-4766
1553	C11ORF67	-4758
14320	SOAT1	-4754
14438	SPG20	-4746
13265	S100A13	-4740
16099	UBE2Q2	-4729
1348	BNIP3L	-4667
93	ABHD9	-4663
8332	L3MBTL4	-4655
9207	MBD2	-4626
11341	PDGFRA	-4593
9914	MYH7	-4580
7825	KCNIP4	-4519
2567	CAMK1	-4491
1581	C12ORF34	-4484
16025	TXNDC15	-4469
2814	CCDC88A	-4409
1947	C1ORF54	-4399
13313	SAMSN1	-4398
8132	KLHL13	-4359
2718	CCDC120	-4320
10002	NAGK	-4312
5556	FIZ1	-4279
444	AKT1S1	-4248
700	APC	-4203
12359	PTPRC	-4161
13810	SLAMF9	-4156
5922	FPR3	-4113
12045	PRDM2	-4084
7770	KATNAL1	-4079
15264	TLR1	-4070
2913	CD163	-4066
3251	CHIC2	-4058
6382	GNB4	-4012
13299	SAMD1	-3988
14284	SNRPN	-3983
5299	FAM71E1	-3966
4623	DUSP5P	-3910
2967	CD53	-3881
6565	GPR65	-3868
12432	QKI	-3868
11629	PKD2	-3854
171	ACSF2	3841
4438	DNAJC12	-3829
10817	OR4C12	3719
14936	TBC1D10B	-3715
1420	BTC	-3679
10660	OGFRL1	-3636
12951	RNF123	-3602
15084	TESK1	-3587
8175	KLRB1	-3582
14676	STK33	-3479
5937	FRMD6	-3345
12683	RBM43	-3333
4620	DUSP3	-3276
14528	SRGN	-3199
6013	FZD5	2972
14335	SORBS1	-2933
13802	SLA	-2854
14206	SMCP	2813
5859	FNDC4	2740
2027	C20ORF19	-2683
503	ALOX5AP	-2485

## Sheet: lung
POSITION	GENE SYMBOL	LOSS OF CONNECTIONS
11260	TNFSF11	-6847
4108	GALNT14	-6806
11226	TMPRSS4	-6722
2896	DHRS7B	-6648
8471	PPP1R14D	-6522
933	B3GNT3	-6416
10650	STX1A	-6399
9372	RPL14	-6384
4337	GNE	-6367
6248	LYPD3	-6366
9943	SKP1	-6336
10456	SPRR1A	-6335
6807	MRPS27	-6256
6125	LPIN2	-6236
4966	HSD17B1	-6235
11944	VTCN1	-6179
529	AP3S1	-6163
6492	MEAF6	-6147
10323	SNX1	-6110
2364	COX7B	-6108
12437	ZNF667	-6103
4716	HEBP1	-6094
1086	BMP5	-6079
504	ANXA4	-6062
729	ASAP2	-6056
10115	SLC38A7	-6044
1021	BCL2L2	-6030
11473	TRMT5	-6021
7958	PDZD8	-6010
10782	TAF9	-5964
7135	NDUFA1	-5951
3394	ENPP1	-5935
10894	TCN1	-5934
8798	PTPLA	-5928
10469	SPTB	-5886
3821	FGB	-5876
10667	SUCLG1	-5870
9942	SKIV2L2	-5822
11096	TM4SF4	-5800
2574	CTTN	-5771
5003	HSPB8	-5754
6426	MB	-5738
7724	PAEP	-5734
6251	LYRM1	-5660
4408	GPM6A	-5645
5412	IVL	-5641
2735	DBNDD1	-5625
162	ACYP2	-5621
4850	HMGN2	-5564
4227	GHR	-5559
12279	ZNF195	-5531
1786	CD59	-5520
11533	TSPAN7	-5503
9460	RRAGA	-5476
9075	RBM23	-5475
6326	MAOA	-5474
2331	COPZ1	-5458
2360	COX6C	-5445
2674	CYP2J2	-5429
1796	CD79A	-5427
11666	UBB	-5422
7123	NDN	-5419
4344	GNG5	-5412
5935	LIG3	-5404
4029	FXC1	-5397
362	ALDH1A1	-5381
316	AIM2	-5360
369	ALDH3A2	-5357
9265	RNASE4	-5352
10971	TFPI	-5352
5821	LAGE3	-5321
1048	BEX4	-5318
7245	NGFRAP1	-5318
3800	FDFT1	-5310
230	ADIPOR1	-5309
5023	HTR3A	-5309
10368	SOX11	-5304
5361	ITCH	-5252
5299	INTS12	-5232
2108	CILP	-5228
5524	KCNN4	-5224
10966	TFF1	-5218
3343	ELOVL1	-5208
9627	SCML1	-5202
1519	CAMSAP2	-5200
4062	GAB2	-5188
7258	NINJ2	-5175
1810	CDA	-5174
8826	PTPRM	-5170
3427	EPHB2	-5154
3171	DZIP1	-5142
11522	TSPAN12	-5139
4645	HAGH	-5110
5543	KCTD9	-5105
9931	SIX1	-5096
9044	RASSF4	-5087
1633	CCDC53	-5083
8178	PKP2	-5082
8974	RAD54L	-5081
9980	SLC16A7	-5060
1257	C16orf88	-5059
7411	NR3C2	-5048
10754	TACC1	-5037
4796	HIST1H3H	-5033
1905	CDO1	-5019
7148	NDUFAF1	-5015
2936	DKK2	-5014
2678	CYP39A1	-5011
6681	MMP11	-5010
10658	STXBP1	-5000
1767	CD36	-4998
1184	C10orf2	-4997
3365	EML1	-4994
9977	SLC16A4	-4987
7952	PDXDC1	-4985
9319	RNF43	-4980
9135	REEP5	-4978
4421	GPR126	-4953
10457	SPRR1B	-4945
6532	MEN1	-4940
885	ATPIF1	-4935
3918	FMO3	-4917
659	ARHGEF40	-4904
1947	CELSR3	-4902
10954	TFAP2C	-4901
5227	IL33	-4891
879	ATP8B2	-4890
7056	NAP1L2	-4885
6004	LMO7	-4870
6091	LOC646808	-4868
10200	SLCO4C1	-4851
202	ADARB1	-4832
5790	KRT4	4819
12066	XK	-4817
9676	SDPR	-4814
11787	UQCRQ	-4809
10291	SND1-IT1	-4803
12484	ZNF93	-4798
6604	MGST2	-4796
12021	WISP1	-4783
27	ABCA8	-4754
8656	PRR7	-4747
9405	RPL8	-4743
10727	SYNGR3	-4737
9052	RBBP4	-4736
8740	PSME1	-4734
12474	ZNF813	-4729
9670	SDHA	-4722
371	ALDH3B2	-4721
2189	CLN5	-4710
5880	LDHA	-4706
11957	WASF2	-4695
7968	PEF1	-4690
8777	PTGES	-4670
12219	ZGPAT	-4669
7705	P4HA1	-4649
1984	CERK	-4645
2415	CREBL2	-4645
2687	CYP4B1	-4644
12207	ZFP64	-4634
2948	DLG3	-4610
5403	ITPKA	-4592
3101	DSCC1	-4580
1560	CASP1	-4567
10046	SLC25A4	-4559
3857	FHL1	-4558
7706	P4HA2	-4553
2716	DAP	-4535
6388	MAPRE2	-4527
3566	F12	-4526
1100	BNIP3	-4524
4996	HSPA9	-4513
4139	GATA6	-4511
2328	COPS7A	-4504
10870	TCEA2	-4501
745	ASF1B	-4496
1315	C1orf21	4486
4929	HPCAL1	-4482
9034	RASGRF1	4480
7092	NCAPH	-4473
10465	SPSB1	-4472
3287	EIF2C3	-4467
4401	GPD1L	-4461
5565	KEAP1	-4461
10052	SLC25A6	-4457
388	ALG8	-4450
1410	C7orf10	-4442
3413	EPB41L3	-4441
6392	MARC2	-4432
11278	TNNC1	-4415
974	BAP1	-4406
10508	SRPX2	-4405
1581	CAV1	-4399
6709	MOAP1	-4397
6890	MTMR9	-4396
10635	STRA6	-4390
5847	LAPTM4B	-4389
12308	ZNF239	-4389
3008	DNAJC3	-4388
4629	H1FX	-4378
2750	DCBLD2	-4372
8287	PMM1	-4362
5447	KAT2A	-4319
6247	LYPD1	-4310
2094	CHST7	-4309
10646	STX12	-4295
9744	SEPHS1	-4283
4709	HDHD3	-4276
4823	HLA-DRA	-4265
8051	PHF11	-4265
7808	PBX1	-4260
5774	KRT18	-4240
813	ATP11A	-4216
11793	UROD	-4209
12	AARS	-4196
10153	SLC5A6	-4196
10076	SLC2A5	-4192
4642	HADH	-4187
503	ANXA3	-4181
2403	CRABP2	-4168
1338	C21orf33	-4153
24	ABCA5	-4148
5408	ITPR3	-4145
10663	STYK1	-4144
431	AMPD3	-4127
304	AHNAK	-4124
2206	CLTC	-4123
1440	CA2	-4119
5819	LAD1	-4114
12233	ZMIZ1	-4114
1224	C14orf101	-4108
12394	ZNF493	-4107
8094	PID1	-4096
1511	CAMK2N1	-4093
5277	INPP1	-4092
5706	KLF9	-4088
4561	GSTM5	4084
10692	SUPT7L	-4084
11942	VSTM4	-4084
4503	GRIA1	4056
4818	HLA-DPA1	-4046
10165	SLC6A4	4045
2521	CSTF2	-4041
4377	GORASP1	-4036
10398	SPAG5	-4029
5450	KAT6A	-4016
1034	BDH1	-4013
1726	CCT5	-4013
10198	SLCO3A1	-4011
2018	CHCHD2	-4005
7937	PDLIM1	-4003
4011	FTSJ2	-4000
1235	C14orf169	-3996
11670	UBE2C	-3993
2273	COL11A1	-3988
9962	SLC12A8	-3988
8211	PLCB4	-3979
2790	DDOST	-3973
12237	ZMYM2	-3973
11760	UNC13B	-3967
1494	CALCOCO2	-3964
12057	WWTR1	-3958
3742	FBLN5	-3953
5311	IPO4	-3952
518	AP1M2	-3942
4750	HGSNAT	-3941
9017	RAPGEF4	-3935
9197	RGS17	-3929
6969	MYL12B	-3925
3755	FBXL6	-3922
7214	NFASC	3921
3486	ERP29	-3913
3890	FLI1	-3911
11971	WDR13	-3911
820	ATP1A2	3910
8672	PRSS22	-3901
846	ATP5H	-3891
1582	CAV2	-3891
8013	PFKM	-3886
5180	IL11RA	-3881
5749	KLRF1	-3879
9128	RECK	-3875
3359	EMCN	-3865
3875	FKBP1B	-3865
2063	CHPT1	-3858
10785	TAGLN2	-3851
10025	SLC25A10	-3842
7107	NCOA1	-3841
4316	GNA11	-3840
2065	CHRDL1	-3828
10442	SPINT2	-3824
492	ANP32E	-3820
5455	KATNB1	-3819
4798	HIST1H4J	-3815
3497	ESPL1	-3814
7932	PDIA6	-3812
7265	NIPSNAP1	-3809
7900	PDE3B	-3807
9113	RCC1	-3800
6507	MED22	-3794
6637	MKI67	-3774
8819	PTPRD	-3771
3227	EEF2	-3752
4630	H2AFJ	-3752
6750	MPP6	-3738
10645	STX11	-3734
5440	KANK1	-3732
11367	TPX2	-3731
8111	PIGV	-3720
11958	WASF3	-3707
7707	P4HB	-3694
3585	FABP5	-3680
1144	BST2	-3678
6182	LRRC59	-3676
2639	CYCS	-3655
11124	TMED9	-3638
2319	COPB2	-3637
8368	POLR3E	-3634
4431	GPR161	-3628
6505	MED20	3627
10757	TACO1	-3627
6567	MFAP4	-3626
3756	FBXL7	-3614
4946	HRAS	-3608
1589	CBLC	-3607
1068	BIRC5	-3604
9302	RNF187	-3602
9078	RBM28	3601
9796	SESN1	-3600
1693	CCNE2	-3587
6188	LRRFIP1	-3574
10720	SYNC	-3563
2507	CSRP1	-3562
7529	NYNRIN	-3562
2268	COG4	-3548
9996	SLC1A1	-3545
593	AQP4	-3513
7746	PALMD	-3510
3510	ETFB	-3502
7124	NDNF	-3500
661	ARHGEF6	-3493
7433	NRN1	-3484
8567	PRKAB1	-3479
5083	IFI27	-3473
7251	NHP2	-3461
3386	ENO1	-3459
4826	HLA-E	-3458
1880	CDK4	-3451
11424	TRIM16	-3442
3810	FERMT1	-3440
3737	FAT4	-3439
4400	GPD1	3438
9026	RARRES3	-3428
6001	LMO2	-3403
11440	TRIM36	-3396
12251	ZNF133	-3396
713	ARRB1	-3385
1409	C7	-3375
8213	PLCE1	-3374
3938	FOLR1	-3370
4844	HMGB3P1	-3368
7410	NR3C1	-3363
9971	SLC15A2	-3363
8496	PPP2R4	-3362
1577	CAT	-3357
9831	SFTPC	-3356
5797	KRT8	-3354
3201	ECM2	-3348
71	ABLIM3	-3346
2757	DCLRE1A	-3344
1524	CANT1	-3340
8143	PIP5K1B	-3336
6518	MED9	-3332
9183	RGCC	-3332
8867	PYCR1	-3325
6682	MMP12	-3316
5365	ITGA10	3312
1692	CCNE1	-3310
2637	CYBRD1	-3305
6701	MMRN2	-3297
6327	MAOB	-3286
1898	CDKN1C	-3280
6589	MGAT4A	-3278
7966	PECAM1	-3276
11217	TMOD1	-3259
11753	ULK2	-3249
9231	RHOT2	-3236
8012	PFKL	-3231
4936	HPRT1	-3230
4237	GINS2	-3228
10882	TCF21	-3224
7785	PARP6	-3223
3370	EMP2	-3221
8267	PLSCR4	-3218
9780	SERPINB6	-3217
9043	RASSF2	-3214
4595	GTPBP6	-3210
95	ACD	-3208
1103	BOP1	-3204
4404	GPHN	-3198
4397	GPC3	-3188
840	ATP5D	-3185
10122	SLC39A8	-3173
3599	FAM105A	-3159
3082	DPYSL2	-3157
5663	KIF2C	-3154
12013	WFS1	-3149
5052	ICAM2	-3136
7360	NPDC1	-3134
9579	SART1	-3126
6395	MARCH3	-3121
9869	SH3GLB2	-3118
7955	PDZD2	-3091
11394	TRAPPC2L	-3091
6977	MYL9	-3081
931	B3GNT1	-3080
11612	TUBGCP5	-3076
6154	LRP5	-3068
9617	SCG5	-3064
1187	C10orf76	-3059
3232	EFEMP1	-3046
10146	SLC52A2	-3042
4409	GPM6B	-3041
9839	SGCG	3038
7084	NCALD	-3037
8203	PLAGL2	-3034
3576	F7	-3032
1007	BCHE	-3024
11738	UGGT1	-3021
166	ADAM12	-3017
10862	TBX3	-3006
5867	LCAT	-3004
2660	CYP27B1	-3003
6265	MACROD1	-3000
10671	SULF1	2993
2577	CUEDC2	-2980
3412	EPB41L2	-2978
8485	PPP1R9A	-2961
7778	PARP1	-2930
11413	TRHDE	-2925
8171	PKM	-2910
4483	GPX3	-2903
5969	LINC00341	-2900
12179	ZDHHC14	-2892
3401	ENTPD4	-2881
7181	NEDD9	-2881
6235	LY6E	-2876
10405	SPARCL1	-2876
12199	ZFP106	-2871
1205	C11orf71	-2867
11950	VWF	-2864
7936	PDK4	-2863
12053	WWC3	-2857
10144	SLC50A1	-2855
6758	MPZL1	-2854
11007	THBD	-2804
11563	TTC28	-2797
4129	GAS2	-2792
511	AOC3	-2783
1180	C10orf116	-2777
8179	PKP3	-2719
9639	SCN7A	2716
1585	CBFA2T3	-2714
8983	RAI2	-2704
6324	MANF	-2691
2345	CORO2B	2688
9724	SEMA3G	2679
2116	CIZ1	-2666
9848	SGTA	-2661
1724	CCT3	-2659
1307	C1orf115	-2658
1602	CBX7	-2657
5441	KANK2	-2655
7728	PAFAH1B3	2655
9547	S1PR1	-2627
9804	SETD5	-2622
5755	KPNA2	-2621
2954	DLGAP5	-2619
6220	LTBP4	-2609
7733	PAICS	-2607
7789	PARVA	-2606
3721	FAP	2564
25	ABCA6	2554
9570	SAP18	-2553
5878	LDB2	-2549
11039	TIE1	-2536
1687	CCNB2	-2534
223	ADH1B	-2530
4131	GAS6	-2530
6255	LYVE1	-2525
367	ALDH2	-2524
8835	PTRF	-2514
8828	PTPRN2	2499
4858	HMMR	-2497
6620	MIF	-2489
3175	E2F3	2485
9581	SASH1	-2482
4523	GRK5	-2474
9038	RASIP1	-2454
3070	DPP3	-2449
2272	COL10A1	-2441
59	ABHD2	-2425
1208	C11orf80	-2424
1858	CDH5	-2423
1808	CD97	-2416
11355	TPPP3	-2410
3815	FEZ1	2408
10470	SPTBN1	-2394
4764	HIGD1B	-2393
4974	HSD17B6	-2382
9712	SELENBP1	-2377
10397	SPAG4	-2342
2361	COX7A1	-2312
11551	TSTA3	-2299
3019	DNASE1L3	2297
5421	JAM2	-2283
10447	SPOCK2	-2270
7822	PCDH12	-2255
3125	DUOX1	2239
7717	PACS2	-2235
8256	PLLP	-2211
276	AGER	-2166
9041	RASL12	-2162
194	ADAMTS8	2139
10731	SYNM	-2111
1470	CACNA2D2	2097
1867	CDK1	2081
761	ASPA	-2067
160	ACVRL1	2017
6956	MYH11	-2013
6172	LRRC36	1989
3053	DOM3Z	-1924
3849	FGFR4	-1900
3584	FABP4	-1886
9499	RTN2	-1879
10706	SVEP1	-1873
4181	GDF10	1872
5955	LIMS2	-1847
11970	WDR12	1758
5396	ITIH5	-1689
9714	SELP	-1689
8996	RAMP3	-1677
4033	FXYD1	-1544
12274	ZNF185	-1484
10923	TEK	-1475
8995	RAMP2	-1450
10364	SOSTDC1	-1416

## Sheet: gastric
POSITION	GENE SYMBOL	LOSS OF CONNECTIONS
8150	IBTK	-9928
16049	SLK	-9902
7001	GCH1	-9409
8591	ITGB8	-9386
12835	PRRC1	-9361
9748	MAL2	-9348
15720	SLC16A5	-9317
9399	LIN7C	-9264
15341	SEC22B	-9255
11737	PANK3	-9237
18174	UBE2K	-9232
17363	TMEM167A	-9175
1107	AKR7A2	-9091
12630	PPP1R7	-8962
13620	RNF125	-8899
1015	AGL	-8874
7134	GLCE	-8866
1774	ASCC3	-8861
10035	METAP1	-8846
11629	OSTF1	-8831
10127	MICU1	-8791
17075	TEX9	-8790
1693	ARL6IP1	-8769
3205	C9orf64	-8766
12651	PPP3CA	-8741
18875	ZCCHC10	-8683
19473	ZNRF1	-8656
10982	NEURL3	-8650
7781	HHLA2	-8630
5631	DYNLT3	-8616
11273	NRIP3	-8603
7923	HN1	-8600
12338	PLEKHA7	-8553
13130	RAB27B	-8544
6158	FAM102B	-8540
16432	SQRDL	-8532
9966	ME1	-8528
5174	DDX60L	-8511
16059	SMAD2	-8502
12915	PSMD1	-8488
8182	IER3IP1	-8473
3849	CDKN2AIP	-8453
1228	ALDH3A2	-8444
2037	BAG2	-8422
17312	TMEM111	-8405
18808	ZADH2	-8397
9952	MCU	-8396
15197	SAR1B	-8364
18582	WDR45L	-8311
18580	WDR44	-8303
5852	ELOVL6	-8292
4002	CHCHD1	-8289
18497	VPS4B	-8284
15333	SEC13	-8271
15325	SDR16C5	-8246
1480	AP002478.2	-8235
16555	STAG1	-8229
10787	NCOR1	-8223
11963	PDIA3	-8221
15186	SAMD9	-8212
14302	RP11-446H18.3	-8202
16964	TC2N	-8185
5078	DCBLD1	-8175
18447	VILL	-8167
1844	ATG5	-8165
7253	GOLGA4	-8160
18103	TXNRD1	-8159
11197	NPEPPS	-8150
17635	TOX3	-8147
7907	HMGCR	-8146
4970	CYP2C18	-8126
19388	ZNF720	-8089
7986	HOXC10	-8083
3785	CDCA7	-8052
3837	CDK6	-8045
15246	SCFD1	-8045
2293	BTF3	-8038
15613	SHROOM3	-8029
6614	FHL2	-8025
8508	IQGAP2	-7998
1027	AGR3	-7979
7112	GJB2	-7973
9695	MACC1	-7973
10111	MGST2	-7971
10696	NAE1	-7951
4561	CRK	-7941
2651	C19orf33	-7928
2892	C2orf54	-7912
1677	ARL1	-7908
3391	CASP3	-7900
4798	CTD-3107M8.4	-7886
17643	TP53I3	-7882
11055	NIPA2	-7881
14972	RPL36AL	-7876
18250	UGDH	-7876
17699	TRAF3IP2	-7875
15136	S100A10	-7862
5173	DDX60	-7850
4153	CLCN4	-7835
9905	MBOAT1	-7832
9024	KLF4	-7829
7186	GMDS	-7824
11288	NSF	-7821
1100	AKR1A1	-7816
90	ABHD3	-7796
9109	KRCC1	-7784
8900	KIAA1199	-7769
9517	LRP3	-7768
8463	INSM1	-7754
7052	GFPT1	-7753
8812	KCTD9	-7751
15817	SLC25A46	-7706
18441	VGLL1	-7702
11342	NUDT12	-7701
15807	SLC25A37	-7701
2187	BMP1	-7699
7010	GCNT1	-7688
18208	UBQLN1	-7684
5847	ELOVL1	-7679
16650	STX18	-7677
18163	UBE2D3	-7677
3615	CCNC	-7674
10110	MGST1	-7673
3863	CDS1	-7668
7792	HIGD1A	-7667
6929	GALNT7	-7662
13993	RP11-247L20.4	-7657
1061	AIM1	-7653
19242	ZNF518A	-7642
8079	HSP90AA1	-7638
17368	TMEM170A	-7625
16105	SMNDC1	-7610
6184	FAM118B	-7607
8061	HSD17B2	-7600
16617	STK39	-7587
1026	AGR2	-7580
8441	INO80C	-7578
18539	WASL	-7543
8183	IER5	-7528
2109	BCL2L15	-7506
12585	PPIP5K1	-7505
12823	PRR15	-7493
9276	LCLAT1	-7481
1406	ANO1	-7480
9068	KLHL7	-7475
13191	RAD23B	-7473
961	ADRA2A	-7466
6951	GAR1	-7466
12791	PROM1	-7464
1364	ANKRD26	-7455
10711	NANS	-7443
17942	TSPAN8	-7435
8641	JHDM1D	-7416
15939	SLC44A1	-7415
10269	MON1B	-7411
4043	CHMP2A	-7400
18791	YWHAG	-7394
12972	PTGFRN	-7378
15218	SC4MOL	-7377
3131	C8orf40	-7375
2962	C4orf19	-7362
11873	PCGF5	-7344
5920	ENTPD7	-7341
12967	PTGER4	-7335
17212	TIPARP	-7334
3318	CAMK2D	-7324
17444	TMEM41B	-7324
8063	HSD17B4	-7318
13	AADAC	-7312
9125	KRT20	-7306
8995	KIFC3	-7295
10201	MLLT3	-7284
11127	NMI	-7281
1754	ASAP2	-7280
6826	FUT4	-7280
5407	DNAJC1	-7273
16365	SPIN3	-7261
807	ACSL5	-7259
7994	HOXC9	-7231
12322	PLD1	-7231
17677	TPRG1L	-7231
16798	SYTL5	-7224
12379	PLS1	-7215
18048	TUBB2A	-7203
1427	ANXA10	-7200
7617	H3F3B	-7187
8768	KCNK9	-7168
13537	RHOF	-7167
17240	TLR3	-7163
10535	MUDENG	-7160
11111	NLRP3	-7148
18260	UGT8	-7147
5689	EDEM3	-7141
18909	ZDHHC3	-7123
10106	MGLL	-7116
10066	METTL9	-7109
17265	TM9SF3	-7107
7333	GPR126	-7101
17256	TM4SF4	-7098
8936	KIAA1671	-7088
12553	PPARG	-7081
10730	NAT1	-7068
7913	HMGN5	-7066
6920	GALNT10	-7041
2098	BCL10	-7039
11427	OCIAD2	-7036
1149	AL136219.1	-7027
6113	EZH2	-7026
17609	TOM1L1	-7021
10324	MRAP2	-7019
9475	LPAR5	-7015
7936	HNRNPA3P1	-7011
2080	BCAM	-7005
2114	BCL7A	-6999
17347	TMEM14A	-6995
4257	CMBL	-6987
5992	ERCC5	-6977
3966	CES2	-6971
11250	NR3C2	-6970
6171	FAM110C	-6969
17094	TFF1	-6952
5808	EIF4E3	-6945
10112	MGST3	-6940
3928	CENPV	-6931
17934	TSPAN3	-6920
4360	COL1A2	-6903
4244	CLTB	-6901
4437	CORO2A	-6898
17279	TMCC3	-6883
8158	ICK	-6881
11717	PAK1	-6873
16392	SPOPL	-6867
16927	TBC1D8B	-6864
6538	FDFT1	-6863
3395	CASP7	-6856
18407	VAMP8	-6854
3164	C9orf125	-6851
1434	ANXA3	-6849
2085	BCAR3	-6827
8631	JAK2	-6817
15963	SLC5A1	-6817
17961	TST	-6810
3533	CCDC53	-6795
9573	LRRC66	-6790
10321	MPZL3	-6787
9772	MANF	-6775
8011	HPGD	-6768
18905	ZDHHC21	-6766
2484	C14orf129	-6765
11650	OVOL2	-6760
934	ADH1C	-6759
9337	LGALS3	-6758
10936	NEB	-6758
5056	DBN1	-6755
12222	PIP5K1B	-6755
18329	USO1	-6741
9679	LYSMD4	-6725
11894	PCP4L1	-6715
8153	ICAM1	-6709
17878	TRPM2	-6708
1045	AHNAK	-6691
2360	C10orf54	-6691
4545	CRELD2	-6689
8963	KIF16B	-6686
4821	CTNND1	-6685
5105	DCTN3	-6680
4374	COL4A3BP	-6676
9773	MANSC1	-6665
8142	HYLS1	-6663
786	ACOX1	-6654
89	ABHD2	-6633
2423	C11orf93	-6631
9384	LIMA1	-6611
1935	ATP7B	-6610
1600	ARFGAP3	-6607
9493	LRBA	-6604
5561	DSP	-6596
15885	SLC35D1	-6574
2620	C17orf91	-6573
9701	MAD2L1	-6567
2011	B3GNT7	-6562
1421	ANP32E	-6547
11871	PCGF2	-6544
11602	ORMDL2	-6541
14004	RP11-253E3.3	-6535
18525	VWA5A	-6522
9907	MBOAT7	-6513
3895	CEL	-6509
16212	SNX2	-6495
768	ACE2	-6492
8555	ISOC1	-6476
9774	MAOA	-6469
8469	INTS12	-6457
29	ABAT	-6456
12220	PIP4K2C	-6455
1542	APOBEC1	-6438
17049	TEP1	-6426
1323	ANGPT2	-6416
17939	TSPAN5	-6416
4840	CTSL1P8	-6410
1269	ALPK2	-6402
2594	C17orf58	-6386
15876	SLC35A3	-6383
2336	C10orf116	-6378
18255	UGT2A3	-6375
6651	FKRP	-6372
1303	AMPD1	-6365
255	AC008074.1	-6350
5252	DHDDS	-6348
17880	TRPM4	-6345
15765	SLC22A5	-6328
16113	SMPDL3A	-6328
15324	SDPR	6315
12219	PIP4K2B	-6311
8757	KCNK1	-6307
12614	PPP1R14D	-6298
6922	GALNT12	-6293
1102	AKR1B10	-6287
8614	ITPRIP	-6269
2577	C17orf105	6263
3347	CAPN5	-6259
17267	TMBIM1	-6247
6451	FBP1	-6237
1938	ATP8B1	-6234
5452	DNMBP	-6230
16060	SMAD3	-6215
5859	EMB	-6212
1929	ATP6V1E2	-6203
5312	DISP1	-6194
8041	HS3ST2	-6191
15549	SH2D2A	-6164
9038	KLHDC8B	-6155
11759	PAQR8	-6146
10621	MYO1A	-6130
17997	TTC39B	-6121
1226	ALDH2	-6114
8408	ILVBL	-6109
16037	SLFN13	-6099
10941	NECAP1	-6092
17962	TSTA3	-6083
12311	PLCE1	-6078
12560	PPCS	-6072
15012	RPS27L	-6066
8292	IGLV9-49	6065
6123	F2RL1	-6051
16112	SMPD3	-6041
9827	MAPK6	-6035
15757	SLC22A18	-6030
12734	PRKACB	6028
1650	ARHGEF17	-6024
74	ABCG2	-6018
9794	MAP3K13	-6018
1708	ARMC9	-6017
2430	C12orf23	-6015
6446	FBLN5	6010
3470	CCDC125	-5995
17670	TPP1	5988
13072	PXN	-5977
10575	MYD88	-5975
6926	GALNT3	-5968
3710	CD40	5960
3513	CCDC25	-5957
6324	FAM46A	-5922
15911	SLC38A4	-5914
11238	NR1H4	-5903
16079	SMARCD1	-5892
7742	HERC1	5861
9022	KLF2	-5860
2031	BACE2	-5859
15380	SEMA4C	-5833
1384	ANKRD45	5831
5020	DACH1	-5822
18158	UBE2B	-5815
3996	CHAC2	-5809
16571	STARD4	-5801
4573	CROT	-5795
10635	MYO7A	-5792
17709	TRAK1	-5791
11428	OCLN	-5787
13060	PVRL3	-5786
4834	CTSE	-5784
1041	AHCYL1	-5781
15663	SIX5	-5775
15940	SLC44A2	-5773
813	ACSS2	-5742
4426	COQ10B	-5742
4051	CHN2	-5741
12292	PLAC8	-5741
5185	DEFA6	-5737
1681	ARL14	-5734
15903	SLC37A1	-5725
19506	ZSWIM6	-5717
5731	EFNB2	-5714
12080	PGM3	-5714
18194	UBE4A	-5708
12182	PIGV	-5696
7756	HES7	-5682
12850	PRSS16	-5675
13431	RENBP	-5675
5692	EDN1	-5667
14335	RP11-466H18.2	-5642
18473	VPS13A	-5635
14369	RP11-48O20.4	-5571
6927	GALNT5	-5558
279	AC009237.1	-5541
2971	C4orf34	-5536
18418	VAT1	-5534
15575	SH3RF1	-5532
4112	CIDEC	-5531
5699	EEF1A1	-5531
12910	PSMC2	-5529
15900	SLC35G6	5525
8611	ITPR1	5522
4348	COL10A1	-5493
10238	MMP28	-5492
6643	FKBP2	-5477
14430	RP11-543D5.3	-5473
4128	CITED4	-5471
14217	RP11-395P17.3	-5468
16730	SVIP	-5468
17899	TSC22D3	5456
11412	OASL	-5438
2851	C22orf13	-5408
3813	CDHR2	-5408
4975	CYP2J2	-5408
8072	HSDL2	-5408
17602	TNS4	-5394
12986	PTK7	-5393
17434	TMEM30B	-5393
2967	C4orf29	-5388
4200	CLEC5A	-5384
16684	SULT1A2	-5383
1354	ANKRD16	-5382
15620	SIDT1	-5371
18422	VAV3	-5364
9825	MAPK3	-5357
93	ABHD6	-5328
10436	MSI2	-5312
9480	LPCAT4	-5310
11983	PDPR	-5307
881	ADAMTS1	5302
5705	EEF2K	-5302
15957	SLC4A4	-5293
15846	SLC2A10	-5283
13298	RAVER2	-5279
12148	PI15	-5276
4926	CYB561D2	-5275
9909	MBTD1	5266
18776	YOD1	-5256
9967	ME2	-5254
13576	RIPK3	-5246
8351	IL1R2	-5223
1906	ATP5O	-5220
6176	FAM114A1	-5219
1111	AKT2	-5215
17540	TNFAIP8L2	-5208
5543	DSC2	-5206
18708	XDH	-5206
15713	SLC16A1	-5205
4511	CPT2	-5199
15947	SLC45A4	-5195
13331	RBM24	5173
5184	DEFA5	-5169
3773	CDC42EP5	-5159
11062	NIPSNAP3A	-5158
12849	PRSS12	-5152
14950	RPL12P11	5152
18373	USP54	-5147
18655	WISP1	-5141
6615	FHL3	-5133
9231	LAMB3	-5119
10732	NAT14	-5110
9241	LAMTOR3	-5107
1949	ATPIF1	-5093
5211	DENND4C	-5089
1997	B3GALT2	-5086
6348	FAM59A	-5085
4515	CPXM2	-5070
15883	SLC35C1	-5068
15248	SCG2	-5067
19044	ZNF19	5064
12682	PRAM1	-5059
6593	FGF9	-5053
8798	KCTD14	-5047
16708	SUPT6H	-5044
17244	TLR7	5043
5760	EHHADH	-5039
2690	C1QTNF1	-5038
16572	STARD5	-5027
19518	ZZEF1	-5013
2148	BEX4	5010
3675	CD1D	5005
17334	TMEM133	-5005
12548	PPAPDC1B	-5004
8610	ITPKC	-5001
12235	PITPNM3	-4992
8547	ISG20	-4986
7509	GSDMB	-4984
2681	C19orf77	-4973
18658	WIZ	-4971
12086	PGRMC2	-4967
5368	DMWD	-4935
16502	SSH3	4935
891	ADAMTS2	-4920
8377	IL2RA	-4920
9072	KLK10	-4901
17714	TRANK1	-4893
4352	COL13A1	-4872
12152	PI4K2B	-4871
15470	SETBP1	4867
6317	FAM3B	-4860
1198	AL589743.1	-4855
18037	TTYH2	-4852
5740	EGFL6	-4840
15656	SIRT7	-4837
7302	GPD1L	-4822
5266	DHRS7B	-4819
8428	ING2	-4803
845	ACVR2A	-4801
6369	FAM71E1	-4796
6204	FAM129B	4787
17458	TMEM54	-4749
16795	SYTL2	-4747
13129	RAB27A	-4743
6976	GBA3	-4730
1378	ANKRD37	4726
10256	MOBKL2B	-4717
6252	FAM171A1	-4715
6824	FUT2	-4713
16379	SPIRE2	-4713
5841	ELMO3	-4659
4206	CLIC3	-4633
18147	UBAP1	-4633
5716	EFEMP1	4621
10486	MTIF3	-4613
935	ADH4	-4611
11727	PALM2	-4607
12946	PTAFR	-4586
11028	NGEF	-4574
18507	VSIG1	-4558
5607	DUSP5	4549
5918	ENTPD5	-4544
4091	CHST5	-4526
2337	C10orf118	-4519
3425	CBR1	-4519
16512	SST	-4517
11283	NRXN2	-4495
15854	SLC2A5	-4481
3232	CA2	-4462
10177	MKRN1	-4454
10514	MTTP	-4442
1635	ARHGAP42	-4441
12390	PLXNA2	-4432
14625	RP11-792D21.2	-4432
11253	NR4A3	-4431
12994	PTP4A3	-4399
10243	MMRN2	4396
1729	ARRB2	-4380
2067	BAZ2A	-4368
13164	RAB7L1	-4351
859	ADAM12	-4347
5316	DKK1	-4344
11640	OTUD3	-4324
989	AFAP1L1	-4312
8015	HPS1	-4312
12582	PPIL3	-4304
6355	FAM64A	4279
9342	LGALS9	-4277
14967	RPL34	-4277
18079	TWIST2	-4254
1709	ARMCX1	4243
9123	KRT18P50	4242
1888	ATP2C2	-4234
3909	CELSR3	-4224
12829	PRR3	-4224
2291	BTC	-4214
16006	SLC7A8	-4212
6825	FUT3	-4208
6646	FKBP5	4169
18842	ZBTB44	-4161
2952	C3orf67	-4158
5724	EFHD2	-4141
16137	SNAP47	-4130
16686	SULT1C2	-4110
5088	DCLK1	4091
15986	SLC6A20	-4076
1019	AGPAT3	-4075
2676	C19orf69	-4066
12586	PPIP5K2	-4054
12985	PTK6	-4046
2120	BCMO1	-4030
11470	OMD	4027
10053	METTL21B	-4020
17145	THBS4	-3989
12998	PTPLAD2	3937
2063	BATF3	-3914
5694	EDN3	-3913
19080	ZNF24	-3876
10632	MYO5B	-3874
5259	DHRS1	-3871
1239	ALDOC	-3858
15081	RSPRY1	-3841
5203	DENND1B	-3839
4600	CRYL1	-3838
6838	FXYD3	-3826
12191	PIK3C2B	-3799
14485	RP11-59E19.1	-3799
3745	CD99P1	-3790
1926	ATP6V1C2	-3786
12133	PHLPP1	-3761
8060	HSD17B14	-3757
17236	TLN2	-3723
3641	CCR2	3721
16126	SMYD2	-3714
4854	CUEDC2	-3699
13364	RBP2	-3664
5313	DISP2	-3619
5572	DTWD1	-3600
1526	APEX2	-3590
18508	VSIG10	-3487
15174	SALL4	-3479
2090	BCAS4	-3442
15867	SLC30A9	-3371
16618	STK4	-3332
15475	SETD4	-3227
10124	MICALL2	-3191
4823	CTNS	-3172
11742	PAOX	-3075
3437	CBY1	-3011
9047	KLHL17	2812
3851	CDKN2B	-2748
9052	KLHL22	-2630
16053	SLPI	-2539
19464	ZNF93	-2371
19046	ZNF193	-2287
7359	GPR176	-2151

## Sheet: pancreas
POSITION	GENE SYMBOL	LOSS OF CONNECTIONS
9719	MAGEA5	-14131
12450	PODXL2	-14035
13332	RBM25	-13999
3561	CCDC82	-13996
13491	RGS1	-13973
18699	WWP1	-13973
13655	RNF187	-13923
6772	FRMD4B	-13869
11571	OR7A10	-13842
2574	C17orf101	-13770
3989	CGGBP1	-13708
15825	SLC26A2	-13663
6403	FAM98B	-13649
11934	PDE4A	-13634
14560	RP11-6F2.4	-13630
8538	IRX1	-13622
11416	OAZ3	-13603
10619	MYO18B	-13598
17883	TRPM7	-13594
9716	MAGEA11	-13569
6398	FAM91A1	-13562
9645	LY6D	-13555
15035	RPUSD1	-13554
16240	SOCS7	-13542
18946	ZFP64	-13516
10630	MYO3B	-13484
2604	C17orf70	-13473
1585	AQR	-13434
4946	CYHR1	-13427
8202	IFITM10	-13418
2403	C11orf65	-13413
12140	PHPT1	-13411
7341	GPR143	-13396
18180	UBE2O	-13380
11181	NOX3	-13377
3223	C9orf93	-13369
10092	MFSD7	-13354
13104	R3HCC1	-13348
17955	TSSC4	-13345
11522	OR2F1	-13335
7688	HCRTR2	-13334
9533	LRRC18	-13332
11709	PAGE1	-13328
1234	ALDH7A1	-13327
16401	SPRR2A	-13314
5504	DPM3	-13313
12660	PPP4R4	-13308
11572	OR7A17	-13307
13017	PTPRA	-13283
3541	CCDC61	-13280
13257	RARG	-13279
14290	RP11-43N5.1	-13276
2020	B4GALT2	-13265
17189	TIGD5	-13262
13899	RP11-15M15.1	-13258
8437	INHBE	-13256
8389	IL37	-13253
6363	FAM70A	-13246
12289	PLAC1	-13238
13550	RIBC2	-13220
15745	SLC1A6	-13214
12752	PRKCSH	-13195
7580	GUCY2F	-13187
19217	ZNF483	-13175
13718	RP1-137K24.1	-13172
9756	MAML3	-13162
6822	FUT10	-13159
265	AC008745.1	-13158
7294	GPC1	-13158
11973	PDLIM1	-13151
11873	PCGF5	-13148
13819	RP11-10C8.2	-13139
6138	FABP6	-13124
16701	SUN3	-13117
14438	RP11-550P17.5	-13101
17365	TMEM168	-13101
2572	C16orf93	-13097
15474	SETD3	-13095
6473	FBXO16	-13087
18598	WDR63	-13086
439	AC023632.1	-13084
8706	KCNA4	-13083
11523	OR2F2	-13083
14821	RP4-737A23.2	-13083
14875	RP5-1120P11.1	-13078
11379	NUP54	-13077
5030	DALRD3	-13074
16261	SOX1	-13071
5280	DHX37	-13067
8519	IREB2	-13066
4325	CNTN5	-13065
16472	SRRM1	-13059
18467	VNN2	-13058
15553	SH2D4B	-13056
416	AC020915.1	-13050
19304	ZNF597	-13046
13330	RBM23	-13045
8587	ITGB4	-13032
264	AC008743.7	-13017
412	AC020601.1	-13015
7873	HLA-DQB1	-13000
6207	FAM131B	-12999
11016	NFKBIL1	-12996
7991	HOXC5	-12990
647	AC105206.1	-12988
19484	ZRANB2	-12988
1078	AK8	-12986
14690	RP11-916O13.1	-12983
18548	WBSCR27	-12982
4884	CXCL16	-12972
17359	TMEM161A	-12970
12121	PHIP	-12965
9063	KLHL35	-12962
13581	RIT2	-12962
742	ACAD10	-12959
16406	SPRY2	-12955
19054	ZNF207	-12955
8398	IL6ST	-12953
12595	PPM1J	-12953
10660	MZT2B	-12952
2772	C1orf74	-12946
6190	FAM122B	-12944
3196	C9orf43	-12943
4291	CNN3	-12943
5827	ELF1	-12942
19506	ZSWIM6	-12942
6770	FRMD3	-12935
6406	FAM9B	-12934
10818	NCRNA00201	-12934
14541	RP11-669N7.3	-12934
7834	HIST1H3A	-12933
9009	KLC1	-12930
2952	C3orf67	-12927
12844	PRRT3	-12927
9957	MDGA2	-12921
5744	EGFLAM-AS4	-12914
16792	SYT8	-12913
4247	CLTCL1	-12909
4042	CHMP1B	-12906
9625	LTA4H	-12905
2514	C14orf86	-12899
16080	SMARCD2	-12893
5347	DLX3	-12891
11741	PANX3	-12891
9449	LMTK3	-12888
4117	CINP	-12887
17170	THUMPD1	-12882
3052	C6orf195	-12876
16097	SMEK1	-12868
6557	FETUB	-12865
11131	NMRAL1	-12862
13347	RBM46	-12860
14389	RP11-504G3.1	-12855
3635	CCNY	-12853
12968	PTGER4P3	-12853
17780	TRIAP1	-12852
7894	HMGA2	-12844
14571	RP11-705O24.1	-12842
677	AC110619.2	-12837
376	AC016725.4	-12835
8740	KCNIP3	-12833
11387	NUPL2	-12833
1154	AL137061.2	-12832
1734	ARSA	-12830
8387	IL36G	-12830
6280	FAM188A	-12829
15743	SLC1A4	-12825
7107	GJA3	-12823
7935	HNRNPA3	-12821
11663	P2RX3	-12815
7737	HEMK1	-12813
9175	KRTAP2-3	-12811
1398	ANKS1A	-12810
8179	IDUA	-12807
353	AC013722.2	-12804
679	AC110814.1	-12804
16578	STAT3	-12803
2538	C15orf61	-12796
15701	SLC12A9	-12794
1495	AP1S2	-12791
9278	LCMT2	-12791
12671	PPTC7	-12787
4301	CNOT3	-12783
17400	TMEM2	-12782
11013	NFKBIB	-12775
14720	RP13-511O19.1	-12775
10587	MYH16	-12773
18888	ZCCHC8	-12769
14683	RP11-909M7.1	-12768
14653	RP11-848D3.2	-12767
1276	ALS2CR11	-12766
12782	PROC	-12764
17748	TRAV40	-12763
3358	CAPSL	-12756
5350	DLX6	-12754
1942	ATP8B5P	-12751
14902	RP5-899B16.1	-12749
4701	CTC-276P9.1	-12748
19168	ZNF394	-12746
19466	ZNFX1-AS1	-12741
9853	MARCH9	-12737
16960	TBX5	-12737
1886	ATP2B4	-12736
17279	TMCC3	-12733
12010	PELI1	-12732
16174	SNORD8	-12728
9197	KRTCAP2	-12725
4664	CSTL1	-12724
14563	RP11-6L6.3	-12723
7720	HEATR7B2	-12720
18744	XXbac-B476C20.10	-12720
14374	RP11-495P10.3	-12719
17446	TMEM43	-12718
7943	HNRNPH3	-12715
15956	SLC4A3	-12713
4048	CHMP6	-12711
8278	IGJ	-12705
2128	BDNF	-12703
17650	TP73	-12699
9331	LFNG	-12697
17055	TES	-12693
109	ABTB1	-12692
13202	RAD9A	-12689
18428	VCP	-12689
4693	CTB-89H12.4	-12685
10262	MOCS3	-12683
11315	NTN1	-12681
5806	EIF4E	-12674
7064	GGN	-12674
8178	IDS	-12674
12827	PRR19	-12674
9721	MAGEB1	-12673
15146	S100A5	-12671
19461	ZNF90	-12668
9277	LCMT1	-12665
13394	RD3	-12665
8110	HTN3	-12662
11489	OPRM1	-12662
14662	RP11-863K10.4	-12659
2453	C12orf54	-12655
18167	UBE2F	-12655
8494	IQCB1	-12653
13357	RBMX	-12651
3447	CCDC101	-12650
2212	BNIPL	-12649
9206	L1CAM	-12647
146	AC004774.6	-12643
16446	SREK1IP1	-12639
17466	TMEM61	-12639
13656	RNF19A	-12636
8026	HRASLS	-12635
19232	ZNF506	-12635
18636	WFDC3	-12632
18441	VGLL1	-12627
13301	RB1	-12626
16903	TBC1D12	-12621
7462	GRIN2D	-12620
16459	SRP14	-12617
15121	RWDD2B	-12614
16417	SPTA1	-12612
3310	CALR3	-12607
5989	ERCC2	-12605
16476	SRRM5	-12602
16794	SYTL1	-12598
6330	FAM47C	-12597
4475	CPAMD8	-12596
732	AC145110.1	-12590
929	ADD1	-12588
8542	IRX5	-12588
9003	KISS1	-12587
14150	RP11-357H14.7	-12587
14033	RP11-276H7.2	-12583
16556	STAG2	-12581
15542	SGTA	-12577
168	AC005077.12	-12576
2817	C20orf4	-12576
5224	DERL3	-12576
9274	LCE3D	-12570
18481	VPS26A	-12568
5584	DUS1L	-12566
11697	PACSIN3	-12564
17244	TLR7	-12564
8688	KB-1507C5.4	-12557
14433	RP11-547D24.1	-12556
16712	SURF2	-12553
8221	IFNW1	-12551
12566	PPFIA3	-12547
15213	SBF2	-12543
13189	RAD21L1	-12539
1867	ATP13A2	-12535
6337	FAM53A	-12529
15173	SALL3	-12522
3483	CCDC14	-12521
20	AARS	-12520
6308	FAM24A	-12519
10040	METTL1	-12518
17535	TNFAIP2	-12517
7789	HIF1A	-12515
18566	WDR25	-12506
9412	LIPJ	-12505
1353	ANKRD13D	-12498
4703	CTC-308K20.1	-12498
13978	RP11-231K24.2	-12498
14966	RPL32P3	-12493
45	ABCB11	-12491
562	AC091062.2	-12490
14578	RP11-70F11.8	-12490
8869	KIAA0494	-12489
6703	FNIP1	-12488
9137	KRT34	-12487
13531	RHOB	-12486
1158	AL139008.1	-12485
14922	RP6-109B7.3	-12482
5520	DPY19L4	-12478
5842	ELMOD1	-12474
8414	IMPA1	-12474
5240	DGKB	-12472
3848	CDKN2A	-12470
17793	TRIM23	-12469
3618	CCND3	-12466
1507	AP3S2	-12459
5164	DDX51	-12454
18366	USP46	-12454
7803	HIPK3	-12451
13700	ROCK1	-12451
16299	SPACA7	-12449
8602	ITM2B	-12448
12578	PPIG	-12445
246	AC007773.1	-12442
12266	PKP1	-12437
10786	NCOA7	-12436
4054	CHPF	-12434
161	AC005027.4	-12432
8394	IL5	-12431
8439	INO80	-12430
18917	ZEB1	-12429
7456	GRIK4	-12427
2625	C18orf1	-12424
6775	FRMD7	-12420
14169	RP11-368J21.2	-12419
4837	CTSH	-12417
5953	EPHB4	-12416
16180	SNRNP35	-12416
17326	TMEM129	-12413
4582	CRY1	-12412
4551	CRIM1	-12406
2058	BARX1	-12405
9005	KIT	-12405
13941	RP11-181G12.2	-12404
3009	C5orf47	-12401
12887	PSG5	-12400
5771	EIF1B	-12399
8059	HSD17B12	-12399
644	AC104782.3	-12398
15651	SIRT2	-12393
15959	SLC4A7	-12393
5727	EFNA3	-12390
4033	CHID1	-12389
2376	C10orf95	-12387
14739	RP3-365O12.2	-12383
1833	ATG13	-12380
16094	SMCR7	-12374
18615	WDR83	-12372
6334	FAM49B	-12371
6649	FKBP8	-12370
12736	PRKAG1	-12370
14036	RP11-278J20.2	-12370
5706	EEFSEC	-12369
11521	OR2C3	-12367
667	AC108134.5	-12365
19515	ZYG11A	-12364
9600	LRTOMT	-12359
4933	CYB5R3	-12357
4586	CRYBA1	-12354
16998	TCIRG1	-12352
1474	AP001627.1	-12350
8210	IFNA6	-12348
13692	RNMTL1	-12348
14838	RP4-781L3.1	-12342
3158	C9orf107	-12340
10826	NCRNA00238	-12340
7719	HEATR7B1	-12338
13335	RBM27	-12332
15301	SCUBE3	-12332
1230	ALDH3B2	-12329
11480	OPCML	-12329
310	AC011037.1	-12326
16633	STRA6	-12326
3204	C9orf62	-12324
421	AC021422.1	-12321
3442	CCAR1	-12321
1695	ARL6IP6	-12312
6721	FOXD3	-12312
10400	MRPS25	-12310
12739	PRKAR1A	-12309
11303	NT5C2	-12305
1631	ARHGAP35	-12304
1885	ATP2B3	-12304
17759	TRBV25-1	-12301
7479	GRM5	-12300
6122	F2R	-12285
6045	ESYT3	-12283
3218	C9orf85	-12281
2197	BMP8A	-12276
16427	SPTSSA	-12275
16582	STAT6	-12275
11348	NUDT18	-12274
8644	JMJD4	-12271
7988	HOXC12	-12270
17051	TERF1	-12267
11326	NTSR1	-12266
7084	GIGYF1	-12265
14941	RPGR	-12264
4965	CYP27B1	-12258
7006	GCLM	-12258
14476	RP11-587D21.4	-12258
7754	HES5	-12256
15749	SLC22A1	-12256
4737	CTD-2126E3.1	-12255
5752	EGR4	-12252
14113	RP11-331K15.1	-12252
2790	C20orf112	-12251
11302	NT5C1B	-12251
16587	STC2	-12251
8268	IGHV3-25	-12250
1705	ARMC6	-12249
16034	SLCO6A1	-12246
10759	NCAN	-12243
9796	MAP3K2	-12238
10659	MZT2A	-12235
12837	PRRC2B	-12235
15571	SH3GLB2	-12230
11902	PCSK9	-12229
707	AC128709.1	-12228
10980	NEURL1B	-12227
16461	SRP68	-12227
6161	FAM105A	-12226
17258	TM6SF1	-12226
8946	KIAA1875	-12225
2047	BAIAP2L1	-12223
4874	CWH43	-12221
3200	C9orf50	-12219
5217	DEPDC4	-12217
4754	CTD-2247C11.3	-12216
19316	ZNF614	-12213
8552	ISLR2	-12212
2478	C14orf102	-12211
7495	GS1-124K5.4	-12211
12346	PLEKHG3	-12210
14582	RP11-714L20.1	-12208
5380	DNAH2	-12207
5783	EIF2C2	-12206
10545	MVD	-12204
5980	ERAP1	-12200
3514	CCDC27	-12197
15398	SENP7	-12197
11894	PCP4L1	-12196
7212	GNAT2	-12193
16266	SOX14	-12192
16741	SYCP1	-12190
3418	CBLB	-12189
10838	NCRNA00284	-12189
2144	BET1L	-12188
10654	MYSM1	-12188
2375	C10orf93	-12186
17386	TMEM185A	-12186
17970	TTC14	-12185
1231	ALDH4A1	-12184
2975	C4orf39	-12184
13985	RP11-23J9.3	-12183
17453	TMEM50A	-12183
5510	DPP8	-12181
12949	PTBP2	-12181
3245	CABLES2	-12179
3353	CAPNS2	-12179
7477	GRM3	-12178
11776	PARP14	-12177
11711	PAGE5	-12167
16604	STK19	-12166
2021	B4GALT3	-12163
14215	RP11-395B7.4	-12163
15491	SF3B1	-12162
14502	RP11-61E11.2	-12157
5081	DCD	-12154
6938	GALR1	-12151
17592	TNPO1	-12145
2978	C4orf44	-12143
10548	MX1	-12141
7267	GON4L	-12138
8653	JPH3	-12135
4102	CHURC1	-12128
5397	DNAJB13	-12127
10782	NCOA3	-12127
1694	ARL6IP5	-12125
3301	CALM1	-12117
14039	RP11-280O1.2	-12117
9848	MARCH4	-12115
735	AC159540.1	-12114
247	AC007834.3	-12113
7922	HMX2	-12111
15895	SLC35F3	-12111
2902	C2orf70	-12109
504	AC073283.4	-12108
806	ACSL4	-12107
7638	HAPLN2	-12097
9662	LYNX1	-12096
11194	NPC1L1	-12095
673	AC109642.1	-12094
13816	RP11-109E10.1	-12091
15828	SLC26A6	-12089
1995	B3GALNT2	-12088
14785	RP4-564F22.5	-12087
11413	OAT	-12086
6139	FABP7	-12085
1944	ATP9B	-12084
5891	ENDOV	-12076
18333	USP12	-12076
7811	HIST1H1E	-12075
532	AC079807.4	-12074
2290	BTBD9	-12066
17826	TRIM60P18	-12065
117	AC002472.13	-12064
16152	SNHG11	-12064
2513	C14orf80	-12062
3622	CCNF	-12061
13921	RP11-168P6.1	-12059
4389	COL9A1	-12058
9388	LIMK1	-12058
10903	NDUFA6	-12057
14020	RP11-265D19.6	-12056
1399	ANKS1B	-12054
7317	GPNMB	-12054
10019	MEIS3	-12052
15951	SLC47A1	-12051
16456	SRM	-12051
16445	SREK1	-12047
2976	C4orf41	-12045
5048	DAZAP2	-12045
5154	DDX3X	-12045
16637	STRC	-12044
5167	DDX54	-12043
17318	TMEM120B	-12043
15265	SCML1	-12042
17812	TRIM42	-12040
14207	RP11-390F4.3	-12038
18994	ZMYM2	-12038
18425	VCAM1	-12037
10386	MRPS11P1	-12035
10700	NAGLU	-12033
9385	LIMCH1	-12031
13258	RARRES1	-12026
14403	RP11-520F9.2	-12026
11476	OOEP	-12024
16242	SOD2	-12021
3809	CDH7	-12019
5091	DCLRE1A	-12018
1111	AKT2	-12015
953	ADORA3	-12013
476	AC068020.1	-12008
14780	RP4-539M6.14	-12005
2657	C19orf44	-12004
17622	TOP2B	-12002
19109	ZNF282	-12001
9647	LY6G5C	-11999
10028	MERTK	-11998
1050	AHSA2	-11996
1924	ATP6V1B2	-11995
13106	R3HDM2	-11994
6997	GCFC1	-11991
178	AC005522.1	-11989
6055	ETS2	-11988
18913	ZDHHC7	-11986
4506	CPSF4	-11985
5396	DNAJB12	-11985
7957	HOMEZ	-11984
3006	C5orf44	-11983
17860	TRMU	-11983
7887	HM13	-11982
478	AC068042.1	-11981
5473	DOHH	-11979
9829	MAPK8	-11979
150	AC004893.11	-11975
6949	GAPT	-11975
13755	RP1-257A15.1	-11975
4545	CRELD2	-11974
16338	SPCS1	-11972
1047	AHR	-11970
14776	RP3-522P13.3	-11967
17285	TMCO5B	-11966
13512	RGS9BP	-11965
13217	RALGAPA1	-11963
5552	DSCR6	-11962
18628	WEE1	-11962
1225	ALDH1L2	-11961
8498	IQCF1	-11960
200	AC006296.3	-11953
17710	TRAK2	-11953
2536	C15orf59	-11949
3968	CES4A	-11949
5618	DYDC2	-11949
14348	RP11-475E11.5	-11949
14887	RP5-1198E17.1	-11945
911	ADC	-11943
6474	FBXO17	-11941
9611	LSM14A	-11935
3378	CASC2	-11933
4915	CXorf51	-11933
18213	UBR1	-11933
14580	RP11-713M6.2	-11932
83	ABHD13	-11930
1958	ATXN2L	-11929
10280	MORN4	-11928
1400	ANKS3	-11927
11647	OTX2	-11927
15998	SLC7A14	-11927
23	AASDH	-11922
407	AC019016.1	-11921
16119	SMTNL1	-11921
16140	SNAPC2	-11907
8716	KCNC2	-11906
15932	SLC40A1	-11906
15453	SERPINE2	-11905
7883	HLCS	-11904
6650	FKBPL	-11903
402	AC018755.11	-11902
3765	CDC42-IT1	-11902
12658	PPP4R1L	-11902
18344	USP24	-11900
12969	PTGES2	-11899
6991	GCA	-11897
14480	RP11-58E21.4	-11897
2295	BTF3P11	-11895
10765	NCAPH2	-11895
18354	USP34	-11895
18687	WSB1	-11895
15636	SIL1	-11889
5828	ELF2	-11888
2704	C1orf110	-11886
12190	PIK3C2A	-11886
12381	PLSCR1	-11886
14364	RP11-485M7.3	-11884
1699	ARMC1	-11880
7849	HIST1H4L	-11879
2544	C16orf46	-11878
5693	EDN2	-11878
19425	ZNF791	-11878
11936	PDE4C	-11877
16237	SOCS4	-11872
3461	CCDC114	-11871
18438	VEZF1	-11868
14212	RP11-392P7.8	-11865
4726	CTD-2003C8.1	-11864
10814	NCRNA00176	-11863
4481	CPEB2	-11862
17874	TRPC5-AS1	-11860
19363	ZNF688	-11859
11643	OTUD6B	-11857
8892	KIAA1033	-11855
4167	CLDN18	-11854
11688	PABPC3	-11852
11885	PCNP	-11852
2697	C1RL	-11851
14498	RP11-614F17.2	-11846
17605	TOB2	-11846
11449	OGFR	-11843
7036	GEM	-11841
13713	ROS1	-11833
17886	TRPT1	-11832
6008	ERLIN1	-11831
5745	EGFR	-11830
15595	SHF	-11830
13818	RP11-10A14.4	-11829
16865	TAPBPL	-11827
4771	CTD-2339F6.1	-11823
18824	ZBTB17	-11823
4552	CRIP2	-11822
4907	CXorf24	-11821
13373	RC3H1	-11820
6158	FAM102B	-11817
15221	SCAF11	-11817
3459	CCDC112	-11816
14278	RP11-433A10.1	-11813
14831	RP4-764O22.2	-11813
17619	TOP1	-11813
7148	GLMN	-11811
2633	C18orf42	-11808
15673	SKIV2L2	-11808
14656	RP11-84C10.4	-11806
13362	RBMY3AP	-11805
5398	DNAJB14	-11804
15024	RPS6KA3	-11799
12784	PROCR	-11795
8496	IQCD	-11794
18665	WNT10A	-11794
9729	MAGEC3	-11793
3729	CD74	-11792
16420	SPTBN1	-11792
1895	ATP5E	-11791
11367	NUP153	-11787
12101	PHF11	-11787
2505	C14orf43	-11786
3833	CDK5R2	-11786
12071	PGK2	-11786
15207	SAT1	-11786
3043	C6orf155	-11784
8978	KIF26B	-11784
19388	ZNF720	-11784
1752	ASAH1	-11783
8923	KIAA1468	-11783
6007	ERLEC1	-11779
16483	SRSF4	-11778
6643	FKBP2	-11775
12049	PFKFB3	-11774
12535	POU4F1	-11773
3264	CACNA2D1	-11772
9928	MCFD2P1	-11768
18474	VPS13B	-11767
19250	ZNF529	-11767
13035	PTPRU	-11765
2471	C13orf16	-11763
5467	DOCK4	-11763
7122	GK	-11761
7576	GUCY1B2	-11758
16873	TARSL2	-11758
3333	CAND1	-11755
18756	YARS	-11754
19262	ZNF551	-11754
13766	RP1-290I10.6	-11753
18591	WDR55	-11752
2861	C22orf33	-11751
10623	MYO1C	-11749
7985	HOXB9	-11746
3029	C6orf118	-11739
9923	MCEE	-11738
8647	JMJD8	-11735
14573	RP11-706O15.1	-11735
13011	PTPN3	-11734
17346	TMEM147	-11732
2040	BAG5	-11731
13279	RASGRP3	-11731
3278	CACNG7	-11729
5100	DCST2	-11729
5135	DDRGK1	-11729
19001	ZMYND12	-11729
2756	C1orf35	-11728
2170	BIRC3	-11727
18856	ZC3H11A	-11726
425	AC022007.5	-11725
319	AC011498.1	-11723
16013	SLC9A2	-11722
11567	OR5P3	-11720
15541	SGSM3	-11717
16255	SORL1	-11716
6484	FBXO30	-11714
2768	C1orf63	-11712
8445	INPP4A	-11709
3185	C9orf27	-11706
3625	CCNH	-11705
19159	ZNF37BP	-11705
5367	DMTF1	-11704
1940	ATP8B3	-11702
5730	EFNB1	-11702
6460	FBXL17	-11701
9398	LIN7B	-11700
6402	FAM98A	-11699
12080	PGM3	-11698
18951	ZFPM1	-11696
5764	EID2	-11695
8011	HPGD	-11695
1024	AGPHD1	-11691
9141	KRT4	-11691
16024	SLCO1A2	-11691
2743	C1orf201	-11690
8273	IGHV3-9	-11690
13701	ROCK2	-11689
16891	TAS2R8	-11689
19062	ZNF219	-11686
19400	ZNF76	-11686
11883	PCMTD2	-11684
18785	YTHDC2	-11682
1884	ATP2B2	-11680
2594	C17orf58	-11679
16924	TBC1D5	-11679
12343	PLEKHF2	-11678
6384	FAM83A	-11673
10705	NALCN	-11673
11614	OSBPL7	-11673
7703	HDDC3	-11672
7105	GJA1	-11670
13457	RFNG	-11668
15323	SDK2	-11668
592	AC093326.1	-11666
728	AC139530.1	-11666
18108	TYR	-11666
13010	PTPN23	-11664
10322	MR1	-11662
2524	C15orf33	-11661
6678	FMNL2	-11661
11046	NID1	-11661
14995	RPRML	-11661
18938	ZFP36	-11661
17250	TM2D1	-11659
2069	BBC3	-11656
19383	ZNF710	-11655
6466	FBXL3	-11653
5788	EIF2S2	-11651
12935	PSMG4	-11651
5276	DHX33	-11648
5936	EPC1	-11647
9973	MECR	-11644
7183	GLYR1	-11643
14826	RP4-751H13.6	-11642
6743	FOXO4	-11641
5460	DNTTIP2	-11640
12875	PSD	-11640
11607	OSBPL10	-11636
17626	TOPORS	-11636
5890	ENDOU	-11635
7797	HINT2	-11635
9746	MAK16	-11635
5308	DIS3	-11632
16062	SMAD5	-11630
7631	HAMP	-11628
11118	NLRX1	-11628
11734	PAN3	-11627
17099	TFPI	-11627
1229	ALDH3B1	-11626
12845	PRRT3-AS1	-11626
16363	SPIN1	-11625
11017	NFKBIZ	-11622
10591	MYH6	-11619
14227	RP11-399D2.1	-11619
14233	RP11-3L10.1	-11615
3936	CEP164	-11614
11846	PCDHB1	-11614
1327	ANGPTL3	-11613
3630	CCNL1	-11613
11035	NHLH2	-11610
17375	TMEM176B	-11607
12699	PRDM2	-11606
17721	TRAPPC4	-11605
1464	AP001187.9	-11597
8730	KCNH1	-11597
12123	PHKA2	-11596
541	AC087392.3	-11593
9355	LHFPL1	-11592
2259	BRMS1L	-11590
7709	HDLBP	-11589
12810	PRPF4B	-11589
628	AC100748.2	-11587
3382	CASD1	-11585
6349	FAM59B	-11585
1870	ATP13A5	-11583
9836	MAPKAPK3	-11582
8062	HSD17B3	-11580
1896	ATP5F1	-11579
10443	MSR1	-11577
6913	GALC	-11574
12198	PIK3IP1	-11574
14737	RP3-348I23.2	-11571
1831	ATG10	-11570
17571	TNIP1	-11568
6524	FCHO1	-11567
5428	DNAJC4	-11566
9552	LRRC4	-11566
7080	GHRLOS	-11564
7626	HADHAP1	-11563
7947	HNRNPR	-11561
4594	CRYGA	-11560
7248	GNS	-11560
19071	ZNF229	-11559
13623	RNF13	-11558
14477	RP11-588G21.2	-11558
16258	SOS2	-11557
2018	B4GALNT4	-11555
6587	FGF3	-11554
12872	PSAP	-11552
18822	ZBTB12	-11552
17118	TGM1	-11550
3300	CALHM3	-11549
6610	FHAD1	-11549
11169	NOSIP	-11548
6316	FAM3A	-11547
4879	CXCL10	-11546
1917	ATP6V0D1	-11545
9360	LHX1	-11543
11176	NOTUM	-11541
15660	SIX2	-11541
4316	CNST	-11540
15952	SLC47A2	-11539
15107	RUNDC2C	-11536
17460	TMEM55B	-11535
9017	KLF13	-11533
230	AC007365.3	-11532
3981	CFI	-11530
7951	HNRPDL	-11528
3375	CARS2	-11527
13998	RP11-24P14.1	-11526
2641	C19orf12	-11525
2288	BTBD7	-11524
4372	COL4A2	-11524
5162	DDX5	-11519
18676	WNT7A	-11519
3458	CCDC111	-11518
1227	ALDH3A1	-11516
9639	LUC7L3	-11516
10211	MLYCD	-11516
5376	DNAH11	-11514
8194	IFI44L	-11514
8884	KIAA0895L	-11513
9487	LPIN3	-11513
5503	DPM2	-11510
10407	MRPS34	-11509
15477	SETD6	-11508
7491	GRWD1	-11507
7598	GYS2	-11507
13309	RBBP9	-11507
19236	ZNF512	-11506
6903	GADD45G	-11505
7161	GLRX5	-11502
8402	IL9	-11502
7180	GLYATL2	-11500
6592	FGF8	-11499
7969	HOXA11	-11498
8930	KIAA1549	-11498
5439	DNASE1L2	-11497
8621	IVNS1ABP	-11496
10962	NEK7	-11496
11307	NT5DC3	-11496
4939	CYBRD1	-11491
16467	SRPRB	-11491
16930	TBCA	-11491
9326	LEPROT	-11490
7678	HCG9	-11489
18133	U73169.1	-11489
987	AF238380.5	-11486
16936	TBCK	-11486
15716	SLC16A14	-11484
18910	ZDHHC4	-11481
13123	RAB20	-11478
14456	RP11-566K8.2	-11478
17113	TGFBR2	-11478
998	AFMID	-11475
2180	BLOC1S2	-11474
7895	HMGB1	-11474
17498	TMEM99	-11474
6873	GABARAPL2	-11473
12435	PNPLA3	-11471
2948	C3orf63	-11469
13748	RP1-229K20.2	-11467
17342	TMEM143	-11465
2846	C21orf70	-11463
5077	DCAKD	-11461
14525	RP11-644F5.11	-11460
18940	ZFP36L2	-11460
17454	TMEM50B	-11456
99	ABL1	-11455
7865	HLA-DMA	-11455
10810	NCRNA00167	-11455
9263	LATS2	-11452
6295	FAM198B	-11450
8971	KIF20B	-11448
14888	RP5-828H9.3	-11448
3488	CCDC147	-11447
18008	TTF2	-11443
2346	C10orf18	-11441
16569	STARD13-AS2	-11441
6549	FER	-11440
19131	ZNF324B	-11440
8048	HS6ST2	-11439
3462	CCDC115	-11437
1370	ANKRD31	-11436
12032	PEX19	-11435
16732	SVOPL	-11435
15877	SLC35A4	-11429
4675	CTA-55I10.1	-11427
14617	RP11-774O3.1	-11427
8820	KDM2A	-11425
10500	MTMR9	-11425
17047	TELO2	-11425
11754	PAQR3	-11422
11082	NKX1-1	-11421
1814	ATAD2B	-11418
12821	PRR14	-11418
3219	C9orf86	-11417
5518	DPY19L2P2	-11413
13986	RP11-240A16.1	-11412
7999	HOXD13	-11411
14023	RP11-266E14.1	-11411
4715	CTC-467M3.3	-11410
12734	PRKACB	-11410
19122	ZNF304	-11409
5348	DLX4	-11403
10493	MTMR14	-11403
16129	SMYD5	-11397
8261	IGHM	-11390
11344	NUDT14	-11390
18483	VPS28	-11390
11887	PCNX	-11388
17583	TNNI1	-11387
9069	KLHL8	-11386
14315	RP11-453F18__B.1	-11385
2618	C17orf89	-11384
3812	CDHR1	-11384
9496	LRCH3	-11384
3078	C6orf99	-11383
7904	HMGB4	-11382
5960	EPM2AIP1	-11381
10306	MPP4	-11381
17389	TMEM187	-11381
15870	SLC32A1	-11378
8628	JAG2	-11377
13954	RP11-199F6.5	-11377
17822	TRIM56	-11376
3593	CCL18	-11375
14322	RP11-457P14.4	-11372
4842	CTSO	-11370
7984	HOXB8	-11370
7870	HLA-DPB1	-11368
11694	PACS2	-11367
16704	SUPT16H	-11367
6821	FUT1	-11366
8579	ITGAV	-11366
7808	HIST1H1B	-11363
12581	PPIL2	-11363
13251	RAPGEF6	-11363
18878	ZCCHC13	-11363
13026	PTPRJ	-11362
13628	RNF139	-11359
2463	C12orf68	-11358
846	ACVR2B	-11357
9328	LETM1	-11357
10557	MYADM	-11356
11630	OSTM1	-11354
19285	ZNF574	-11354
15830	SLC26A8	-11353
16570	STARD3NL	-11351
11767	PARK2	-11350
8440	INO80B	-11346
12395	PLXNC1	-11345
18117	U2	-11345
3994	CH25H	-11344
7622	HACE1	-11343
13715	RP1-101G11.2	-11343
219	AC007163.3	-11342
16111	SMPD2	-11338
6386	FAM83C	-11336
7810	HIST1H1D	-11336
11304	NT5C3L	-11335
14049	RP11-291L15.2	-11334
15406	SEPT10	-11333
10128	MID1	-11332
15824	SLC26A11	-11331
11207	NPM1	-11330
4766	CTD-2309H9.3	-11324
7372	GPR34	-11321
11749	PAPOLG	-11318
14615	RP11-771K4.1	-11316
17607	TOLLIP	-11316
10248	MNDA	-11315
15310	SDCBP	-11315
16941	TBL1Y	-11315
451	AC025171.1	-11313
7129	GLB1	-11312
5880	EMX1	-11310
16066	SMAD9	-11309
16202	SNX10	-11308
12851	PRSS21	-11304
13912	RP11-165M6.1	-11304
12843	PRRT1	-11303
132	AC004041.2	-11302
1664	ARHGEF7	-11302
880	ADAMDEC1	-11301
18040	TUBA1A	-11301
17302	TMEM102	-11300
3229	CA12	-11299
17373	TMEM175	-11298
4383	COL6A3	-11297
9261	LAT2	-11297
3624	CCNG2	-11296
789	ACOXL	-11293
17706	TRAF7	-11293
13096	QRICH1	-11292
14698	RP11-94H18.3	-11292
930	ADD2	-11287
3826	CDK19	-11287
629	AC100775.1	-11286
12216	PION	-11285
6550	FER1L4	-11283
2688	C1QC	-11282
3505	CCDC168	-11282
14251	RP11-413E6.8	-11280
17899	TSC22D3	-11279
15439	SERPINB11	-11278
12773	PRMT2	-11277
8143	HYOU1	-11275
2892	C2orf54	-11274
7031	GDNF	-11272
16364	SPIN2A	-11268
18403	VAMP3	-11268
8149	IBSP	-11263
11760	PAQR9	-11263
6760	FPR3	-11261
8582	ITGB1BP1	-11261
19398	ZNF75A	-11260
17349	TMEM14C	-11257
5541	DRP2	-11256
12075	PGLYRP3	-11256
9133	KRT31	-11252
3356	CAPS	-11249
13593	RMND5B	-11246
13945	RP11-18C24.6	-11246
3074	C6orf81	-11244
18515	VSTM2L	-11243
90	ABHD3	-11242
6511	FBXW8	-11241
12876	PSD2	-11238
15510	SFTA1P	-11237
18336	USP15	-11236
6200	FAM126B	-11235
7492	GS1-103B18.1	-11235
13433	REPS1	-11232
19056	ZNF211	-11229
4307	CNP	-11228
8381	IL31RA	-11228
19140	ZNF33A	-11228
426	AC022087.1	-11226
13284	RASL11A	-11224
16698	SUMO4	-11224
4074	CHRNB1	-11223
16893	TASP1	-11222
8193	IFI44	-11217
13874	RP11-13E5.2	-11216
511	AC073871.2	-11215
1175	AL355344.1	-11215
2721	C1orf148	-11215
8670	KANK4	-11214
15373	SEMA3C	-11214
14844	RP4-796F18.2	-11211
3416	CBFB	-11210
2868	C22orf43	-11208
7300	GPCPD1	-11206
10172	MKL1	-11206
15119	RWDD1	-11206
10399	MRPS24	-11205
5531	DRAM2	-11203
12805	PRPF38B	-11201
17239	TLR2	-11201
18786	YTHDF1	-11196
14951	RPL13	-11195
7517	GSN	-11193
2917	C3AR1	-11192
6814	FUCA1	-11191
11871	PCGF2	-11191
14865	RP5-1069C8.2	-11191
6993	GCC1	-11190
12965	PTGER2	-11190
11482	OPN1SW	-11189
12444	POC1A	-11183
14973	RPL37	-11183
11946	PDE7A	-11181
1868	ATP13A3	-11180
5364	DMRTA2	-11178
6480	FBXO25	-11177
8782	KCNQ4	-11177
9135	KRT33A	-11175
14170	RP11-369C8.1	-11175
16609	STK32A	-11174
2378	C10orf99	-11171
14586	RP11-71E19.5	-11170
2398	C11orf55	-11169
15497	SFMBT1	-11169
17725	TRAPPC8	-11167
309	AC010987.6	-11166
15620	SIDT1	-11165
14305	RP11-449M6.1	-11164
5086	DCHS2	-11162
19483	ZRANB1	-11160
5425	DNAJC3	-11158
11205	NPL	-11157
2923	C3orf19	-11156
5690	EDF1	-11156
12822	PRR14L	-11155
12413	PMS2P3	-11154
12430	PNO1	-11154
15425	SERINC3	-11154
2506	C14orf45	-11152
6232	FAM160B1	-11151
7611	H2AFV	-11149
17413	TMEM214	-11148
7378	GPR44	-11146
13760	RP1-274L7.1	-11146
2488	C14orf148	-11143
15423	SERINC1	-11143
14360	RP11-480I12.3	-11142
9392	LIN28A	-11141
6525	FCHO2	-11140
201	AC006372.1	-11139
9557	LRRC45	-11139
11685	PABPC1	-11138
17792	TRIM22	-11137
17188	TIGD4	-11136
11809	PBOV1	-11134
16745	SYDE1	-11134
10068	MEX3C	-11130
16282	SP1	-11130
8956	KIDINS220	-11129
10094	MFSD9	-11129
4294	CNNM2	-11128
307	AC010980.2	-11127
4662	CSTF2T	-11124
3215	C9orf80	-11122
3850	CDKN2AIPNL	-11122
6811	FTX	-11122
13695	RNPS1	-11122
3675	CD1D	-11119
18664	WNT1	-11118
1954	ATXN1	-11117
529	AC079586.1	-11116
12838	PRRC2C	-11115
14415	RP11-536G4.2	-11115
15284	SCNN1D	-11114
6570	FGD5	-11113
14543	RP11-672A2.6	-11113
12463	POLDIP2	-11108
10645	MYOM2	-11107
5603	DUSP27	-11106
5292	DICER1	-11103
16170	SNORD58C	-11103
18095	TXNDC5	-11103
4201	CLEC7A	-11101
7514	GSG2	-11101
8846	KIAA0040	-11100
1519	APC	-11099
1081	AKAP11	-11098
14842	RP4-794H19.1	-11098
18190	UBE3A	-11097
4653	CST6	-11096
13758	RP1-263J7.2	-11094
2005	B3GNT1	-11093
7411	GPRIN3	-11093
8285	IGLV1-47	-11093
14729	RP1L1	-11090
11656	OXR1	-11088
16907	TBC1D16	-11088
17590	TNP1	-11087
4765	CTD-2298J14.2	-11085
15337	SEC14L4	-11085
2853	C22orf23	-11083
10706	NAMPT	-11083
15193	SAP30	-11083
14105	RP11-324L3.1	-11081
7075	GHITM	-11079
7793	HIGD1B	-11079
15583	SHANK2-AS3	-11079
10174	MKLN1	-11076
17469	TMEM63B	-11075
15179	SAMD14	-11073
17713	TRAM2	-11073
18986	ZMAT2	-11073
19380	ZNF708	-11073
12231	PITPNB	-11070
3170	C9orf140	-11069
6812	FUBP1	-11069
4641	CSRNP2	-11068
16458	SRMS	-11066
17442	TMEM40	-11066
4371	COL4A1	-11064
15052	RRM2B	-11061
5937	EPC2	-11060
12041	PFAS	-11058
19276	ZNF566	-11056
15856	SLC2A8	-11053
7268	GOPC	-11052
12993	PTP4A2	-11052
2359	C10orf53	-11050
11533	OR2M4	-11050
11341	NUDT11	-11046
18382	UTF1	-11045
4549	CRHR1	-11042
7215	GNB1	-11042
13045	PUM1	-11042
18207	UBP1	-11042
2797	C20orf152	-11041
7934	HNRNPA2B1	-11041
16490	SS18	-11038
7866	HLA-DMB	-11037
9498	LRFN2	-11037
3984	CFLAR	-11036
14471	RP11-579D7.1	-11035
10586	MYH15	-11033
11681	P4HTM	-11031
9483	LPHN2	-11027
7362	GPR183	-11025
15811	SLC25A40	-11025
10475	MTF2	-11024
9446	LMOD2	-11023
17374	TMEM176A	-11022
17093	TFEC	-11021
13598	RNASE6	-11019
8578	ITGAM	-11016
18880	ZCCHC17	-11014
19124	ZNF317	-11014
11180	NOX1	-11013
16145	SNCA	-11013
6057	ETV2	-11012
5004	CYTH1	-11011
1	5S_rRNA	-11007
2979	C4orf45	-11006
8868	KIAA0430	-11006
5146	DDX24	-11005
1348	ANKRD11	-11004
15130	RYBP	-11004
16573	STARD6	-11004
4096	CHST9-AS1	-11002
5124	DDHD2	-11001
6149	FAHD2B	-11001
10008	MEF2D	-11001
1953	ATRX	-11000
1004	AGAP2	-10997
12537	POU4F3	-10997
9373	LIG4	-10994
2988	C5AR1	-10985
5614	DVL1	-10985
9966	ME1	-10985
6630	FILIP1L	-10983
3908	CELSR2	-10978
2107	BCL2L13	-10977
6276	FAM185A	-10977
9873	MAST4	-10977
13875	RP11-13L2.2	-10977
12515	PON3	-10976
15909	SLC38A2	-10976
16405	SPRY1	-10976
343	AC012645.1	-10975
8564	ITGA1	-10975
5405	DNAJB8-AS1	-10972
11979	PDP1	-10968
14599	RP11-748H22.1	-10967
15224	SCAI	-10966
10488	MTM1	-10964
12860	PRSS37	-10963
2111	BCL3	-10961
4170	CLDN20	-10961
9728	MAGEC2	-10960
12251	PKDCC	-10960
5904	ENPP1	-10959
10022	MEOX1	-10959
1265	ALOX5AP	-10958
11129	NMNAT2	-10957
12103	PHF13	-10957
16601	STK16	-10956
3325	CAMKMT	-10955
495	AC069277.2	-10953
4731	CTD-2021H9.3	-10953
12666	PPPDE1	-10953
15091	RTN1	-10952
1242	ALG13	-10951
7974	HOXA5	-10951
2553	C16orf59	-10948
10426	MS4A6A	-10948
13560	RIMKLA	-10944
13580	RIT1	-10944
16696	SUMO2	-10943
1087	AKAP4	-10942
3800	CDH20	-10941
10535	MUDENG	-10941
12194	PIK3CA	-10941
9714	MAGEA1	-10938
6688	FMR1	-10933
7070	GGT7	-10933
1096	AKIRIN1	-10932
10517	MTUS2-AS1	-10932
3523	CCDC38	-10931
12794	PROS1	-10931
1281	ALX4	-10930
9606	LSG1	-10929
11079	NKPD1	-10928
5601	DUSP23	-10926
6282	FAM189A2	-10926
16328	SPATA5	-10926
17840	TRIO	-10926
9318	LENG9	-10925
12766	PRLH	-10924
4392	COLEC10	-10923
4466	COX7C	-10922
6884	GABRA5	-10922
13229	RANBP1	-10922
5952	EPHB3	-10918
14781	RP4-544H6.2	-10918
4843	CTSS	-10917
3612	CCNB1IP1	-10914
5438	DNASE1L1	-10914
7875	HLA-DRA	-10914
3873	CEACAM19	-10912
16357	SPHK2	-10911
7483	GRN	-10910
8199	IFIT3	-10910
14518	RP11-637A17.2	-10909
1922	ATP6V1A	-10908
2945	C3orf56	-10907
4730	CTD-2016O11.1	-10907
8462	INSL6	-10906
6373	FAM73A	-10905
9083	KLK7	-10905
11223	NPVF	-10905
6572	FGF1	-10904
18682	WRAP53	-10903
13384	RCHY1	-10902
2355	C10orf40	-10901
13627	RNF138	-10900
1476	AP001816.1	-10899
19088	ZNF256	-10897
470	AC058791.2	-10895
5037	DAPK1	-10894
65	ABCD1P2	-10892
12700	PRDM4	-10892
5831	ELF5	-10890
816	ACTA2	-10885
12056	PFN4	-10885
1177	AL356004.2	-10884
10498	MTMR7	-10882
9179	KRTAP3-3	-10880
7949	HNRNPUL1	-10876
10787	NCOR1	-10875
14414	RP11-535A19.2	-10875
7968	HOXA10	-10869
5913	ENTPD1	-10868
10350	MRPL2	-10868
14442	RP11-554D14.1	-10866
15317	SDHAF1	-10866
278	AC009236.1	-10864
3180	C9orf169	-10862
8968	KIF1B	-10862
13866	RP11-1334A24.4	-10861
15719	SLC16A4	-10859
11271	NRIP1	-10852
6089	EXOC8	-10851
6939	GALR2	-10851
17112	TGFBR1	-10848
10154	MIR221	-10846
15429	SERPINA10	-10846
262	AC008703.1	-10843
10105	MGEA5	-10842
15180	SAMD15	-10841
570	AC091729.9	-10839
12154	PI4KB	-10838
10095	MGA	-10837
11410	OAS2	-10837
4890	CXCL9	-10834
18772	YJEFN3	-10834
4368	COL28A1	-10833
12446	POC5	-10833
354	AC013733.4	-10832
10723	NAPSB	-10832
14329	RP11-462C24.1	-10832
2500	C14orf21	-10829
18788	YTHDF3	-10828
12512	POMT2	-10827
5767	EIF1	-10826
19186	ZNF426	-10825
19349	ZNF670	-10824
8654	JPX	-10821
9491	LPXN	-10817
18537	WASF2	-10817
4309	CNPY1	-10815
11841	PCDHA5	-10815
16267	SOX15	-10814
8661	JUNB	-10812
18803	Z83851.4	-10811
1192	AL442203.1	-10810
13024	PTPRG	-10810
4386	COL7A1	-10807
3169	C9orf135	-10806
8853	KIAA0174	-10804
11671	P2RY13	-10801
14685	RP11-90C4.2	-10801
16303	SPAG4	-10801
626	AC099684.1	-10800
13018	PTPRB	-10799
8639	JAZF1	-10795
2805	C20orf195	-10794
9558	LRRC46	-10794
2661	C19orf48	-10793
6390	FAM83G	-10792
5379	DNAH17	-10791
13112	RAB11FIP2	-10791
10536	MUL1	-10790
16279	SOX7	-10790
8585	ITGB2	-10786
19307	ZNF600	-10786
4950	CYMP	-10784
17928	TSPAN14	-10784
1377	ANKRD36BP2	-10783
1632	ARHGAP36	-10783
2387	C11orf40	-10782
4794	CTD-3051D23.4	-10782
6786	FRZB	-10779
9221	LAIR1	-10779
12937	PSORS1C2	-10779
13792	RP1-93H18.1	-10779
2257	BRK1	-10778
13728	RP1-167G20.1	-10777
14064	RP11-2O17.2	-10777
15670	SKI	-10777
6381	FAM82A1	-10775
54	ABCC12	-10773
773	ACLY	-10773
9913	MC3R	-10773
13046	PUM2	-10773
12388	PLXDC2	-10770
4680	CTAGE11P	-10769
9233	LAMC1	-10767
9779	MAP1LC3B	-10767
19269	ZNF559	-10766
2872	C2CD3	-10764
9786	MAP2K4	-10764
1985	AXL	-10761
10874	NCS1	-10761
12247	PKD1L2	-10755
18378	USP9X	-10754
6233	FAM160B2	-10752
8858	KIAA0232	-10752
17140	THAP9	-10752
4865	CUX1	-10749
12016	PEPD	-10748
14747	RP3-400B16.4	-10748
16091	SMCHD1	-10747
4019	CHD8	-10746
5923	EP300	-10745
5525	DPYSL3	-10743
11189	NPAT	-10743
15129	RXRG	-10742
15500	SFPQ	-10739
8630	JAK1	-10738
9653	LY86	-10738
10855	NCRNA00313	-10738
6001	ERGIC3	-10737
11628	OSTCL	-10737
183	AC005688.1	-10736
1182	AL356585.3	-10735
9139	KRT36	-10734
13171	RABEP1	-10734
2119	BCLAF1	-10733
9930	MCHR2	-10732
11580	OR7E24	-10732
15076	RSPH9	-10731
4136	CKLF	-10728
19134	ZNF330	-10727
14561	RP11-6F2.7	-10726
3954	CEP95	-10725
17364	TMEM167B	-10725
6509	FBXW5	-10724
12853	PRSS23	-10723
3810	CDH8	-10721
9033	KLHDC3	-10720
1152	AL136531.1	-10719
7758	HEXA	-10719
13160	RAB5C	-10718
282	AC009299.2	-10714
6919	GALNT1	-10714
4838	CTSK	-10712
9123	KRT18P50	-10712
2108	BCL2L14	-10711
12183	PIGW	-10711
18760	YDJC	-10711
596	AC093510.1	-10710
9886	MAX	-10710
11641	OTUD4	-10709
12100	PHF10	-10709
3318	CAMK2D	-10708
3956	CEPT1	-10708
5	A2LD1	-10707
8658	JTB	-10705
8117	HTR2B	-10704
17510	TMPRSS11E	-10704
10286	MOSPD2	-10703
14295	RP11-442O18.2	-10703
5857	ELSPBP1	-10702
3627	CCNJ	-10701
11621	OSGIN2	-10700
13421	REL	-10700
18546	WBSCR17	-10698
12474	POLL	-10695
405	AC018804.4	-10691
3512	CCDC24	-10691
546	AC087501.1	-10687
2946	C3orf58	-10685
17245	TLR8	-10683
2867	C22orf42	-10680
16693	SUMF2	-10679
2283	BTBD17	-10678
11574	OR7C1	-10678
14219	RP11-396F22.1	-10677
8774	KCNN2	-10676
15737	SLC19A1	-10676
3887	CECR1	-10675
355	AC013791.10	-10674
864	ADAM2	-10674
13274	RASGEF1C	-10673
10845	NCRNA00302	-10670
13455	RFFL	-10668
7366	GPR25	-10666
8465	INSR	-10666
2993	C5orf24	-10664
213	AC006978.6	-10663
420	AC021016.6	-10662
4409	COPA	-10662
11690	PABPN1	-10662
15064	RSAD1	-10662
9414	LITAF	-10660
15041	RRAGA	-10658
2086	BCAR4	-10657
283	AC009299.3	-10656
12160	PICALM	-10655
16835	TAF2	-10655
6868	GAB2	-10653
10079	MFI2-AS1	-10651
828	ACTN3	-10649
1114	AL009179.1	-10645
6832	FUZ	-10645
7171	GLTPD2	-10644
9883	MATR3	-10643
14523	RP11-63P12.6	-10643
14281	RP11-434D9.1	-10642
3586	CCKAR	-10641
14097	RP11-320M2.1	-10641
3938	CEP192	-10640
7668	HCAR1	-10640
1009	AGBL5	-10639
1991	AZIN1	-10636
10579	MYF5	-10636
4850	CTXN1	-10635
6142	FADS2	-10635
7050	GFOD1	-10635
14622	RP11-785F11.1	-10632
17335	TMEM134	-10631
6663	FLOT1	-10630
18072	TUSC2	-10630
3430	CBX2	-10627
4986	CYP4A11	-10626
5332	DLG4	-10624
503	AC073263.4	-10623
8264	IGHV1-69	-10622
779	ACOT12	-10619
3891	CECR5-AS1	-10619
59	ABCC5	-10618
1396	ANKRD7	-10618
1497	AP2A1	-10617
7353	GPR17	-10617
11008	NFIL3	-10617
17628	TOR1AIP1	-10617
10704	NAIP	-10616
18225	UBXN2A	-10615
9347	LGMN	-10614
17073	TEX261	-10614
7736	HEMGN	-10613
8386	IL36B	-10613
14134	RP11-347N5.2	-10613
8484	IPO11	-10612
16208	SNX16	-10612
332	AC012354.1	-10610
15369	SELPLG	-10610
8209	IFNA5	-10609
8067	HSD3B2	-10608
13183	RAC3	-10608
17470	TMEM63C	-10606
18343	USP22	-10606
8982	KIF3A	-10605
8339	IL17RC	-10604
9037	KLHDC8A	-10604
6136	FABP3P2	-10601
8153	ICAM1	-10597
8759	KCNK12	-10597
5874	EMP1	-10596
11445	OFD1	-10595
6877	GABPA	-10593
12440	PNPLA8	-10592
14073	RP11-305M3.3	-10592
5743	EGFLAM-AS2	-10591
16877	TAS2R13	-10591
4688	CTB-174D11.1	-10589
9540	LRRC28	-10589
6499	FBXO46	-10588
11928	PDE1A	-10588
17478	TMEM71	-10588
12085	PGRMC1	-10587
8203	IFITM2	-10584
8158	ICK	-10583
5660	EBLN2	-10581
13739	RP1-18D14.7	-10581
2441	C12orf40	-10580
12856	PRSS30P	-10579
14034	RP11-277P12.20	-10579
13499	RGS18	-10578
10428	MS4A7	-10577
12780	PRNP	-10577
3577	CCDC92	-10576
9426	LMAN2	-10576
10937	NEBL	-10573
13292	RASSF5	-10573
6664	FLOT2	-10572
13779	RP1-63G5.7	-10571
13188	RAD21	-10568
13290	RASSF3	-10568
11487	OPRK1	-10566
18484	VPS29	-10566
6	A2M	-10565
14059	RP11-298H24.1	-10565
12864	PRSS58	-10564
12740	PRKAR1B	-10561
10872	NCRNA00342	-10560
6448	FBN1	-10558
8287	IGLV3-19	-10558
9691	M6PR	-10556
19260	ZNF548	-10556
13675	RNF34	-10554
8126	HTR7	-10553
16521	SSX3	-10552
7970	HOXA11-AS1	-10549
2186	BMI1	-10548
14074	RP11-305N23.1	-10548
11782	PARP8	-10544
7752	HES2	-10543
274	AC009113.1	-10542
3453	CCDC107	-10542
1659	ARHGEF38	-10541
18223	UBXN10	-10541
6722	FOXE1	-10537
9066	KLHL5	-10537
12296	PLAGL1	-10537
16825	TAF1	-10537
10319	MPZL1	-10535
6891	GABRG1	-10533
5035	DAP	-10531
7496	GS1-124K5.9	-10531
10578	MYEOV2	-10530
18845	ZBTB47	-10529
7902	HMGB3P19	-10528
10048	METTL17	-10526
4883	CXCL14	-10525
17044	TEKT2	-10525
17086	TFCP2	-10525
17341	TMEM141	-10525
19190	ZNF431	-10523
14681	RP11-8P17.1	-10522
16109	SMOX	-10522
17536	TNFAIP3	-10522
17350	TMEM150A	-10516
3566	CCDC85C	-10515
12417	PNISR	-10513
18827	ZBTB20-AS1	-10512
18199	UBL4A	-10511
6705	FNTA	-10509
17422	TMEM223	-10509
13725	RP1-14N1.2	-10506
11284	NRXN3	-10505
11652	OXCT1	-10505
10844	NCRNA00301	-10504
10989	NEUROG3	-10503
19204	ZNF451	-10503
14093	RP11-319I23.2	-10502
14726	RP13-81N3.2	-10502
17197	TIMM17B	-10501
5522	DPYD	-10500
8005	HP1BP3	-10500
4768	CTD-2320O4.2	-10499
13028	PTPRM	-10498
16193	SNTA1	-10497
17821	TRIM55	-10497
5359	DMPK	-10495
6930	GALNT8	-10495
14197	RP11-384J4.1	-10495
16533	ST6GAL1	-10495
792	ACP5	-10493
16026	SLCO1B3	-10493
17820	TRIM54	-10493
2362	C10orf57	-10492
17716	TRAPPC1	-10492
18292	UNC93B1	-10492
1993	B2M	-10489
8860	KIAA0247	-10488
10313	MPRIP	-10486
18840	ZBTB42	-10486
7762	HEXIM2	-10485
5190	DEFB122	-10484
2292	BTD	-10483
8165	ID3	-10483
16317	SPATA17	-10483
10294	MPG	-10482
8938	KIAA1704	-10481
15473	SETD2	-10481
7828	HIST1H2BJ	-10479
19322	ZNF622	-10478
2090	BCAS4	-10476
3666	CD163	-10476
9574	LRRC68	-10475
9902	MBNL1	-10475
12311	PLCE1	-10475
2549	C16orf54	-10474
6002	ERH	-10474
18346	USP26	-10474
18755	YAP1	-10474
16221	SNX30	-10473
12998	PTPLAD2	-10472
10606	MYL9	-10471
16421	SPTBN2	-10471
8281	IGKV4-1	-10470
14248	RP11-408I18.9	-10469
10648	MYOZ1	-10468
14930	RPA2	-10468
15950	SLC46A3	-10468
16654	STX2	-10468
782	ACOT6	-10467
4507	CPSF6	-10467
14651	RP11-845M18.3	-10465
15031	RPS6KL1	-10465
3892	CECR6	-10463
12785	PRODH	-10463
13001	PTPN1	-10463
19053	ZNF205	-10462
2828	C20orf96	-10461
9316	LENG1	-10461
8768	KCNK9	-10460
9468	LOXL4	-10460
3039	C6orf145	-10459
8342	IL18	-10459
11334	NUCB2	-10459
16486	SRSF7	-10458
6623	FICD	-10457
14078	RP11-307C12.11	-10457
17866	TROVE2	-10457
10808	NCRNA00162	-10455
19493	ZSCAN2	-10454
1039	AHCTF1	-10453
14959	RPL23AP22	-10453
2718	C1orf135	-10452
6757	FPGS	-10451
17585	TNNI3	-10451
18140	UBA5	-10451
19117	ZNF3	-10451
6789	FSCN2	-10449
19419	ZNF784	-10449
18817	ZBED5	-10448
19382	ZNF71	-10448
4958	CYP1B1	-10447
5665	ECE1	-10447
14513	RP11-630C16.1	-10447
14893	RP5-865N13.1	-10444
1861	ATP10D	-10443
12199	PIK3R1	-10443
18328	USHBP1	-10443
351	AC013461.1	-10442
11700	PADI3	-10442
5132	DDOST	-10440
895	ADAMTS5	-10438
5784	EIF2C3	-10438
8267	IGHV3-23	-10437
17237	TLR1	-10437
6175	FAM113B	-10434
6576	FGF13	-10434
12136	PHOSPHO1	-10434
15120	RWDD2A	-10433
8319	IL10RB	-10431
4512	CPVL	-10427
11586	OR8D2	-10427
14158	RP11-362A1.1	-10427
16803	TAAR3	-10427
566	AC091178.1	-10426
12138	PHOX2A	-10425
18035	TTTY5	-10425
8218	IFNGR1	-10422
8274	IGHV4-34	-10422
5968	EPS15	-10421
7447	GRIA2	-10421
7998	HOXD12	-10421
9155	KRT79	-10421
18389	UTP23	-10420
4422	COPS8	-10419
6283	FAM189B	-10419
18300	UPK1A	-10419
1055	AIF1	-10418
15821	SLC25A6	-10418
6172	FAM111A	-10417
4621	CSMD2	-10416
6389	FAM83F	-10416
6518	FCF1	-10416
518	AC078842.4	-10415
13920	RP11-168O16.1	-10415
12665	PPP6R3	-10413
1668	ARID2	-10412
11792	PATE2	-10411
12669	PPT1	-10411
2712	C1orf123	-10410
16437	SRCAP	-10410
5551	DSCR4	-10409
2032	BACH1	-10408
4713	CTC-454M9.1	-10407
11849	PCDHB13	-10405
16928	TBC1D9	-10405
12763	PRKX	-10404
3930	CEP104	-10401
9024	KLF4	-10400
12313	PLCG2	-10398
8283	IGLL3P	-10397
13808	RP11-1080G15.1	-10395
4967	CYP2A13	-10393
7391	GPR75	-10393
2591	C17orf55	-10389
2832	C21orf128	-10388
4331	CNTRL	-10387
5971	EPS8	-10387
7065	GGNBP2	-10386
12035	PEX3	-10385
8227	IFT20	-10382
10301	MPND	-10382
10483	MTHFS	-10382
14929	RPA1	-10382
11138	NNMT	-10381
4819	CTNNBIP1	-10380
3298	CALD1	-10379
118	AC002472.8	-10378
9710	MAFB	-10378
4949	CYLD	-10376
6745	FOXP1	-10375
3201	C9orf53	-10374
12531	POU3F1	-10374
16453	SRGN	-10373
4358	COL19A1	-10372
10043	METTL12	-10370
81	ABHD12	-10368
87	ABHD16A	-10366
9486	LPIN2	-10366
12061	PGAP3	-10365
10424	MS4A4A	-10362
18637	WFDC5	-10362
13151	RAB3GAP2	-10360
18131	U7	-10360
18294	UNK	-10358
469	AC058791.1	-10357
5905	ENPP2	-10357
7783	HIAT1	-10356
6019	ERP44	-10355
12281	PLA2G4A	-10355
3297	CALCRL	-10354
6192	FAM123A	-10350
7741	HEPH	-10349
17408	TMEM207	-10349
4338	COCH	-10347
6843	FYB	-10347
16503	SSNA1	-10345
1082	AKAP12	-10344
9275	LCK	-10344
14551	RP11-688I9.1	-10344
14750	RP3-404F18.2	-10344
4738	CTD-2128A3.1	-10343
18781	YPEL5	-10342
4758	CTD-2275D24.2	-10341
10549	MX2	-10340
4938	CYBB	-10339
424	AC021860.1	-10338
14200	RP11-385M4.1	-10337
15593	SHD	-10337
2466	C12orf74	-10335
8657	JSRP1	-10334
11935	PDE4B	-10330
4230	CLPB	-10328
10196	MLL5	-10328
5334	DLGAP1	-10327
5358	DMP1	-10326
9612	LSM14B	-10323
9667	LYPD6	-10321
999	AFP	-10320
11012	NFKBIA	-10320
377	AC016745.2	-10319
3725	CD69	-10318
8280	IGKV3-20	-10318
10258	MOBP	-10318
11604	OS9	-10318
2686	C1QB	-10317
8651	JPH1	-10317
2698	C1S	-10315
4954	CYP17A1	-10315
9440	LMO2	-10315
456	AC026462.2	-10313
15747	SLC20A1	-10313
10988	NEUROG2	-10311
14597	RP11-742B18.1	-10310
9644	LXN	-10306
7010	GCNT1	-10305
10151	MIR21	-10305
19	AANAT	-10304
2726	C1orf162	-10304
13408	RECQL5	-10299
16859	TAOK1	-10299
17406	TMEM205	-10299
2804	C20orf194	-10298
15597	SHH	-10298
12787	PROK1	-10297
[truncated: 6,786 more rows]

## Sheet: cervix
POSITION	GENE SYMBOL	LOSS OF CONNECTIONS
4316	GNA11	-6413
10873	TCEAL4	-6239
2586	CUTA	-6207
3279	EIF2AK2	-6207
4723	HELZ	-6144
7853	PCID2	-6112
1490	CALB2	-6100
6934	MXRA7	-6086
3298	EIF3G	-6082
3871	FKBP11	-6079
12338	ZNF32	-5982
8835	PTRF	-5968
201	ADAR	-5961
11986	WDR48	-5957
832	ATP2B4	-5934
2358	COX6A2	-5912
4888	HOMER2	-5880
3506	ESYT1	-5877
7307	NMT2	-5827
3030	DNMT3B	-5822
10507	SRPX	-5815
7826	PCDH9	5800
7812	PC	-5799
756	ASMTL	-5797
2937	DKK3	-5778
9055	RBBP7	-5777
2529	CTBP1	-5768
3227	EEF2	-5766
4534	GRP	-5765
10699	SUV39H2	-5749
3735	FAT1	-5747
2577	CUEDC2	-5740
12400	ZNF516	-5737
8683	PSAP	-5719
5782	KRT31	-5711
5261	INA	-5703
224	ADH1C	-5698
7668	OSR2	-5692
2570	CTSO	-5690
7192	NEK9	-5683
4796	HIST1H3H	-5674
8013	PFKM	-5656
7078	NBL1	-5654
8094	PID1	-5643
5826	LAMA2	-5641
5087	IFI44L	-5632
3994	FRYL	-5589
11267	TNFSF9	-5588
8123	PIK3R1	-5582
949	BACE1	-5576
11718	UBXN4	5572
3552	EXT2	-5553
8277	PLXNC1	-5547
8080	PHYH	-5543
1488	CADPS2	-5541
1799	CD81	-5541
10885	TCF4	-5533
1793	CD70	-5532
724	ARTN	-5516
694	ARMCX2	-5491
12317	ZNF264	-5465
5688	KIT	-5459
12025	WLS	-5455
1516	CAMLG	-5452
282	AGMAT	-5451
1193	C11orf2	-5439
2503	CSPG5	-5437
7297	NME4	-5430
933	B3GNT3	-5416
3881	FKBP9	-5416
2272	COL10A1	-5411
12092	YBX2	-5411
3158	DYNC2H1	-5409
1055	BHLHE41	-5407
5021	HTR2B	-5403
693	ARMCX1	-5378
8252	PLK1S1	-5377
5218	IL24	-5371
10899	TCP11	-5371
10578	STAG3	-5368
5094	IFITM1	-5367
12003	WDR82	-5367
1604	CBY1	-5364
4812	HLA-B	-5346
6219	LTBP3	-5342
7765	PAQR4	-5342
6012	LOC100129250	-5334
507	ANXA7	5332
3686	FAM53C	-5332
4227	GHR	-5318
10199	SLCO4A1	-5313
3219	EDN3	5301
5707	KLHDC10	-5298
6841	MSRB2	-5272
5903	LETMD1	-5271
362	ALDH1A1	-5269
269	AFTPH	-5256
522	AP2B1	-5243
5398	ITM2A	-5236
1950	CENPA	-5235
1646	CCDC85C	-5233
3159	DYNC2LI1	-5225
10834	TBC1D4	-5213
3218	EDN2	-5212
10227	SMARCA1	-5210
3575	F5	-5204
7411	NR3C2	-5202
10070	SLC2A10	-5197
8268	PLTP	-5179
1307	C1orf115	-5172
12310	ZNF248	-5157
10052	SLC25A6	-5135
4106	GALNT11	-5133
11129	TMEM109	-5130
4918	HOXD1	-5121
11498	TRPV4	-5118
12328	ZNF280D	-5112
9781	SERPINB7	-5110
2521	CSTF2	-5108
233	ADM	-5104
11563	TTC28	-5078
4790	HIST1H2BJ	-5077
9233	RIBC2	-5073
9825	SFRP1	-5073
661	ARHGEF6	-5070
11528	TSPAN31	-5039
9184	RGL1	-5031
7799	PAX6	-5027
11621	TUSC3	-5026
3927	FNBP1	-5024
4955	HRK	-5020
59	ABHD2	-5010
7933	PDK1	-5010
10900	TCP11L1	-5005
11283	TNNT1	-4999
4704	HDC	4983
10862	TBX3	-4974
3041	DOCK4	-4971
12342	ZNF329	-4953
2536	CTDSP1	-4946
2595	CX3CR1	-4944
7360	NPDC1	-4941
7849	PCF11	-4941
11560	TTC23	-4940
4653	HAPLN1	-4939
989	BBS1	-4934
2407	CRBN	-4933
3741	FBLN2	-4933
1692	CCNE1	-4932
3594	FAHD2A	-4912
3201	ECM2	-4893
10978	TGFA	-4886
3233	EFEMP2	-4885
7574	OLFML3	-4878
4894	HOXA10	-4874
2600	CXCL12	-4845
11933	VPS54	-4841
7722	PADI3	-4840
6313	MAN1A1	-4838
1947	CELSR3	-4837
4115	GALR2	-4834
1311	C1orf135	-4823
9488	RSL1D1	-4822
4413	GPNMB	-4811
6528	MEIS1	-4796
9373	RPL15	-4783
7572	OLFML2A	-4752
10287	SNCAIP	-4752
6345	MAP3K13	-4730
6057	LOC100507630	-4727
11479	TROAP	-4727
2195	CLPB	-4718
5373	ITGA8	-4715
1581	CAV1	-4714
10619	STK25	-4702
12254	ZNF136	-4699
10336	SNX3	4691
10384	SP110	-4687
5280	INPP5A	-4683
3740	FBLN1	-4681
6072	LOC257152	-4679
9512	RUSC1	-4676
6296	MAGEH1	-4660
7057	NAP1L3	-4651
10228	SMARCA2	-4649
6112	LPAR1	-4648
2724	DARS2	-4647
10405	SPARCL1	-4637
12498	ZSCAN5A	-4633
9730	SEMA5A	-4631
10716	SYMPK	4629
6641	MKLN1	-4628
5422	JAM3	-4625
4639	HAB1	-4624
3173	E2F1	-4619
5831	LAMB2	-4611
10906	TDO2	-4605
11772	UPF3A	-4602
931	B3GNT1	-4596
2842	DENND1A	-4593
4788	HIST1H2BD	-4589
8251	PLK1	-4580
7571	OLFML1	-4563
6126	LPL	-4557
5927	LHX2	-4554
10558	ST3GAL2	4543
5184	IL12RB2	-4542
6258	LZTFL1	-4540
775	ATAD2	4539
11392	TRAPPC12	-4539
149	ACTR2	4534
5090	IFIT1	-4533
6750	MPP6	-4527
8974	RAD54L	-4510
9271	RNASET2	-4508
75	ABT1	-4504
4789	HIST1H2BH	-4501
4381	GOT1	-4496
4901	HOXA7	-4494
785	ATF6	-4483
9128	RECK	-4483
8535	PRCP	-4468
9746	SEPP1	-4458
2850	DENND4C	-4456
3714	FANCA	-4451
2413	CREB3L2	-4450
7593	OPTN	-4443
4296	GLTSCR2	-4442
8810	PTPN3	-4433
9788	SERPINF1	-4431
10204	SLIT2	-4429
2332	COPZ2	-4428
2432	CRISPLD2	-4421
626	ARHGAP15	-4412
4376	GON4L	4408
3657	FAM193A	-4403
8379	POMT1	4394
1232	C14orf159	-4393
9826	SFRP4	-4384
5859	LAT	4383
11533	TSPAN7	-4377
7810	PBX3	-4354
10437	SPINK1	-4349
1818	CDC25A	-4334
10013	SLC22A3	-4334
8490	PPP2R2A	-4333
2929	DIXDC1	-4329
7081	NBPF10	-4327
6329	MAP1B	-4324
9570	SAP18	-4319
5760	KPTN	-4315
2390	CPQ	-4312
10430	SPHK1	-4303
5054	ICAM4	-4278
1360	C2orf49	-4275
4494	GRB14	-4273
11636	TXNIP	-4268
9560	SALL1	-4267
1028	BCLAF1	4254
4470	GPRASP1	-4253
6529	MEIS2	-4252
6664	MLLT3	-4236
53	ABCG2	-4228
1523	CAND2	-4228
1484	CADM1	-4216
5672	KIFC1	-4203
11753	ULK2	-4201
11883	VDAC3	4199
1018	BCL2L11	-4195
4786	HIST1H2AM	-4188
8101	PIGG	-4186
10985	TGFBR3	-4168
7864	PCNX	-4165
10907	TDP1	-4155
3970	FOXO1	-4149
5726	KLHL36	-4148
9808	SETMAR	-4140
5403	ITPKA	-4138
10633	STON1	-4128
11678	UBE2G2	-4123
1633	CCDC53	4116
11518	TSN	4114
11502	TSC1	-4103
7895	PDE1A	-4088
590	AQP1	-4086
8678	PRSS8	-4078
10462	SPRY2	-4078
5221	IL27RA	-4069
11407	TREM1	-4064
4611	GULP1	-4058
1669	CCL18	-4056
2782	DDB1	-4045
7123	NDN	-4042
9796	SESN1	-4039
9250	RIPK2	-4027
1226	C14orf105	4019
6093	LOC728392	-4013
2174	CLIC2	-3998
3717	FANCF	-3998
3609	FAM117A	-3996
4486	GPX7	-3995
1498	CALHM2	-3993
3146	DUSP9	-3992
6753	MPPED2	-3992
246	ADRA2A	-3979
8671	PRSS21	-3976
11695	UBE3B	-3972
12371	ZNF423	-3958
7469	NTS	-3941
4172	GCNT1	-3931
4890	HOOK1	-3920
10531	SSFA2	3913
10304	SNRNP70	3902
7182	NEFH	-3894
10658	STXBP1	-3888
2284	COL21A1	-3884
8819	PTPRD	-3871
11799	USO1	3864
2722	DARC	-3862
8771	PTGDS	-3861
7749	PAMR1	-3836
9507	RUNDC3B	-3819
9255	RLF	3815
8916	RAB2A	3813
12436	ZNF665	-3807
11951	WAC	3769
2016	CHAF1B	-3766
2770	DCTN4	3757
1876	CDK2	-3742
9194	RGS13	-3738
6316	MAN1C1	-3737
1785	CD58	3727
3359	EMCN	-3726
7875	PCTP	-3718
9127	REC8	-3705
3682	FAM49B	-3696
1007	BCHE	-3694
3694	FAM64A	-3677
10171	SLC7A1	-3667
10887	TCF7L1	-3666
4672	HBP1	3639
4131	GAS6	-3638
9440	RPS3	-3628
5982	LIPG	-3626
2370	CPA3	-3624
10262	SMPDL3B	-3623
11635	TXNDC9	3623
11749	UIMC1	-3620
4645	HAGH	-3618
12121	YWHAZ	3615
6533	MEOX1	-3611
4818	HLA-DPA1	-3606
5129	IGF1	-3606
12022	WISP2	-3593
5258	IMPDH2	-3590
10872	TCEAL2	-3589
1198	C11orf48	-3579
7076	NBEA	-3575
6157	LRP8	-3547
4260	GK3P	-3545
8884	QRICH1	-3535
9747	SEPT10	3527
5345	IRS1	-3526
1935	CECR1	-3520
8661	PRRG1	-3507
8711	PSMB2	-3505
9509	RUNX1T1	-3497
5127	IFT88	-3490
4001	FST	-3488
4839	HMGA1	-3485
7970	PEG3	-3480
5391	ITGBL1	-3471
7935	PDK3	-3466
5180	IL11RA	-3459
10736	SYPL1	3459
2111	CIRBP	-3451
1257	C16orf88	-3436
1839	CDCA3	-3430
4108	GALNT14	-3416
7652	OSBP	-3408
8214	PLCG1	3404
11322	TOR4A	-3404
9406	RPL9	-3390
11542	TSPYL5	-3389
4549	GSPT2	-3378
38	ABCC3	-3365
7285	NLGN4X	-3363
431	AMPD3	-3339
4947	HRASLS	-3332
6735	MOXD1	-3332
9858	SH3BGRL	-3332
7892	PDE10A	-3330
3716	FANCE	-3329
1449	CA9	-3323
9896	SIAH2	3314
385	ALG3	-3296
150	ACTR3	3294
4100	GALE	-3289
10727	SYNGR3	-3289
5624	KIAA1199	-3288
2075	CHRNA5	-3285
11948	VWA5A	-3273
11791	URI1	-3272
5193	IL17RA	3267
3265	EHD2	-3252
3311	EIF4ENIF1	-3244
4401	GPD1L	-3231
11247	TNFRSF11B	-3221
2864	DEXI	-3205
3534	EXO1	-3201
11590	TUBA1A	-3194
11028	THSD7A	-3182
7224	NFIB	-3181
11940	VSIG4	-3181
9388	RPL3	-3177
9109	RCAN2	-3171
10069	SLC2A1	-3167
3306	EIF4A3	-3158
11540	TSPYL2	3141
12269	ZNF167	-3137
4893	HOXA1	-3123
9456	RPS9	-3117
1215	C12orf4	3094
6914	MUC5AC	3080
7565	OGT	-3065
852	ATP5S	3056
9936	SKA1	-3046
10904	TCTN3	-3017
4844	HMGB3P1	-3016
7136	NDUFA10	3012
1766	CD34	-3005
4580	GTF2H5	2972
10772	TAF1C	2935
4633	H2AFY	-2904
4059	G6PD	-2902
9466	RRBP1	2867
1915	CDV3	-2863
12268	ZNF165	-2835
2028	CHD7	-2813
12462	ZNF764	2809
7885	PDCD11	2801
3890	FLI1	-2793
7522	NXN	-2781
8351	POLR1E	-2748
10356	SORBS2	-2695
8055	PHF17	-2691
4258	GK	-2612
5141	IGFBP6	-2595
11618	TULP3	-2366
5844	LANCL2	-2355
2161	CLEC11A	-2315
2500	CSNK2B	-2180
4377	GORASP1	-2027
3152	DYM	1956
8360	POLR2I	-1947
676	ARL2	-1877
4783	HIST1H2AC	-1686
12157	ZC3H11A	-1625
